# Supplementary material for: High-throughput identification and quantification of single bacterial cells in the microbiota
Source: Nat Commun. 2022 Feb 22;13:863. doi: 10.1038/s41467-022-28426-1 (PMC8863893; doi:10.1038/s41467-022-28426-1)
Supplement: Supplementary file 7 — Supplementary Data 5 [file 41467_2022_28426_MOESM7_ESM.xlsx]

## Sheet: Read me
Supplementary Data 5: Sequencing-determined abundances of amplicon sequence variants (ASVs).
Title for Sheets
Mock community:	The sequencing-determined abundances of ASVs for the mock community.
VA group:	The sequencing-determined abundances of ASVs for the cell samples in the VA group.
Legend
ASV-ID	ID of each ASV.
VDaprox-VSddist	The name of the cell samples in the VA group.

## Sheet: Mock community
Title: Sequencing-determined abundances of ASVs for the mock community.
ASV-ID	Technical-replicate-1	Technical-replicate-2	Mean	Standard deviation	Proportional [C]ASV	Standard deviation for proportional
ASV-MK-1	41626	38895	40260.5	1931.11	0.342113	0.0164095
ASV-MK-2	30034	26746	28390	2324.97	0.241243	0.0197564
ASV-MK-3	26024	22348	24186	2599.32	0.20552	0.0220877
ASV-MK-4	15428	14376	14902	743.876	0.126629	0.00632107
ASV-MK-5	5652	5246	5449	287.085	0.0463027	0.0024395
ASV-MK-6	1383	1151	1267	164.049	0.0107663	0.001394
ASV-MK-7	964	856	910	76.3675	0.0077327	0.000648931
ASV-MK-8	887	675	781	149.907	0.00663653	0.00127383
ASV-MK-9	544	482	513	43.8406	0.00435921	0.000372535
ASV-MK-10	295	404	349.5	77.0746	0.00296987	0.00065494
ASV-MK-11	236	205	220.5	21.9203	0.00187369	0.000186267
ASV-MK-12	195	184	189.5	7.77817	0.00161027	6.60949e-05
ASV-MK-13	97	103	100	4.24264	0.000849748	3.60517e-05
ASV-MK-14	82	60	71	15.5563	0.000603321	0.00013219
ASV-MK-15	52	60	56	5.65685	0.000475859	4.8069e-05
ASV-MK-16	18	0	9	12.7279	7.64773e-05	0.000108155
ASV-MK-17	0	9	4.5	6.36396	3.82386e-05	5.40776e-05
ASV-MK-18	0	7	3.5	4.94975	2.97412e-05	4.20604e-05
ASV-MK-19	6	0	3	4.24264	2.54924e-05	3.60517e-05
ASV-MK-20	0	6	3	4.24264	2.54924e-05	3.60517e-05
ASV-MK-21	0	5	2.5	3.53553	2.12437e-05	3.00431e-05
ASV-MK-22	4	0	2	2.82843	1.6995e-05	2.40345e-05
ASV-MK-23	4	0	2	2.82843	1.6995e-05	2.40345e-05
ASV-MK-24	4	0	2	2.82843	1.6995e-05	2.40345e-05
ASV-MK-25	0	4	2	2.82843	1.6995e-05	2.40345e-05
ASV-MK-26	3	0	1.5	2.12132	1.27462e-05	1.80259e-05
ASV-MK-27	2	0	1	1.41421	8.49748e-06	1.20172e-05
ASV-MK-28	0	2	1	1.41421	8.49748e-06	1.20172e-05

## Sheet: VA group
Title: The sequencing-determined abundances of ASVs for the cell samples in the VA group.
ASV-ID	VDaprox	VDadist	VDbprox	VDbdist	VDcprox	VDcdist	VDdprox	VDddist	VSaprox	VSadist	VSbprox	VSbdist	VScprox	VScdist	VSdprox	VSddist
ASV-CM-1	6722	5340	5367	5757	4247	5703	5872	3413	3937	4452	5688	5638	7180	6293	5550	5511
ASV-CM-2	4811	4524	6859	4001	2859	2166	6037	3842	4098	4536	3935	2746	6280	4569	3746	2299
ASV-CM-3	7325	4613	1941	1878	2290	2489	3612	4355	2521	3280	1190	1742	1395	876	1405	966
ASV-CM-4	2392	1549	1663	1294	1350	1996	2032	2226	1053	1606	1342	1722	2276	994	2046	2286
ASV-CM-5	2482	1597	2476	1421	1381	1875	15	15	1631	1984	2814	1508	1765	529	1710	1379
ASV-CM-6	1314	946	1320	963	1521	1884	1762	1564	534	1053	164	1259	2539	1237	1424	2231
ASV-CM-7	203	1131	307	3046	539	1088	205	519	232	1629	26	2530	622	1271	339	833
ASV-CM-8	1340	555	1424	1008	917	829	481	504	545	152	1267	1188	803	274	282	994
ASV-CM-9	1042	741	310	176	131	314	662	597	785	2129	544	318	437	254	1079	1696
ASV-CM-10	561	340	936	696	839	885	165	72	757	681	869	414	1091	662	777	594
ASV-CM-11	831	614	934	831	691	984	465	472	383	371	954	950	759	247	74	571
ASV-CM-12	309	362	1497	560	504	450	704	531	141	159	489	651	137	200	1977	371
ASV-CM-13	303	316	708	861	642	622	619	376	232	330	447	953	416	464	634	847
ASV-CM-14	617	375	1008	758	196	213	65	54	829	866	130	67	149	65	1664	1274
ASV-CM-15	480	288	753	677	697	1185	246	203	414	620	325	612	430	255	621	387
ASV-CM-16	365	173	305	156	438	133	175	148	222	399	1205	572	656	320	2350	393
ASV-CM-17	150	112	395	192	356	289	508	245	744	737	1720	783	821	536	229	102
ASV-CM-18	292	277	661	847	423	378	468	321	455	572	336	930	599	421	522	410
ASV-CM-19	188	103	197	105	291	123	143	111	299	433	1202	544	600	277	2570	349
ASV-CM-20	364	271	593	847	314	247	385	319	311	405	271	773	551	395	531	409
ASV-CM-21	952	721	433	422	596	857	611	648	66	111	224	493	314	158	88	170
ASV-CM-22	736	325	681	458	423	381	268	256	580	100	552	507	348	131	106	441
ASV-CM-23	415	381	503	294	495	274	473	381	403	222	224	385	458	284	728	246
ASV-CM-24	741	468	527	378	501	701	191	175	140	252	440	528	325	144	191	338
ASV-CM-25	1574	885	145	111	0	13	423	433	250	416	652	825	0	0	0	0
ASV-CM-26	312	209	379	353	318	309	328	253	249	255	461	423	310	352	643	283
ASV-CM-27	276	316	150	91	135	278	387	241	151	221	853	621	379	341	475	454
ASV-CM-28	895	507	790	465	487	647	721	744	0	0	0	0	0	0	0	0
ASV-CM-29	449	347	345	180	297	451	131	107	420	530	506	591	363	143	100	239
ASV-CM-30	333	231	454	272	293	253	311	195	371	243	542	246	370	253	442	331
ASV-CM-31	873	472	622	455	493	605	676	605	0	0	0	0	0	0	0	0
ASV-CM-32	305	142	467	395	141	139	96	60	597	1084	72	37	109	51	530	471
ASV-CM-33	831	1089	471	571	129	158	66	81	0	0	379	458	175	152	0	0
ASV-CM-34	102	43	46	56	81	102	104	86	140	127	142	118	1316	748	927	254
ASV-CM-35	152	107	129	124	215	264	99	62	192	154	93	156	421	241	582	1373
ASV-CM-36	102	583	44	667	31	348	127	380	76	603	56	419	136	466	87	132
ASV-CM-37	322	217	350	220	343	298	282	241	128	167	418	236	370	179	196	143
ASV-CM-38	105	58	220	313	326	316	185	138	75	144	906	677	258	146	101	93
ASV-CM-39	198	117	158	144	212	240	110	125	177	430	322	295	385	176	325	434
ASV-CM-40	176	113	601	403	86	122	106	58	412	530	77	86	33	28	513	409
ASV-CM-41	283	164	266	266	174	232	213	131	69	96	635	457	227	93	192	203
ASV-CM-42	162	112	113	109	394	617	191	278	258	465	70	223	266	157	54	156
ASV-CM-43	108	103	544	146	220	126	429	329	181	73	52	76	524	382	220	43
ASV-CM-44	0	0	0	0	853	924	129	78	0	0	661	475	21	21	214	156
ASV-CM-45	179	97	55	40	279	205	97	70	10	12	627	501	644	411	22	17
ASV-CM-46	170	77	144	114	261	311	199	186	265	261	191	255	195	63	204	335
ASV-CM-47	340	296	177	125	196	324	320	337	46	130	190	205	83	0	51	180
ASV-CM-48	176	125	380	238	100	88	32	43	147	279	103	53	138	65	551	447
ASV-CM-49	23	10	62	56	83	30	62	39	0	16	704	335	605	386	310	107
ASV-CM-50	332	258	152	75	337	382	113	91	0	0	46	196	378	172	116	149
ASV-CM-51	230	167	142	152	147	160	168	92	117	161	221	182	229	218	187	203
ASV-CM-52	546	296	145	131	148	159	241	269	95	155	59	85	106	0	83	53
ASV-CM-53	234	139	153	160	108	148	182	103	125	124	164	172	207	164	173	155
ASV-CM-54	180	154	148	153	112	160	181	94	104	119	167	175	220	214	173	140
ASV-CM-55	209	184	136	79	118	238	304	281	67	113	143	171	116	72	30	139
ASV-CM-56	239	143	214	160	194	160	137	69	68	136	202	167	138	147	99	103
ASV-CM-57	185	146	91	45	133	146	175	160	80	181	132	135	203	108	162	287
ASV-CM-58	205	171	215	113	122	173	114	100	155	196	135	122	124	60	72	102
ASV-CM-59	394	287	0	0	373	494	0	0	0	0	0	32	349	239	0	0
ASV-CM-60	56	49	66	66	106	145	76	100	174	228	162	159	213	104	175	263
ASV-CM-61	241	156	216	166	213	290	99	196	0	0	127	175	36	36	68	119
ASV-CM-62	74	50	274	228	126	124	128	100	67	110	175	147	159	120	128	113
ASV-CM-63	196	192	150	126	184	323	53	67	77	98	120	98	140	89	50	120
ASV-CM-64	118	82	360	120	109	98	135	105	66	37	165	69	154	117	205	85
ASV-CM-65	102	80	109	72	85	97	124	46	47	124	42	95	273	116	318	272
ASV-CM-66	119	160	203	98	0	70	197	117	122	153	129	88	201	141	109	90
ASV-CM-67	65	61	136	119	94	74	153	108	0	82	197	138	302	163	220	67
ASV-CM-68	148	110	139	204	83	123	51	55	66	116	257	201	143	87	64	92
ASV-CM-69	260	208	249	196	21	34	102	86	0	0	143	127	177	109	117	71
ASV-CM-70	0	0	0	0	962	588	160	166	0	0	0	0	0	0	0	0
ASV-CM-71	133	121	191	135	74	70	168	126	101	134	99	62	174	119	102	60
ASV-CM-72	127	125	205	117	77	0	165	123	122	136	107	78	196	142	105	0
ASV-CM-73	223	165	0	0	0	183	0	0	0	144	147	197	221	196	168	168
ASV-CM-74	54	58	224	131	139	139	109	73	0	5	10	130	285	123	96	224
ASV-CM-75	169	118	546	316	0	0	104	97	0	0	160	181	0	0	0	0
ASV-CM-76	102	77	154	84	121	188	66	111	37	66	158	96	118	55	49	79
ASV-CM-77	57	23	79	56	47	42	163	86	229	89	65	77	68	109	225	71
ASV-CM-78	92	85	121	72	111	56	86	57	137	69	67	99	92	88	166	71
ASV-CM-79	129	73	99	98	58	82	155	73	70	94	44	61	108	65	117	98
ASV-CM-80	104	84	211	135	29	21	125	89	0	21	197	141	48	37	84	49
ASV-CM-81	63	0	73	0	65	62	85	56	94	146	338	189	162	0	0	0
ASV-CM-82	41	36	54	0	84	118	53	55	0	0	164	110	153	70	192	200
ASV-CM-83	163	81	28	28	0	0	35	19	165	142	87	140	329	110	0	0
ASV-CM-84	227	160	43	9	0	0	11	0	0	82	383	322	33	15	0	0
ASV-CM-85	0	0	0	0	254	318	0	0	0	0	291	222	0	0	112	61
ASV-CM-86	40	66	138	365	50	112	51	34	0	0	24	181	79	45	31	40
ASV-CM-87	113	90	64	54	180	209	42	40	74	37	45	55	77	44	23	74
ASV-CM-88	125	95	101	85	36	73	77	47	0	64	87	86	104	56	69	99
ASV-CM-89	108	40	75	71	44	59	78	41	63	74	115	90	58	40	85	84
ASV-CM-90	0	0	102	51	0	0	51	52	149	114	112	100	136	99	108	37
ASV-CM-91	0	0	0	0	496	599	0	0	0	0	0	0	0	0	0	0
ASV-CM-92	73	75	72	75	76	56	65	47	7	120	82	67	50	58	44	96
ASV-CM-93	131	90	120	71	168	177	54	0	0	0	0	66	94	0	0	79
ASV-CM-94	32	34	148	46	77	32	139	94	79	11	13	14	149	105	55	9
ASV-CM-95	191	130	0	70	0	0	122	136	89	114	64	74	0	0	0	0
ASV-CM-96	30	36	88	62	0	0	28	24	0	0	0	0	0	0	323	397
ASV-CM-97	0	0	0	0	0	0	137	137	240	59	0	140	185	79	0	0
ASV-CM-98	50	21	156	39	43	30	68	58	65	0	59	41	82	57	94	31
ASV-CM-99	75	33	68	56	38	35	95	81	36	19	111	58	72	49	44	13
ASV-CM-100	0	0	0	0	0	0	0	0	0	0	333	301	0	0	123	96
ASV-CM-101	24	13	50	35	42	72	67	22	109	118	128	58	43	21	16	18
ASV-CM-102	136	92	50	70	13	20	42	20	22	38	12	42	61	56	72	73
ASV-CM-103	0	0	0	0	0	0	162	98	216	80	41	99	119	0	0	0
ASV-CM-104	39	36	72	35	34	38	31	49	89	59	29	30	52	65	91	51
ASV-CM-105	68	48	119	68	41	49	77	34	28	29	58	20	42	31	47	40
ASV-CM-106	0	0	48	39	0	0	0	0	226	100	70	67	108	76	63	0
ASV-CM-107	128	134	170	61	0	13	0	8	33	25	16	28	84	96	0	0
ASV-CM-108	300	266	0	0	115	111	0	0	0	0	0	0	0	0	0	0
ASV-CM-109	211	148	0	58	0	0	99	113	66	90	0	0	0	0	0	0
ASV-CM-110	106	45	0	10	66	55	56	63	59	116	43	40	14	5	40	33
ASV-CM-111	0	0	6	8	47	0	9	8	490	43	71	17	37	10	4	0
ASV-CM-112	15	0	30	37	83	53	23	16	55	70	80	55	62	46	73	49
ASV-CM-113	58	56	94	67	77	79	42	16	11	14	10	37	52	39	37	52
ASV-CM-114	39	0	76	37	95	65	0	0	40	46	85	0	47	44	105	51
ASV-CM-115	88	48	68	58	49	106	37	54	0	0	54	37	50	22	15	41
ASV-CM-116	0	0	46	49	0	0	0	0	195	270	0	0	0	0	76	54
ASV-CM-117	38	59	14	97	15	53	17	65	0	34	11	95	48	56	42	35
ASV-CM-118	0	0	0	0	0	0	412	266	0	0	0	0	0	0	0	0
ASV-CM-119	86	37	74	49	0	16	78	50	32	53	55	37	54	35	0	20
ASV-CM-120	0	0	0	21	0	0	0	0	0	0	0	0	0	0	268	380
ASV-CM-121	41	14	109	46	37	29	55	42	0	0	46	20	61	41	76	29
ASV-CM-122	66	28	86	49	5	9	6	5	42	94	17	5	9	0	117	99
ASV-CM-123	142	149	152	56	0	0	0	0	0	0	0	0	61	56	0	0
ASV-CM-124	0	0	0	0	0	0	15	6	0	0	401	175	0	0	0	0
ASV-CM-125	80	65	26	21	44	71	35	32	14	36	33	34	31	30	11	29
ASV-CM-126	86	65	47	61	31	59	31	35	0	44	0	33	19	22	16	38
ASV-CM-127	0	0	0	0	0	0	47	61	0	0	65	165	0	0	67	172
ASV-CM-128	62	32	299	75	0	0	61	47	0	0	0	0	0	0	0	0
ASV-CM-129	12	13	182	65	0	0	50	12	0	0	40	17	19	22	111	23
ASV-CM-130	92	55	34	48	22	50	18	43	0	28	31	35	22	15	30	32
ASV-CM-131	0	0	174	57	40	0	41	39	0	0	46	0	56	38	61	0
ASV-CM-132	32	24	66	37	48	41	37	21	25	31	14	63	51	43	7	11
ASV-CM-133	24	0	46	30	68	49	28	21	0	16	23	10	155	81	0	0
ASV-CM-134	63	42	30	0	0	22	32	34	0	0	27	120	59	32	37	31
ASV-CM-135	59	38	90	36	28	28	16	11	0	7	78	29	34	25	19	25
ASV-CM-136	56	0	274	97	0	0	74	0	0	0	0	0	0	0	0	0
ASV-CM-137	39	0	168	54	0	0	50	27	0	0	41	0	41	0	75	0
ASV-CM-138	83	42	71	53	32	36	25	0	0	0	35	0	80	0	36	0
ASV-CM-139	112	67	140	132	29	0	0	0	0	0	0	0	0	0	0	0
ASV-CM-140	18	12	82	21	13	17	60	52	0	0	37	78	50	33	0	5
ASV-CM-141	27	12	56	52	28	26	26	12	3	35	24	17	46	18	56	39
ASV-CM-142	0	0	0	0	0	0	0	0	78	0	15	29	48	22	242	30
ASV-CM-143	47	32	42	35	0	16	60	34	54	76	21	21	14	0	10	0
ASV-CM-144	50	23	47	42	0	12	43	50	0	0	44	19	33	0	36	41
ASV-CM-145	20	21	12	21	56	107	41	0	0	24	22	32	15	10	22	29
ASV-CM-146	0	0	0	0	0	0	0	0	0	69	155	207	0	0	0	0
ASV-CM-147	43	37	0	0	0	0	36	0	0	0	74	65	0	50	68	57
ASV-CM-148	20	10	64	31	0	0	57	30	19	20	53	22	47	14	17	21
ASV-CM-149	127	50	129	116	0	0	0	0	0	0	0	0	0	0	0	0
ASV-CM-150	18	12	25	54	0	33	24	18	0	28	52	58	33	0	21	25
ASV-CM-151	45	20	0	0	0	0	108	61	0	0	74	35	20	33	0	0
ASV-CM-152	29	21	35	30	30	48	26	19	0	18	22	42	30	35	8	0
ASV-CM-153	0	0	63	62	37	0	0	0	29	60	0	0	0	0	77	61
ASV-CM-154	0	0	47	25	11	51	22	24	0	0	112	68	0	0	19	8
ASV-CM-155	0	0	0	0	0	0	0	0	13	70	77	190	15	14	0	0
ASV-CM-156	0	0	0	0	71	92	130	82	0	0	0	0	0	0	0	0
ASV-CM-157	33	23	41	16	29	32	33	16	0	0	0	42	43	23	11	31
ASV-CM-158	20	19	26	52	42	58	33	35	0	0	24	55	0	9	0	0
ASV-CM-159	29	32	19	11	15	26	44	14	0	7	57	21	20	14	33	30
ASV-CM-160	0	0	0	0	0	0	0	0	83	139	90	60	0	0	0	0
ASV-CM-161	0	0	0	0	0	0	207	113	0	0	36	0	0	0	0	0
ASV-CM-162	200	154	0	0	0	0	0	0	0	0	0	0	0	0	0	0
ASV-CM-163	0	12	12	10	0	5	92	136	0	0	29	8	0	6	17	21
ASV-CM-164	75	50	33	0	39	0	29	38	38	32	9	0	0	0	0	0
ASV-CM-165	21	23	40	22	0	19	15	10	21	10	53	21	30	14	19	22
ASV-CM-166	23	22	22	19	116	99	0	0	18	20	0	0	0	0	0	0
ASV-CM-167	0	0	56	37	0	0	0	0	108	23	13	14	53	34	0	0
ASV-CM-168	38	31	0	0	0	0	28	0	0	0	62	74	31	26	21	25
ASV-CM-169	11	11	0	0	6	0	26	28	41	14	81	22	41	35	9	10
ASV-CM-170	76	57	46	36	0	0	0	0	0	0	48	0	68	0	0	0
ASV-CM-171	23	14	37	10	24	46	15	13	6	6	25	17	24	22	24	23
ASV-CM-172	33	19	33	37	33	48	10	25	0	0	32	22	14	0	0	21
ASV-CM-173	0	0	50	63	98	112	0	0	0	0	0	0	0	0	0	0
ASV-CM-174	63	0	69	0	46	0	0	0	0	0	0	47	0	0	47	50
ASV-CM-175	185	135	0	0	0	0	0	0	0	0	0	0	0	0	0	0
ASV-CM-176	0	0	0	0	31	24	57	18	31	32	0	44	44	39	0	0
ASV-CM-177	39	20	60	15	39	53	36	54	0	0	0	0	0	0	0	0
ASV-CM-178	96	0	92	0	0	0	0	0	0	0	77	0	0	0	48	0
ASV-CM-179	0	0	0	0	71	73	0	0	0	0	65	102	0	0	0	0
ASV-CM-180	20	29	97	78	0	0	30	23	0	0	0	27	0	0	0	0
ASV-CM-181	42	34	57	34	0	0	0	0	0	0	59	34	0	0	42	0
ASV-CM-182	0	0	0	0	44	0	0	68	0	48	0	0	62	0	0	76
ASV-CM-183	26	18	33	20	12	13	27	0	0	12	35	14	41	13	17	16
ASV-CM-184	188	106	0	0	0	0	0	0	0	0	0	0	0	0	0	0
ASV-CM-185	25	20	48	45	15	11	23	16	0	0	13	22	33	20	0	0
ASV-CM-186	34	31	0	0	0	80	39	0	0	0	62	37	0	0	0	0
ASV-CM-187	31	74	0	0	0	0	0	0	0	0	0	0	86	88	0	0
ASV-CM-188	43	34	0	0	0	0	0	0	25	0	100	71	0	0	0	0
ASV-CM-189	37	21	50	71	0	0	0	0	0	0	43	50	0	0	0	0
ASV-CM-190	12	7	9	6	25	20	22	13	0	25	7	6	37	38	10	16
ASV-CM-191	33	15	32	27	0	26	10	12	0	7	17	4	26	13	20	10
ASV-CM-192	26	22	18	13	9	13	30	15	0	7	19	16	17	4	16	24
ASV-CM-193	34	26	59	51	0	0	0	0	0	0	23	0	12	0	40	0
ASV-CM-194	0	0	29	15	22	20	7	10	0	8	45	34	21	11	14	9
ASV-CM-195	0	0	0	0	0	0	81	54	0	0	73	36	0	0	0	0
ASV-CM-196	0	14	12	61	13	18	5	13	0	17	4	36	5	23	0	14
ASV-CM-197	26	0	33	13	38	31	0	23	0	0	17	23	6	0	0	23
ASV-CM-198	7	0	35	16	18	27	27	18	0	0	18	0	18	0	20	28
ASV-CM-199	67	0	70	0	0	0	0	0	0	0	90	0	0	0	0	0
ASV-CM-200	36	26	10	13	10	25	19	23	0	21	6	11	4	8	0	8
ASV-CM-201	33	0	22	24	7	0	0	0	0	0	68	31	0	0	20	15
ASV-CM-202	0	0	104	0	0	0	0	0	0	13	0	0	0	0	97	0
ASV-CM-203	9	7	21	20	10	11	7	7	15	10	32	0	15	17	21	11
ASV-CM-204	77	0	0	0	0	0	58	72	0	0	0	0	0	0	0	0
ASV-CM-205	0	0	86	118	0	0	0	0	0	0	0	0	0	0	0	0
ASV-CM-206	0	0	28	0	0	32	0	0	0	31	27	30	33	0	23	0
ASV-CM-207	0	0	0	0	0	0	0	0	0	0	0	0	0	0	98	102
ASV-CM-208	14	12	0	0	0	9	0	0	0	0	10	19	9	0	44	81
ASV-CM-209	14	19	43	26	22	52	0	0	0	8	0	0	0	0	0	14
ASV-CM-210	6	0	19	15	0	0	7	12	32	18	0	4	0	0	45	40
ASV-CM-211	18	9	9	11	40	28	0	11	0	0	14	16	0	5	9	23
ASV-CM-212	13	8	17	20	6	0	11	7	0	0	23	22	19	6	23	17
ASV-CM-213	0	11	33	30	0	10	0	0	39	21	0	0	0	0	26	22
ASV-CM-214	0	0	0	0	0	0	3	0	0	0	110	78	0	0	0	0
ASV-CM-215	11	7	10	16	30	21	16	7	31	12	0	0	0	5	12	11
ASV-CM-216	21	23	19	6	18	36	9	12	0	12	9	11	0	0	0	12
ASV-CM-217	0	0	0	0	0	0	38	21	55	67	0	0	0	0	0	0
ASV-CM-218	19	0	0	13	15	31	0	13	0	0	33	15	0	0	14	22
ASV-CM-219	0	0	0	0	0	0	0	0	75	100	0	0	0	0	0	0
ASV-CM-220	0	0	23	0	0	0	0	0	0	0	46	21	13	15	55	0
ASV-CM-221	0	0	0	88	0	0	0	0	0	0	0	83	0	0	0	0
ASV-CM-222	34	9	15	19	0	0	18	10	15	16	0	0	0	18	15	0
ASV-CM-223	21	0	30	10	6	17	0	0	0	0	8	25	9	12	13	18
ASV-CM-224	36	0	0	0	0	0	53	0	0	0	0	0	51	27	0	0
ASV-CM-225	21	22	18	10	0	7	12	0	0	0	15	17	18	18	0	0
ASV-CM-226	0	0	0	0	0	0	0	0	66	86	0	0	0	0	0	0
ASV-CM-227	0	0	0	0	0	79	0	0	0	0	0	0	0	0	0	71
ASV-CM-228	12	12	19	6	11	10	0	0	18	10	0	18	10	7	6	10
ASV-CM-229	0	0	0	0	0	0	0	0	0	0	0	0	86	63	0	0
ASV-CM-230	0	0	0	0	0	0	0	0	0	0	0	0	81	0	0	63
ASV-CM-231	0	0	0	0	43	0	45	54	0	0	0	0	0	0	0	0
ASV-CM-232	0	0	0	0	0	0	0	63	0	0	0	0	0	0	0	79
ASV-CM-233	17	5	8	9	14	11	14	6	0	7	24	7	17	0	0	0
ASV-CM-234	0	0	41	23	41	34	0	0	0	0	0	0	0	0	0	0
ASV-CM-235	12	14	12	0	0	0	11	16	43	10	20	0	0	0	0	0
ASV-CM-236	0	16	17	15	0	21	11	0	0	7	0	13	0	20	15	0
ASV-CM-237	0	0	0	0	30	28	0	0	0	0	0	0	52	24	0	0
ASV-CM-238	23	0	0	0	0	0	0	21	0	19	16	17	0	0	17	20
ASV-CM-239	16	4	9	13	4	0	6	0	22	6	13	3	8	6	17	6
ASV-CM-240	15	0	35	0	11	0	19	13	0	0	0	24	13	0	0	0
ASV-CM-241	17	19	0	0	0	0	0	0	0	0	0	0	0	0	45	48
ASV-CM-242	0	12	18	12	13	21	0	0	0	0	0	10	11	17	14	0
ASV-CM-243	10	0	13	0	0	6	15	11	0	5	34	6	26	0	0	0
ASV-CM-244	23	24	6	8	0	10	6	7	0	23	6	0	4	7	0	0
ASV-CM-245	49	74	0	0	0	0	0	0	0	0	0	0	0	0	0	0
ASV-CM-246	17	9	19	11	6	5	9	6	0	0	7	8	4	0	9	9
ASV-CM-247	0	0	0	0	0	0	0	0	0	0	72	0	47	0	0	0
ASV-CM-248	28	0	8	0	0	22	17	0	0	0	0	0	18	10	4	8
ASV-CM-249	25	16	13	0	0	0	40	21	0	0	0	0	0	0	0	0
ASV-CM-250	0	0	16	0	0	0	23	4	0	0	22	50	0	0	0	0
ASV-CM-251	0	9	26	15	0	9	11	8	0	3	5	10	5	0	11	0
ASV-CM-252	0	0	0	0	0	0	0	0	0	0	46	0	0	0	66	0
ASV-CM-253	9	0	10	9	0	0	0	0	0	20	30	21	0	0	11	0
ASV-CM-254	0	0	0	0	0	0	0	0	0	0	0	0	82	28	0	0
ASV-CM-255	0	0	0	0	0	0	0	0	36	18	0	0	0	0	55	0
ASV-CM-256	0	0	17	0	17	10	0	0	0	0	28	17	0	0	0	19
ASV-CM-257	32	19	10	14	0	0	0	0	0	0	14	18	0	0	0	0
ASV-CM-258	11	7	10	9	0	0	11	11	0	0	0	8	15	11	7	6
ASV-CM-259	36	0	0	27	0	0	0	0	0	0	0	42	0	0	0	0
ASV-CM-260	8	0	8	13	5	12	15	8	0	0	15	5	10	0	0	6
ASV-CM-261	2	24	0	0	0	0	0	18	0	0	21	26	4	0	10	0
ASV-CM-262	23	0	8	12	14	0	0	0	0	5	10	0	20	0	10	0
ASV-CM-263	8	7	19	6	5	6	0	0	0	0	22	0	4	0	13	8
ASV-CM-264	28	8	0	0	8	8	29	16	0	0	0	0	0	0	0	0
ASV-CM-265	0	0	28	0	0	30	0	0	22	14	0	0	0	0	0	0
ASV-CM-266	0	0	0	16	0	0	0	0	11	15	0	0	17	12	11	12
ASV-CM-267	0	0	0	0	0	0	0	0	0	69	0	0	0	24	0	0
ASV-CM-268	54	25	10	0	0	0	0	3	0	0	0	0	0	0	0	0
ASV-CM-269	0	0	0	0	0	0	0	0	92	0	0	0	0	0	0	0
ASV-CM-270	6	26	0	0	0	2	25	12	0	0	4	7	0	0	9	0
ASV-CM-271	0	0	0	0	0	0	15	0	0	0	30	18	19	9	0	0
ASV-CM-272	0	5	38	18	0	0	0	0	0	0	18	0	11	0	0	0
ASV-CM-273	0	7	11	11	9	10	0	0	0	0	9	9	13	10	0	0
ASV-CM-274	0	0	0	0	0	41	0	0	0	33	14	0	0	0	0	0
ASV-CM-275	8	6	0	0	14	57	0	0	0	0	0	0	0	0	0	0
ASV-CM-276	9	0	0	0	0	0	0	0	27	26	12	10	0	0	0	0
ASV-CM-277	0	0	0	0	0	0	0	0	0	0	0	0	0	0	83	0
ASV-CM-278	0	0	0	0	0	0	16	20	0	0	7	7	5	11	11	2
ASV-CM-279	0	0	0	0	0	0	0	0	0	0	0	0	0	0	79	0
ASV-CM-280	0	0	0	77	0	0	0	0	0	0	0	0	0	0	0	0
ASV-CM-281	11	5	0	27	0	12	7	14	0	0	0	0	0	0	0	0
ASV-CM-282	0	0	0	0	0	0	0	0	0	0	0	0	0	0	76	0
ASV-CM-283	0	0	0	0	0	35	0	0	0	0	0	0	0	0	0	38
ASV-CM-284	0	0	0	0	0	0	0	0	73	0	0	0	0	0	0	0
ASV-CM-285	0	0	0	0	0	0	16	0	0	0	38	18	0	0	0	0
ASV-CM-286	15	0	0	31	16	9	0	0	0	0	0	0	0	0	0	0
ASV-CM-287	10	0	3	0	0	0	4	0	8	5	10	0	12	9	6	3
ASV-CM-288	0	0	0	0	21	14	0	0	0	0	35	0	0	0	0	0
ASV-CM-289	0	0	0	0	0	0	0	0	49	7	6	7	0	0	0	0
ASV-CM-290	12	6	0	3	0	10	5	4	7	3	0	13	4	0	0	0
ASV-CM-291	3	4	0	7	0	5	14	11	0	0	7	12	4	0	0	0
ASV-CM-292	65	0	0	0	0	0	0	0	0	0	0	0	0	0	0	0
ASV-CM-293	0	0	12	15	0	0	0	0	0	0	19	12	0	0	0	7
ASV-CM-294	24	9	0	11	5	11	0	0	0	0	0	0	0	0	0	4
ASV-CM-295	0	0	1	0	0	0	0	15	0	0	0	0	0	48	0	0
ASV-CM-296	0	0	0	0	0	0	0	0	0	0	0	0	0	0	64	0
ASV-CM-297	0	22	11	0	0	0	0	14	0	0	16	0	0	0	0	0
ASV-CM-298	0	0	0	0	0	0	0	3	17	6	13	9	10	0	4	0
ASV-CM-299	0	0	0	0	0	0	0	0	25	20	0	0	0	17	0	0
ASV-CM-300	0	0	0	7	0	0	28	26	0	0	0	0	0	0	0	0
ASV-CM-301	0	0	0	0	0	0	39	21	0	0	0	0	0	0	0	0
ASV-CM-302	11	0	7	0	8	5	0	0	25	0	0	0	0	0	3	0
ASV-CM-303	0	0	0	0	0	29	29	0	0	0	0	0	0	0	0	0
ASV-CM-304	7	5	9	0	0	6	0	0	0	0	0	10	6	0	5	9
ASV-CM-305	0	0	0	0	0	0	5	5	0	0	0	0	18	28	0	0
ASV-CM-306	0	0	0	0	5	0	0	0	46	0	4	0	0	0	0	0
ASV-CM-307	0	0	0	0	0	0	0	0	0	0	0	12	43	0	0	0
ASV-CM-308	0	5	0	6	0	0	2	1	0	0	2	38	0	0	0	0
ASV-CM-309	0	0	0	0	0	0	29	0	0	0	11	14	0	0	0	0
ASV-CM-310	0	0	0	7	0	0	0	0	0	3	6	14	0	0	7	16
ASV-CM-311	52	0	0	0	0	0	0	0	0	0	0	0	0	0	0	0
ASV-CM-312	0	15	0	0	0	0	0	0	0	0	0	0	0	20	1	16
ASV-CM-313	0	0	0	0	0	0	0	0	26	9	14	0	0	0	3	0
ASV-CM-314	0	0	0	0	0	0	0	0	0	0	0	0	0	21	31	0
ASV-CM-315	0	0	51	0	0	0	0	0	0	0	0	0	0	0	0	0
ASV-CM-316	0	0	0	0	0	0	26	24	0	0	0	0	0	0	0	0
ASV-CM-317	48	0	0	0	0	0	0	0	0	0	0	0	0	0	0	0
ASV-CM-318	9	16	12	11	0	0	0	0	0	0	0	0	0	0	0	0
ASV-CM-319	29	18	0	0	0	0	0	0	0	0	0	0	0	0	0	0
ASV-CM-320	0	0	0	0	0	0	0	0	0	0	0	0	47	0	0	0
ASV-CM-321	12	0	12	0	0	0	10	11	0	0	0	0	0	0	0	0
ASV-CM-322	6	8	5	0	7	0	0	0	0	0	6	7	0	0	5	0
ASV-CM-323	0	0	0	0	0	8	0	0	0	0	24	12	0	0	0	0
ASV-CM-324	0	0	0	0	0	0	12	22	0	0	10	0	0	0	0	0
ASV-CM-325	0	0	0	0	0	0	0	0	39	5	0	0	0	0	0	0
ASV-CM-326	0	0	0	0	0	0	0	0	29	12	2	0	0	0	0	0
ASV-CM-327	0	0	0	0	0	0	0	0	0	0	0	0	0	0	0	43
ASV-CM-328	42	0	0	0	0	0	0	0	0	0	0	0	0	0	0	0
ASV-CM-329	0	0	0	0	0	0	8	0	0	0	13	21	0	0	0	0
ASV-CM-330	0	0	0	0	0	0	0	0	42	0	0	0	0	0	0	0
ASV-CM-331	0	0	0	0	5	0	0	0	0	9	0	5	0	0	8	14
ASV-CM-332	8	0	0	0	0	12	0	0	0	0	16	0	0	0	0	4
ASV-CM-333	0	0	0	0	0	0	11	0	0	0	0	29	0	0	0	0
ASV-CM-334	0	0	0	0	0	0	0	0	40	0	0	0	0	0	0	0
ASV-CM-335	0	0	25	0	0	0	0	0	0	0	0	0	0	0	14	0
ASV-CM-336	14	0	9	8	0	0	7	0	0	0	0	0	0	0	0	0
ASV-CM-337	7	0	0	9	3	7	0	2	0	8	0	0	0	0	0	0
ASV-CM-338	0	0	0	0	14	22	0	0	0	0	0	0	0	0	0	0
ASV-CM-339	0	0	0	0	0	0	0	0	0	0	36	0	0	0	0	0
ASV-CM-340	0	0	16	0	0	0	18	0	0	0	0	0	0	0	0	0
ASV-CM-341	0	0	13	10	0	0	0	0	0	0	0	0	0	0	0	11
ASV-CM-342	0	0	0	0	0	0	0	34	0	0	0	0	0	0	0	0
ASV-CM-343	0	0	0	0	0	0	0	0	0	0	0	0	0	0	34	0
ASV-CM-344	9	8	0	0	7	0	5	0	0	4	0	0	0	0	0	0
ASV-CM-345	0	0	0	0	0	0	0	0	33	0	0	0	0	0	0	0
ASV-CM-346	0	0	0	0	0	0	0	0	7	0	0	0	19	7	0	0
ASV-CM-347	0	0	0	0	0	0	0	0	0	33	0	0	0	0	0	0
ASV-CM-348	0	0	0	0	0	0	0	0	0	0	33	0	0	0	0	0
ASV-CM-349	0	7	0	0	14	4	0	0	0	0	0	0	0	0	7	0
ASV-CM-350	0	0	11	6	0	2	4	0	0	0	0	0	0	0	0	9
ASV-CM-351	0	0	0	0	0	0	32	0	0	0	0	0	0	0	0	0
ASV-CM-352	0	0	0	0	0	0	14	0	0	0	18	0	0	0	0	0
ASV-CM-353	8	0	0	0	0	0	0	0	0	0	0	0	0	4	0	19
ASV-CM-354	0	10	0	0	0	0	21	0	0	0	0	0	0	0	0	0
ASV-CM-355	0	0	0	15	16	0	0	0	0	0	0	0	0	0	0	0
ASV-CM-356	0	0	0	0	0	0	0	0	0	0	0	31	0	0	0	0
ASV-CM-357	0	0	0	0	0	0	0	0	0	0	0	0	0	0	31	0
ASV-CM-358	0	0	0	0	0	0	0	0	0	0	30	0	0	0	0	0
ASV-CM-359	0	0	0	0	0	0	0	0	0	0	30	0	0	0	0	0
ASV-CM-360	0	0	0	0	0	0	10	7	0	0	0	12	0	0	0	0
ASV-CM-361	0	0	0	0	0	0	0	29	0	0	0	0	0	0	0	0
ASV-CM-362	0	0	0	0	0	0	17	0	0	0	11	0	0	0	0	0
ASV-CM-363	0	0	0	0	0	0	0	0	28	0	0	0	0	0	0	0
ASV-CM-364	13	7	0	0	0	0	0	0	3	0	0	0	0	4	0	0
ASV-CM-365	0	0	7	0	0	8	0	7	0	0	0	5	0	0	0	0
ASV-CM-366	6	4	0	0	0	0	0	0	0	0	8	6	0	0	0	2
ASV-CM-367	0	0	0	0	10	0	0	0	0	0	0	0	0	0	16	0
ASV-CM-368	0	0	0	0	0	0	26	0	0	0	0	0	0	0	0	0
ASV-CM-369	0	0	0	0	0	0	8	0	0	0	0	5	5	0	0	8
ASV-CM-370	0	0	0	0	0	0	0	0	26	0	0	0	0	0	0	0
ASV-CM-371	0	0	7	0	0	18	0	0	0	0	0	0	0	0	0	0
ASV-CM-372	0	0	0	0	0	0	0	0	25	0	0	0	0	0	0	0
ASV-CM-373	0	0	0	0	0	0	0	0	0	0	25	0	0	0	0	0
ASV-CM-374	0	0	0	0	0	0	0	0	0	0	13	12	0	0	0	0
ASV-CM-375	0	0	0	12	0	0	0	0	0	0	0	6	6	0	0	0
ASV-CM-376	0	0	0	0	0	0	9	15	0	0	0	0	0	0	0	0
ASV-CM-377	0	0	0	0	0	0	0	0	0	0	0	13	0	0	11	0
ASV-CM-378	17	0	0	0	0	6	0	0	0	0	0	0	0	0	0	0
ASV-CM-379	7	6	0	10	0	0	0	0	0	0	0	0	0	0	0	0
ASV-CM-380	0	0	0	9	14	0	0	0	0	0	0	0	0	0	0	0
ASV-CM-381	0	0	0	0	0	0	0	0	0	23	0	0	0	0	0	0
ASV-CM-382	0	0	0	0	0	0	0	0	0	9	0	0	0	0	5	9
ASV-CM-383	0	0	0	0	0	0	0	0	0	0	18	0	0	0	5	0
ASV-CM-384	0	0	0	0	0	0	0	0	0	0	12	6	0	0	0	5
ASV-CM-385	0	0	0	0	0	0	0	0	0	0	0	0	0	0	23	0
ASV-CM-386	0	0	0	0	22	0	0	0	0	0	0	0	0	0	0	0
ASV-CM-387	0	0	0	0	0	6	0	0	0	0	0	16	0	0	0	0
ASV-CM-388	0	0	0	0	21	0	0	0	0	0	0	0	0	0	0	0
ASV-CM-389	0	0	0	0	10	11	0	0	0	0	0	0	0	0	0	0
ASV-CM-390	0	0	0	0	0	0	0	0	0	0	21	0	0	0	0	0
ASV-CM-391	7	0	7	6	0	0	0	0	0	0	0	0	0	0	0	0
ASV-CM-392	0	0	16	0	0	0	0	0	0	0	4	0	0	0	0	0
ASV-CM-393	0	0	7	0	0	0	0	0	0	0	0	0	0	0	13	0
ASV-CM-394	0	0	0	0	0	0	0	0	20	0	0	0	0	0	0	0
ASV-CM-395	0	0	0	0	0	0	0	0	20	0	0	0	0	0	0	0
ASV-CM-396	0	0	0	0	0	0	0	0	0	20	0	0	0	0	0	0
ASV-CM-397	0	0	0	0	6	0	0	0	0	0	13	0	0	0	0	0
ASV-CM-398	0	0	0	0	0	19	0	0	0	0	0	0	0	0	0	0
ASV-CM-399	0	0	0	0	0	0	19	0	0	0	0	0	0	0	0	0
ASV-CM-400	0	0	0	0	0	0	12	7	0	0	0	0	0	0	0	0
ASV-CM-401	0	0	0	0	0	0	0	2	17	0	0	0	0	0	0	0
ASV-CM-402	0	0	0	0	0	0	0	0	0	0	11	8	0	0	0	0
ASV-CM-403	0	0	0	0	0	0	0	0	0	0	0	19	0	0	0	0
ASV-CM-404	0	0	5	0	6	0	0	0	0	5	0	0	2	0	0	0
ASV-CM-405	0	0	0	0	0	0	0	0	18	0	0	0	0	0	0	0
ASV-CM-406	0	0	0	0	0	0	0	0	0	0	0	0	17	0	0	0
ASV-CM-407	0	0	0	0	0	0	0	0	0	0	0	0	0	0	10	7
ASV-CM-408	0	3	0	0	0	5	0	4	0	0	0	0	0	0	4	0
ASV-CM-409	0	0	0	0	12	0	0	0	0	0	0	0	4	0	0	0
ASV-CM-410	0	0	0	0	0	5	0	11	0	0	0	0	0	0	0	0
ASV-CM-411	1	0	4	3	0	0	0	0	0	0	0	0	0	0	0	7
ASV-CM-412	0	0	0	0	0	0	0	15	0	0	0	0	0	0	0	0
ASV-CM-413	6	0	0	0	0	0	0	0	0	0	0	0	0	0	4	4
ASV-CM-414	0	0	0	0	0	0	0	11	0	0	0	3	0	0	0	0
ASV-CM-415	0	0	0	0	0	0	0	0	0	0	14	0	0	0	0	0
ASV-CM-416	7	0	0	0	0	0	0	0	0	6	0	0	0	0	0	0
ASV-CM-417	0	7	0	6	0	0	0	0	0	0	0	0	0	0	0	0
ASV-CM-418	0	3	0	0	0	0	2	0	0	0	0	0	8	0	0	0
ASV-CM-419	0	0	0	0	0	13	0	0	0	0	0	0	0	0	0	0
ASV-CM-420	0	0	0	0	0	0	0	7	0	0	6	0	0	0	0	0
ASV-CM-421	0	0	0	0	0	0	0	5	0	0	0	0	4	4	0	0
ASV-CM-422	0	0	0	0	0	0	0	0	0	13	0	0	0	0	0	0
ASV-CM-423	12	0	0	0	0	0	0	0	0	0	0	0	0	0	0	0
ASV-CM-424	4	0	0	0	0	0	3	5	0	0	0	0	0	0	0	0
ASV-CM-425	0	0	5	0	0	0	0	0	0	0	7	0	0	0	0	0
ASV-CM-426	0	0	0	0	0	0	12	0	0	0	0	0	0	0	0	0
ASV-CM-427	0	0	0	0	0	0	0	0	12	0	0	0	0	0	0	0
ASV-CM-428	0	0	7	4	0	0	0	0	0	0	0	0	0	0	0	0
ASV-CM-429	0	0	0	0	0	0	0	0	0	11	0	0	0	0	0	0
ASV-CM-430	0	0	0	0	0	0	0	0	0	0	0	11	0	0	0	0
ASV-CM-431	0	0	0	0	0	0	0	0	0	0	0	0	0	11	0	0
ASV-CM-432	0	0	10	0	0	0	0	0	0	0	0	0	0	0	0	0
ASV-CM-433	0	0	0	5	0	0	0	0	0	5	0	0	0	0	0	0
ASV-CM-434	0	0	0	0	0	0	0	10	0	0	0	0	0	0	0	0
ASV-CM-435	0	0	0	0	0	0	0	0	0	0	0	0	0	0	0	10
ASV-CM-436	0	0	3	0	0	4	0	0	0	0	0	1	0	0	1	0
ASV-CM-437	0	0	0	9	0	0	0	0	0	0	0	0	0	0	0	0
ASV-CM-438	0	0	0	9	0	0	0	0	0	0	0	0	0	0	0	0
ASV-CM-439	0	0	0	0	9	0	0	0	0	0	0	0	0	0	0	0
ASV-CM-440	0	0	0	0	0	9	0	0	0	0	0	0	0	0	0	0
ASV-CM-441	0	0	0	0	0	0	9	0	0	0	0	0	0	0	0	0
ASV-CM-442	0	0	0	0	0	0	0	0	9	0	0	0	0	0	0	0
ASV-CM-443	0	0	0	0	0	0	0	0	9	0	0	0	0	0	0	0
ASV-CM-444	0	0	0	0	0	0	0	0	6	0	0	0	3	0	0	0
ASV-CM-445	0	0	0	0	0	0	0	0	0	0	9	0	0	0	0	0
ASV-CM-446	8	0	0	0	0	0	0	0	0	0	0	0	0	0	0	0
ASV-CM-447	0	8	0	0	0	0	0	0	0	0	0	0	0	0	0	0
ASV-CM-448	0	1	0	0	0	0	1	0	0	0	0	0	0	0	6	0
ASV-CM-449	0	0	8	0	0	0	0	0	0	0	0	0	0	0	0	0
ASV-CM-450	0	0	0	5	0	0	0	0	0	0	0	0	0	3	0	0
ASV-CM-451	0	0	0	0	0	8	0	0	0	0	0	0	0	0	0	0
ASV-CM-452	0	0	0	0	0	0	0	0	8	0	0	0	0	0	0	0
ASV-CM-453	0	0	0	0	0	0	0	0	0	0	8	0	0	0	0	0
ASV-CM-454	0	0	0	0	0	0	0	0	0	0	8	0	0	0	0	0
ASV-CM-455	0	0	0	0	0	0	0	0	0	0	0	8	0	0	0	0
ASV-CM-456	0	0	0	0	0	0	0	0	0	0	0	8	0	0	0	0
ASV-CM-457	7	0	0	0	0	0	0	0	0	0	0	0	0	0	0	0
ASV-CM-458	3	0	0	0	0	0	0	0	0	0	0	4	0	0	0	0
ASV-CM-459	0	0	7	0	0	0	0	0	0	0	0	0	0	0	0	0
ASV-CM-460	0	0	0	0	2	0	0	0	0	0	0	0	3	2	0	0
ASV-CM-461	0	0	0	0	0	0	0	0	0	0	0	7	0	0	0	0
ASV-CM-462	0	0	0	0	0	0	0	0	0	0	0	0	7	0	0	0
ASV-CM-463	6	0	0	0	0	0	0	0	0	0	0	0	0	0	0	0
ASV-CM-464	4	0	0	0	0	0	0	0	0	0	0	0	0	2	0	0
ASV-CM-465	3	0	3	0	0	0	0	0	0	0	0	0	0	0	0	0
ASV-CM-466	0	0	0	6	0	0	0	0	0	0	0	0	0	0	0	0
ASV-CM-467	0	0	0	3	0	0	0	0	0	0	0	0	0	0	0	3
ASV-CM-468	0	0	0	0	0	6	0	0	0	0	0	0	0	0	0	0
ASV-CM-469	0	0	0	0	0	6	0	0	0	0	0	0	0	0	0	0
ASV-CM-470	0	0	0	0	0	0	6	0	0	0	0	0	0	0	0	0
ASV-CM-471	0	0	0	0	0	0	0	0	0	0	6	0	0	0	0	0
ASV-CM-472	0	5	0	0	0	0	0	0	0	0	0	0	0	0	0	0
ASV-CM-473	0	5	0	0	0	0	0	0	0	0	0	0	0	0	0	0
ASV-CM-474	0	0	0	2	0	0	0	3	0	0	0	0	0	0	0	0
ASV-CM-475	0	0	0	0	0	5	0	0	0	0	0	0	0	0	0	0
ASV-CM-476	0	0	0	0	0	5	0	0	0	0	0	0	0	0	0	0
ASV-CM-477	0	0	0	0	0	5	0	0	0	0	0	0	0	0	0	0
ASV-CM-478	0	0	0	0	0	5	0	0	0	0	0	0	0	0	0	0
ASV-CM-479	0	0	0	0	0	0	5	0	0	0	0	0	0	0	0	0
ASV-CM-480	0	0	0	0	0	0	0	5	0	0	0	0	0	0	0	0
ASV-CM-481	0	0	0	0	0	0	0	0	5	0	0	0	0	0	0	0
ASV-CM-482	0	0	0	0	0	0	0	0	5	0	0	0	0	0	0	0
ASV-CM-483	0	0	0	0	0	0	0	0	0	5	0	0	0	0	0	0
ASV-CM-484	0	0	0	0	0	0	0	0	0	0	5	0	0	0	0	0
ASV-CM-485	0	0	0	0	0	0	0	0	0	0	0	0	0	0	0	5
ASV-CM-486	4	0	0	0	0	0	0	0	0	0	0	0	0	0	0	0
ASV-CM-487	4	0	0	0	0	0	0	0	0	0	0	0	0	0	0	0
ASV-CM-488	4	0	0	0	0	0	0	0	0	0	0	0	0	0	0	0
ASV-CM-489	2	0	0	0	0	0	0	0	0	2	0	0	0	0	0	0
ASV-CM-490	0	4	0	0	0	0	0	0	0	0	0	0	0	0	0	0
ASV-CM-491	0	0	4	0	0	0	0	0	0	0	0	0	0	0	0	0
ASV-CM-492	0	0	0	4	0	0	0	0	0	0	0	0	0	0	0	0
ASV-CM-493	0	0	0	4	0	0	0	0	0	0	0	0	0	0	0	0
ASV-CM-494	0	0	0	0	0	4	0	0	0	0	0	0	0	0	0	0
ASV-CM-495	0	0	0	0	0	4	0	0	0	0	0	0	0	0	0	0
ASV-CM-496	0	0	0	0	0	0	4	0	0	0	0	0	0	0	0	0
ASV-CM-497	0	0	0	0	0	0	0	0	0	0	4	0	0	0	0	0
ASV-CM-498	0	0	0	0	0	0	0	0	0	0	4	0	0	0	0	0
ASV-CM-499	0	0	0	0	0	0	0	0	0	0	0	4	0	0	0	0
ASV-CM-500	0	0	0	0	0	0	0	0	0	0	0	0	4	0	0	0
ASV-CM-501	0	0	0	0	0	0	0	0	0	0	0	0	4	0	0	0
ASV-CM-502	0	0	0	0	0	0	0	0	0	0	0	0	0	4	0	0
ASV-CM-503	0	0	0	0	0	0	0	0	0	0	0	0	0	0	0	4
ASV-CM-504	3	0	0	0	0	0	0	0	0	0	0	0	0	0	0	0
ASV-CM-505	3	0	0	0	0	0	0	0	0	0	0	0	0	0	0	0
ASV-CM-506	3	0	0	0	0	0	0	0	0	0	0	0	0	0	0	0
ASV-CM-507	3	0	0	0	0	0	0	0	0	0	0	0	0	0	0	0
ASV-CM-508	0	3	0	0	0	0	0	0	0	0	0	0	0	0	0	0
ASV-CM-509	0	3	0	0	0	0	0	0	0	0	0	0	0	0	0	0
ASV-CM-510	0	0	3	0	0	0	0	0	0	0	0	0	0	0	0	0
ASV-CM-511	0	0	3	0	0	0	0	0	0	0	0	0	0	0	0	0
ASV-CM-512	0	0	0	3	0	0	0	0	0	0	0	0	0	0	0	0
ASV-CM-513	0	0	0	3	0	0	0	0	0	0	0	0	0	0	0	0
ASV-CM-514	0	0	0	3	0	0	0	0	0	0	0	0	0	0	0	0
ASV-CM-515	0	0	0	3	0	0	0	0	0	0	0	0	0	0	0	0
ASV-CM-516	0	0	0	3	0	0	0	0	0	0	0	0	0	0	0	0
ASV-CM-517	0	0	0	0	3	0	0	0	0	0	0	0	0	0	0	0
ASV-CM-518	0	0	0	0	0	3	0	0	0	0	0	0	0	0	0	0
ASV-CM-519	0	0	0	0	0	0	3	0	0	0	0	0	0	0	0	0
ASV-CM-520	0	0	0	0	0	0	0	3	0	0	0	0	0	0	0	0
ASV-CM-521	0	0	0	0	0	0	0	3	0	0	0	0	0	0	0	0
ASV-CM-522	0	0	0	0	0	0	0	0	3	0	0	0	0	0	0	0
ASV-CM-523	0	0	0	0	0	0	0	0	0	3	0	0	0	0	0	0
ASV-CM-524	0	0	0	0	0	0	0	0	0	3	0	0	0	0	0	0
ASV-CM-525	0	0	0	0	0	0	0	0	0	3	0	0	0	0	0	0
ASV-CM-526	0	0	0	0	0	0	0	0	0	3	0	0	0	0	0	0
ASV-CM-527	0	0	0	0	0	0	0	0	0	0	0	3	0	0	0	0
ASV-CM-528	0	0	0	0	0	0	0	0	0	0	0	3	0	0	0	0
ASV-CM-529	0	0	0	0	0	0	0	0	0	0	0	3	0	0	0	0
ASV-CM-530	0	0	0	0	0	0	0	0	0	0	0	3	0	0	0	0
ASV-CM-531	0	0	0	0	0	0	0	0	0	0	0	0	0	0	3	0
ASV-CM-532	0	0	0	0	0	0	0	0	0	0	0	0	0	0	3	0
ASV-CM-533	0	0	0	0	0	0	0	0	0	0	0	0	0	0	3	0
ASV-CM-534	0	0	0	0	0	0	0	0	0	0	0	0	0	0	3	0
ASV-CM-535	0	0	0	0	0	0	0	0	0	0	0	0	0	0	0	3
ASV-CM-536	2	0	0	0	0	0	0	0	0	0	0	0	0	0	0	0
ASV-CM-537	2	0	0	0	0	0	0	0	0	0	0	0	0	0	0	0
ASV-CM-538	2	0	0	0	0	0	0	0	0	0	0	0	0	0	0	0
ASV-CM-539	2	0	0	0	0	0	0	0	0	0	0	0	0	0	0	0
ASV-CM-540	2	0	0	0	0	0	0	0	0	0	0	0	0	0	0	0
ASV-CM-541	2	0	0	0	0	0	0	0	0	0	0	0	0	0	0	0
ASV-CM-542	2	0	0	0	0	0	0	0	0	0	0	0	0	0	0	0
ASV-CM-543	2	0	0	0	0	0	0	0	0	0	0	0	0	0	0	0
ASV-CM-544	0	2	0	0	0	0	0	0	0	0	0	0	0	0	0	0
ASV-CM-545	0	2	0	0	0	0	0	0	0	0	0	0	0	0	0	0
ASV-CM-546	0	0	2	0	0	0	0	0	0	0	0	0	0	0	0	0
ASV-CM-547	0	0	2	0	0	0	0	0	0	0	0	0	0	0	0	0
ASV-CM-548	0	0	2	0	0	0	0	0	0	0	0	0	0	0	0	0
ASV-CM-549	0	0	0	2	0	0	0	0	0	0	0	0	0	0	0	0
ASV-CM-550	0	0	0	2	0	0	0	0	0	0	0	0	0	0	0	0
ASV-CM-551	0	0	0	2	0	0	0	0	0	0	0	0	0	0	0	0
ASV-CM-552	0	0	0	2	0	0	0	0	0	0	0	0	0	0	0	0
ASV-CM-553	0	0	0	0	2	0	0	0	0	0	0	0	0	0	0	0
ASV-CM-554	0	0	0	0	2	0	0	0	0	0	0	0	0	0	0	0
ASV-CM-555	0	0	0	0	0	2	0	0	0	0	0	0	0	0	0	0
ASV-CM-556	0	0	0	0	0	2	0	0	0	0	0	0	0	0	0	0
ASV-CM-557	0	0	0	0	0	2	0	0	0	0	0	0	0	0	0	0
ASV-CM-558	0	0	0	0	0	2	0	0	0	0	0	0	0	0	0	0
ASV-CM-559	0	0	0	0	0	2	0	0	0	0	0	0	0	0	0	0
ASV-CM-560	0	0	0	0	0	2	0	0	0	0	0	0	0	0	0	0
ASV-CM-561	0	0	0	0	0	0	2	0	0	0	0	0	0	0	0	0
ASV-CM-562	0	0	0	0	0	0	2	0	0	0	0	0	0	0	0	0
ASV-CM-563	0	0	0	0	0	0	2	0	0	0	0	0	0	0	0	0
ASV-CM-564	0	0	0	0	0	0	2	0	0	0	0	0	0	0	0	0
ASV-CM-565	0	0	0	0	0	0	2	0	0	0	0	0	0	0	0	0
ASV-CM-566	0	0	0	0	0	0	2	0	0	0	0	0	0	0	0	0
ASV-CM-567	0	0	0	0	0	0	2	0	0	0	0	0	0	0	0	0
ASV-CM-568	0	0	0	0	0	0	0	2	0	0	0	0	0	0	0	0
ASV-CM-569	0	0	0	0	0	0	0	2	0	0	0	0	0	0	0	0
ASV-CM-570	0	0	0	0	0	0	0	2	0	0	0	0	0	0	0	0
ASV-CM-571	0	0	0	0	0	0	0	2	0	0	0	0	0	0	0	0
ASV-CM-572	0	0	0	0	0	0	0	2	0	0	0	0	0	0	0	0
ASV-CM-573	0	0	0	0	0	0	0	0	2	0	0	0	0	0	0	0
ASV-CM-574	0	0	0	0	0	0	0	0	0	2	0	0	0	0	0	0
ASV-CM-575	0	0	0	0	0	0	0	0	0	2	0	0	0	0	0	0
ASV-CM-576	0	0	0	0	0	0	0	0	0	0	0	2	0	0	0	0
ASV-CM-577	0	0	0	0	0	0	0	0	0	0	0	2	0	0	0	0
ASV-CM-578	0	0	0	0	0	0	0	0	0	0	0	0	2	0	0	0
ASV-CM-579	0	0	0	0	0	0	0	0	0	0	0	0	2	0	0	0
ASV-CM-580	0	0	0	0	0	0	0	0	0	0	0	0	0	2	0	0
ASV-CM-581	0	0	0	0	0	0	0	0	0	0	0	0	0	0	2	0
ASV-CM-582	0	0	0	0	0	0	0	0	0	0	0	0	0	0	2	0
ASV-CM-583	0	0	0	0	0	0	0	0	0	0	0	0	0	0	2	0
ASV-CM-584	0	0	0	0	0	0	0	0	0	0	0	0	0	0	2	0
ASV-CM-585	0	0	0	0	0	0	0	0	0	0	0	0	0	0	2	0
ASV-CM-586	0	0	0	0	0	0	0	0	0	0	0	0	0	0	2	0
ASV-CM-587	0	0	0	0	0	0	0	0	0	0	0	0	0	0	0	2
ASV-CM-588	0	0	0	0	0	0	0	0	0	0	0	0	0	0	0	2
ASV-CM-589	0	0	0	0	0	0	0	0	0	0	0	0	0	0	0	2
ASV-CM-590	0	0	0	0	0	0	0	0	0	0	0	0	0	0	0	2
ASV-CM-591	0	0	0	0	0	0	0	0	0	0	0	0	0	0	0	2
ASV-CM-592	0	0	0	0	0	0	0	0	0	0	0	0	0	0	0	2
ASV-CM-593	0	0	0	0	0	0	0	0	0	0	0	0	0	0	0	2
ASV-CM-594	0	0	0	0	0	1	0	0	0	0	0	0	0	0	0	0
ASV-CM-595	0	0	0	0	0	0	1	0	0	0	0	0	0	0	0	0
ASV-CM-596	0	0	0	0	0	0	0	0	0	0	1	0	0	0	0	0
