# Supplementary material for: High-throughput identification and quantification of single bacterial cells in the microbiota
Source: Nat Commun. 2022 Feb 22;13:863. doi: 10.1038/s41467-022-28426-1 (PMC8863893; doi:10.1038/s41467-022-28426-1)
Supplement: Supplementary file 8 — Supplementary Data 6 [file 41467_2022_28426_MOESM8_ESM.xlsx]

## Sheet: Read me
Supplementary Data 6: cOTU abundances of the mock community and the control M0.
Title for Sheets
Mock community:	The sequencing-determined cell counts and absolute cell abundance of cOTUs for the mock community.
M0:	The sequencing-determined cell counts of cOTUs for the control M0.

## Sheet: Mock community
Title: The sequencing-determined cell counts and absolute cell abundance of cOTUs for the Mock community.
Strain ID	cOTU-ID	Cell count (Mock-a)	Cell count (Mock-b)	Cell count (Mock-c)	Mean	Standard deviation	Absolute cell abundance (cells/ul)	Standard deviation (Absolute )	Standard deviation/Mean (Absolute)
ATCC700926	COTU-MK-01	4814.66	4918	4854.92	4862.53	52.0869	16253.2	174.103	0.0107119
JCM9498	COTU-MK-02	9639.12	10181	10352.5	10057.5	372.383	33617.8	1244.7	0.0370252
JCM5827	COTU-MK-03	7711.62	7461	7458.83	7543.82	145.328	25215.5	485.764	0.0192645
JCM17463	COTU-MK-04	5185.15	4773	4796.11	4918.08	231.572	16438.9	774.037	0.0470857
ATCC29098	COTU-MK-05	517.372	555	476.937	516.436	39.0399	1726.21	130.492	0.0755947
JCM10188	COTU-MK-06	132.199	138	125.116	131.772	6.45274	440.452	21.5685	0.0489691
DSM14469	COTU-MK-07	21.2172	20	13.9018	18.373	3.91972	61.4124	13.1018	0.213342
JCM1297	COTU-MK-08	78.3403	111	108.006	99.1154	18.054	331.297	60.3461	0.182151
JCM5824	COTU-MK-09	73.444	60	43.844	59.096	14.8207	197.531	49.5388	0.25079
JCM14656	COTU-MK-10	39.1701	31	34.2197	34.7966	4.11551	116.309	13.7562	0.118273
Legend
Strain ID	The ten strains used for preparation of the mock community, see Supplementary Table 1.
cOTU-ID	ID of cOTU.
Mock-a, Mock-b, Mock-c	Three independent measurements for the mock community.
Absolute cell abundance	Obtained by normalizing the sequencing-determined cell counts using the absolute total cell abundance (94,400 ± 7,200 cells/ul, mean ± standard diviation, n=4) of the mock community measured by droplet digital PCR.

## Sheet: M0
Title: The sequencing-determined cell counts for the control M0.
Legend
cOTU-ID	ID of cOTU.
M0-a, M0-b ,M0-c	Three independent measurements for the control M0.
cOTU-ID	Cell count (M0-a)	Cell count (M0-b)	Cell count (M0-c)
COTU-M0-101	3	7.26345	1.03974
COTU-M0-102	5	3.11291	8.31789
COTU-M0-103	4	2.07527	0
COTU-M0-104	17	11.414	10.3974
COTU-M0-105	48	39.4302	41.5894
COTU-M0-106	9	10.3764	14.5563
COTU-M0-107	5	5.18818	11.4371
COTU-M0-108	5	5.18818	12.4768
COTU-M0-109	12	9.33872	8.31789
COTU-M0-110	4	3.11291	9.35762
COTU-M0-111	9	5.18818	12.4768
COTU-M0-112	2	2.07527	3.11921
COTU-M0-113	2	8.30108	3.11921
COTU-M0-114	33	34.242	37.4305
COTU-M0-115	6	4.15054	8.31789
COTU-M0-116	262	232.43	232.901
COTU-M0-117	2	5.18818	1.03974
COTU-M0-118	1	2.07527	4.15894
COTU-M0-119	2	3.11291	3.11921
COTU-M0-120	269	239.694	271.371
COTU-M0-121	1	1.03764	5.19868
COTU-M0-122	9	8.30108	9.35762
COTU-M0-123	5	3.11291	4.15894
COTU-M0-124	8	13.4893	3.11921
COTU-M0-125	247	286.387	269.292
COTU-M0-126	2	3.11291	2.07947
COTU-M0-127	5	1.03764	3.11921
COTU-M0-128	8	1.03764	3.11921
COTU-M0-129	579	567.587	527.146
COTU-M0-130	22	20.7527	16.6358
COTU-M0-131	5	7.26345	4.15894
COTU-M0-132	82	63.2958	69.6623
COTU-M0-133	1	5.18818	4.15894
COTU-M0-134	10	13.4893	9.35762
COTU-M0-135	2	3.11291	4.15894
COTU-M0-136	19	14.5269	17.6755
COTU-M0-137	3	1.03764	4.15894
COTU-M0-138	92	103.764	94.616
COTU-M0-139	2	7.26345	4.15894
COTU-M0-140	370	349.683	367.027
COTU-M0-141	8	12.4516	11.4371
COTU-M0-142	2	4.15054	8.31789
COTU-M0-143	5	2.07527	6.23841
COTU-M0-144	105	132.817	116.45
COTU-M0-145	4	7.26345	11.4371
COTU-M0-146	7	1.03764	5.19868
COTU-M0-147	9	4.15054	2.07947
COTU-M0-148	2	2.07527	5.19868
COTU-M0-149	1	5.18818	3.11921
COTU-M0-150	29	22.828	33.2715
COTU-M0-151	4	5.18818	5.19868
COTU-M0-152	24	29.0538	31.1921
COTU-M0-153	5	2.07527	3.11921
COTU-M0-154	176	202.339	198.59
COTU-M0-155	5	2.07527	0
COTU-M0-156	19	16.6022	17.6755
COTU-M0-157	15	11.414	12.4768
COTU-M0-158	245	251.108	257.854
COTU-M0-159	121	120.366	89.4173
COTU-M0-160	91	104.801	73.8212
COTU-M0-161	47	48.7689	49.9073
COTU-M0-162	3	1.03764	4.15894
COTU-M0-163	1	2.07527	3.11921
COTU-M0-164	3	6.22581	1.03974
COTU-M0-165	2	2.07527	6.23841
COTU-M0-166	2	5.18818	2.07947
COTU-M0-167	4	3.11291	0
COTU-M0-168	99	62.2581	83.1789
COTU-M0-169	5	6.22581	2.07947
COTU-M0-170	5	3.11291	3.11921
COTU-M0-171	17	26.9785	13.5166
COTU-M0-172	6	15.5645	3.11921
COTU-M0-173	1	7.26345	1.03974
COTU-M0-174	4	1.03764	5.19868
COTU-M0-175	371	387.038	404.457
COTU-M0-176	30	19.7151	24.9537
COTU-M0-177	3	2.07527	7.27815
COTU-M0-178	6	3.11291	6.23841
COTU-M0-179	5	8.30108	4.15894
COTU-M0-180	5	6.22581	3.11921
COTU-M0-181	11	8.30108	5.19868
COTU-M0-182	13	9.33872	10.3974
COTU-M0-183	1	2.07527	4.15894
COTU-M0-184	1272	1256.58	1286.15
COTU-M0-185	74	78.8603	97.7352
COTU-M0-186	29	25.9409	38.4702
COTU-M0-187	66	63.2958	60.3047
COTU-M0-188	12	17.6398	19.755
COTU-M0-189	252	226.205	228.742
COTU-M0-190	300	265.635	298.404
COTU-M0-191	2	2.07527	5.19868
COTU-M0-192	7	6.22581	8.31789
COTU-M0-193	6	10.3764	5.19868
COTU-M0-194	13	7.26345	6.23841
COTU-M0-195	2	2.07527	5.19868
COTU-M0-196	8	7.26345	8.31789
COTU-M0-197	8	17.6398	18.7152
COTU-M0-198	202	204.414	197.55
COTU-M0-199	3	1.03764	2.07947
COTU-M0-200	4	2.07527	2.07947
COTU-M0-201	19	17.6398	23.9139
COTU-M0-202	3	1.03764	3.11921
COTU-M0-203	58	74.7098	83.1789
COTU-M0-204	6	9.33872	7.27815
COTU-M0-205	2	8.30108	1.03974
COTU-M0-206	7	0	0
COTU-M0-207	2	3.11291	3.11921
COTU-M0-208	8	7.26345	9.35762
COTU-M0-209	19	23.8656	21.8345
COTU-M0-210	7	2.07527	4.15894
COTU-M0-211	4	4.15054	4.15894
COTU-M0-212	3	1.03764	2.07947
COTU-M0-213	10	9.33872	13.5166
COTU-M0-214	2	3.11291	1.03974
COTU-M0-215	2	2.07527	2.07947
COTU-M0-216	5	6.22581	12.4768
COTU-M0-217	4	3.11291	4.15894
COTU-M0-218	27	37.3549	37.4305
COTU-M0-219	9	11.414	12.4768
COTU-M0-220	3	1.03764	3.11921
COTU-M0-221	4	6.22581	7.27815
COTU-M0-222	4	3.11291	4.15894
COTU-M0-223	76	75.7474	64.4636
COTU-M0-224	3	2.07527	1.03974
COTU-M0-225	4	3.11291	7.27815
COTU-M0-226	5	4.15054	1.03974
COTU-M0-227	2	2.07527	2.07947
COTU-M0-228	5	3.11291	4.15894
COTU-M0-229	28	24.9033	19.755
COTU-M0-230	2	3.11291	2.07947
COTU-M0-231	7	6.22581	8.31789
COTU-M0-232	32	38.3925	24.9537
COTU-M0-233	6	4.15054	7.27815
COTU-M0-234	6	4.15054	7.27815
COTU-M0-235	6	8.30108	5.19868
COTU-M0-236	12	16.6022	21.8345
COTU-M0-237	4	4.15054	5.19868
COTU-M0-238	1	3.11291	3.11921
COTU-M0-239	3	3.11291	5.19868
COTU-M0-240	561	545.796	559.378
COTU-M0-241	3	5.18818	4.15894
COTU-M0-242	6	5.18818	4.15894
COTU-M0-243	0	4.15054	3.11921
COTU-M0-244	107	91.3119	91.4968
COTU-M0-245	21	25.9409	32.2318
COTU-M0-246	32	22.828	27.0331
COTU-M0-247	87	98.5754	91.4968
COTU-M0-248	29	21.7903	17.6755
COTU-M0-249	16	24.9033	15.596
COTU-M0-250	4	5.18818	3.11921
COTU-M0-251	7	5.18818	11.4371
COTU-M0-252	8	5.18818	3.11921
COTU-M0-253	9	15.5645	3.11921
COTU-M0-254	8	8.30108	9.35762
COTU-M0-255	1	2.07527	3.11921
COTU-M0-256	5	3.11291	9.35762
COTU-M0-257	11	18.6774	7.27815
COTU-M0-258	7	6.22581	6.23841
COTU-M0-259	2	1.03764	4.15894
COTU-M0-260	5	2.07527	1.03974
COTU-M0-261	5	5.18818	4.15894
COTU-M0-262	1449	1492.12	1396.37
COTU-M0-263	51	57.07	51.9868
COTU-M0-264	30	26.9785	35.351
COTU-M0-265	6	2.07527	3.11921
COTU-M0-266	24	15.5645	18.7152
COTU-M0-267	9	11.414	13.5166
COTU-M0-268	15	24.9033	19.755
COTU-M0-269	24	13.4893	24.9537
COTU-M0-270	499	449.296	494.914
COTU-M0-271	1	1.03764	4.15894
COTU-M0-272	81	105.839	83.1789
COTU-M0-273	45	51.8818	47.8278
COTU-M0-274	9	14.5269	8.31789
COTU-M0-275	7	3.11291	7.27815
COTU-M0-276	4	9.33872	13.5166
COTU-M0-277	6	9.33872	6.23841
COTU-M0-278	59	54.9947	67.5828
COTU-M0-279	5	15.5645	9.35762
COTU-M0-280	26	31.1291	23.9139
COTU-M0-281	4	5.18818	5.19868
COTU-M0-282	9	4.15054	2.07947
COTU-M0-283	11	12.4516	11.4371
COTU-M0-284	0	2.07527	5.19868
COTU-M0-285	53	57.07	57.1855
COTU-M0-286	11	24.9033	20.7947
COTU-M0-287	23	18.6774	15.596
COTU-M0-288	2	2.07527	4.15894
