# Supplementary material for: High-throughput identification and quantification of single bacterial cells in the microbiota
Source: Nat Commun. 2022 Feb 22;13:863. doi: 10.1038/s41467-022-28426-1 (PMC8863893; doi:10.1038/s41467-022-28426-1)
Supplement: Supplementary file 9 — Supplementary Data 7 [file 41467_2022_28426_MOESM9_ESM.xlsx]

## Sheet: Read me
Supplementary Data 7: Sequencing-determined abundances of operational taxonomic units (OTUs).
Title for Sheets
Mock community:	The sequencing-determined abundances of OTUs for the mock community.
VA group:	The sequencing-determined abundances of OTUs for the cell samples in the VA group.
Legend
OTU-ID	ID of each OTU.
VDaprox-VSddist	The name of the cell samples in the VA group.

## Sheet: Mock community
Title: The sequencing-determined abundances of OTUs for the mock community.
OTU-ID	Technical-replicate-1	Technical-replicate-2
OTU-MK-01	16462	16990
OTU-MK-02	12456	12187
OTU-MK-03	11841	11412
OTU-MK-04	6260	6459
OTU-MK-05	1157	1208
OTU-MK-06	962	849
OTU-MK-07	334	275
OTU-MK-08	207	220
OTU-MK-09	149	235
OTU-MK-10	121	115
OTU-MK-11	38	26
OTU-MK-12	13	24

## Sheet: VA group
Title: The sequencing-determined abundances of OTUs for the cell samples in the VA group.
OTU-ID	VDaprox	VDadist	VDbprox	VDbdist	VDcprox	VDcdist	VDdprox	VDddist	VSaprox	VSadist	VSbprox	VSbdist	VScprox	VScdist	VSdprox	VSddist
OTU-CM-001	6284	4872	4693	5153	3755	5098	5240	2957	3433	4026	5263	5189	6473	5206	4995	5012
OTU-CM-002	4883	4598	6930	4032	2806	2030	6183	3843	4035	4645	4014	2759	6357	4230	3739	2095
OTU-CM-003	6596	3975	1500	1616	1880	2009	3101	3573	2040	2743	973	1411	1116	444	1080	721
OTU-CM-004	2316	1395	1444	1102	1208	1774	1829	2085	869	1397	1166	1501	2008	730	1725	2145
OTU-CM-005	2387	1417	2334	1192	1216	1666	7	5	1469	1900	2620	1400	1545	413	1580	1224
OTU-CM-006	1154	838	1159	827	1402	1598	1573	1413	455	952	139	1142	2388	977	1276	2101
OTU-CM-007	1110	916	1047	1452	1079	1038	720	498	648	803	555	1547	1247	678	903	687
OTU-CM-008	1606	645	1640	1138	1094	906	553	570	855	165	1432	1330	856	206	285	1077
OTU-CM-009	879	633	1201	720	973	643	878	630	1138	672	1143	809	1109	641	1386	583
OTU-CM-010	436	217	434	204	636	194	256	209	410	711	2099	944	1052	429	4598	604
OTU-CM-011	153	903	238	2550	424	848	156	387	171	1296	16	2079	469	805	261	636
OTU-CM-012	693	426	1275	894	291	269	107	83	852	1017	210	117	409	138	2015	1540
OTU-CM-013	469	467	1114	1089	639	661	657	413	182	269	644	1062	454	426	591	746
OTU-CM-014	846	577	233	132	90	238	512	473	613	1777	457	254	352	182	841	1352
OTU-CM-015	461	291	802	568	724	701	144	57	622	552	738	326	917	489	623	493
OTU-CM-016	165	78	380	172	335	263	479	240	679	738	1777	830	792	350	178	71
OTU-CM-017	243	304	1229	438	419	345	563	444	108	125	415	547	114	134	1665	299
OTU-CM-018	488	293	635	593	601	998	269	194	340	510	288	536	427	213	510	336
OTU-CM-019	520	395	600	574	437	634	288	308	217	253	648	641	482	112	46	376
OTU-CM-020	212	139	209	178	318	382	176	217	262	504	517	442	552	199	546	678
OTU-CM-021	794	599	341	343	481	673	500	504	43	81	185	396	253	107	66	123
OTU-CM-022	462	198	698	578	156	122	88	51	683	1204	83	35	86	29	497	427
OTU-CM-023	980	1259	533	627	149	171	70	89	0	4	401	536	170	128	1	0
OTU-CM-024	1449	762	119	90	1	11	348	354	179	353	545	704	0	0	0	0
OTU-CM-025	608	358	427	297	422	564	155	137	111	206	350	432	255	92	153	275
OTU-CM-026	237	272	180	179	106	247	343	189	129	185	750	556	301	248	433	358
OTU-CM-027	0	0	0	0	915	989	94	62	0	0	1055	839	14	7	354	239
OTU-CM-028	262	165	324	282	279	250	261	192	195	199	391	358	245	274	533	224
OTU-CM-029	787	422	666	379	397	546	594	614	0	0	0	0	0	0	0	0
OTU-CM-030	107	104	666	173	264	152	565	421	227	55	44	59	658	402	235	19
OTU-CM-031	445	365	254	141	236	439	481	507	81	185	269	297	154	37	53	190
OTU-CM-032	747	399	501	377	409	490	570	520	0	0	0	0	0	0	0	0
OTU-CM-033	335	213	370	229	305	250	321	236	122	174	404	226	372	159	153	136
OTU-CM-034	336	249	250	131	229	352	93	78	292	390	402	465	275	82	64	172
OTU-CM-035	74	35	23	39	59	85	87	68	103	111	111	99	1180	570	764	208
OTU-CM-036	132	83	90	89	318	518	204	276	235	395	104	335	218	106	94	249
OTU-CM-037	76	495	29	526	26	277	113	312	53	501	47	331	94	324	60	92
OTU-CM-038	109	80	97	93	180	202	63	43	139	128	70	111	320	151	458	1090
OTU-CM-039	251	139	269	239	145	203	194	115	52	79	569	450	192	65	188	163
OTU-CM-040	177	86	656	213	172	123	237	187	106	27	260	115	280	165	340	106
OTU-CM-041	327	266	221	173	428	555	109	85	110	122	133	150	205	96	59	186
OTU-CM-042	83	43	165	235	281	236	151	121	53	107	741	569	188	86	78	62
OTU-CM-043	148	90	494	335	70	99	93	46	351	466	50	74	27	9	429	330
OTU-CM-044	321	193	258	216	208	171	161	60	134	202	308	152	225	89	111	77
OTU-CM-045	153	83	43	30	223	158	240	135	1	6	552	446	529	303	18	7
OTU-CM-046	293	228	129	61	293	321	98	72	0	0	40	161	316	113	99	110
OTU-CM-047	123	48	90	75	190	204	146	134	197	197	140	180	135	32	144	251
OTU-CM-048	16	1	52	44	63	23	41	19	0	9	606	269	474	236	221	69
OTU-CM-049	411	403	336	120	26	41	47	10	40	42	31	68	158	86	0	27
OTU-CM-050	144	97	38	30	115	106	141	118	58	140	104	114	167	60	124	232
OTU-CM-051	168	128	174	98	102	135	95	79	126	150	114	102	95	36	61	73
OTU-CM-052	200	122	187	135	190	240	81	166	0	0	94	146	25	9	48	91
OTU-CM-053	60	58	125	102	78	58	130	99	26	70	173	123	238	126	189	47
OTU-CM-054	29	33	215	186	93	118	100	78	54	81	145	117	134	71	94	79
OTU-CM-055	230	168	208	157	10	18	81	65	40	24	136	110	139	62	87	65
OTU-CM-056	162	104	115	104	47	90	115	63	36	111	142	133	102	44	112	115
OTU-CM-057	0	0	0	0	828	502	128	130	0	0	0	0	0	0	0	0
OTU-CM-058	0	4	0	0	0	0	257	193	373	107	27	183	302	89	0	0
OTU-CM-059	50	50	181	106	117	121	97	58	0	5	9	109	238	97	77	193
OTU-CM-060	10	23	66	64	2	0	19	13	0	0	0	0	0	0	555	700
OTU-CM-061	74	54	82	51	55	64	94	35	35	88	36	69	209	58	239	201
OTU-CM-062	100	79	113	82	88	214	77	78	31	47	173	101	95	35	32	41
OTU-CM-063	118	79	92	161	55	68	27	36	44	85	196	149	95	50	43	56
OTU-CM-064	29	59	120	298	58	116	65	40	15	91	26	183	93	41	28	57
OTU-CM-065	49	15	354	107	2	14	103	34	7	6	156	20	50	36	316	38
OTU-CM-066	255	146	28	3	0	0	8	0	16	62	402	302	25	5	0	0
OTU-CM-067	37	13	57	41	34	32	130	67	191	61	56	58	55	74	182	45
OTU-CM-068	75	63	167	102	23	12	106	59	0	17	164	100	95	51	66	28
OTU-CM-069	142	124	108	99	66	68	63	21	22	42	18	57	64	51	76	88
OTU-CM-070	109	36	106	77	24	28	100	46	61	75	153	55	98	42	37	36
OTU-CM-071	96	51	90	62	51	60	124	57	54	76	36	29	68	39	84	73
OTU-CM-072	121	64	15	17	0	0	25	8	115	114	58	98	253	76	0	0
OTU-CM-073	0	0	0	2	444	494	0	0	0	0	0	0	0	0	0	0
OTU-CM-074	105	57	95	87	78	170	38	64	0	6	64	41	49	13	12	51
OTU-CM-075	48	52	64	55	37	58	41	22	0	102	60	77	45	38	39	55
OTU-CM-076	64	15	444	113	0	0	96	29	0	0	0	0	0	0	0	0
OTU-CM-077	14	11	57	53	86	50	37	4	42	56	84	77	49	23	58	39
OTU-CM-078	65	28	67	56	32	22	22	17	25	42	60	78	44	18	76	66
OTU-CM-079	66	25	53	45	22	23	77	60	21	14	104	46	58	28	31	10
OTU-CM-080	113	85	64	37	15	55	48	53	17	60	8	21	9	8	12	21
OTU-CM-081	0	0	0	0	0	0	0	0	10	99	174	310	5	1	0	0
OTU-CM-082	0	0	0	0	0	0	331	220	0	0	0	0	0	0	0	0
OTU-CM-083	25	26	52	24	22	25	18	39	62	30	21	20	33	31	47	31
OTU-CM-084	50	20	74	42	5	5	4	4	35	78	9	5	5	2	94	67
OTU-CM-085	0	0	0	0	0	0	3	0	0	0	342	139	0	0	0	0
OTU-CM-086	1	0	1	0	27	0	3	3	360	16	37	10	17	1	0	0
OTU-CM-087	76	22	1	5	42	31	41	45	37	79	25	27	8	1	21	13
OTU-CM-088	32	41	7	68	14	39	11	51	0	22	0	71	32	32	29	20
OTU-CM-089	0	0	0	0	0	0	0	0	83	4	5	20	36	12	242	20
OTU-CM-090	40	27	73	47	29	40	14	0	39	20	29	2	4	4	27	17
OTU-CM-091	37	15	38	37	18	21	61	20	17	22	42	12	14	13	26	17
OTU-CM-092	65	54	14	16	29	47	27	20	8	20	20	24	24	12	7	16
OTU-CM-093	0	0	0	0	0	0	0	0	115	164	66	39	0	0	0	0
OTU-CM-094	21	15	52	20	42	25	28	11	14	21	12	48	34	26	4	7
OTU-CM-095	12	13	28	26	0	2	0	6	89	15	2	12	38	28	12	36
OTU-CM-096	13	1	57	17	11	7	43	34	0	0	29	62	30	10	0	0
OTU-CM-097	34	21	36	40	17	34	16	21	0	0	27	24	19	3	10	11
OTU-CM-098	27	11	33	27	23	30	22	11	0	16	20	35	20	19	5	6
OTU-CM-099	16	6	39	40	14	9	20	10	2	26	15	9	32	8	33	22
OTU-CM-100	0	0	0	0	59	72	112	52	0	0	0	0	0	0	0	0
OTU-CM-101	10	6	9	47	12	14	13	11	15	29	47	34	24	4	4	15
OTU-CM-102	26	13	30	33	5	5	26	22	0	0	26	8	17	3	52	28
OTU-CM-103	32	20	0	0	0	0	87	53	0	0	59	24	3	11	0	0
OTU-CM-104	61	31	16	26	16	32	8	15	0	15	16	21	8	1	10	8
OTU-CM-105	9	14	7	10	33	71	32	15	0	14	13	14	6	4	14	20
OTU-CM-106	6	10	1	1	6	0	19	23	35	8	66	20	36	25	4	4
OTU-CM-107	1	8	8	6	1	1	77	104	0	3	25	7	5	1	4	9
OTU-CM-109	18	22	24	12	4	14	13	8	15	8	45	13	21	3	12	14
OTU-CM-110	31	16	51	6	27	41	27	46	0	0	0	0	0	0	0	0
OTU-CM-111	8	7	25	7	18	13	15	9	0	9	82	17	8	3	6	10
OTU-CM-112	8	16	76	63	0	0	23	16	0	0	6	22	0	0	0	0
OTU-CM-113	10	8	16	28	21	33	30	11	0	5	5	40	8	2	2	1
OTU-CM-114	2	8	37	12	23	29	14	7	0	1	13	8	7	6	38	8
OTU-CM-115	11	7	23	9	11	27	11	6	5	2	18	12	16	13	13	17
OTU-CM-116	3	12	10	56	7	12	1	11	0	11	4	27	2	8	0	9
OTU-CM-117	19	15	6	8	7	9	28	9	0	1	17	9	14	1	8	12
OTU-CM-118	0	1	0	0	0	0	2	0	0	0	92	65	0	0	0	0
OTU-CM-119	21	2	18	10	26	15	11	8	0	0	13	9	5	0	1	10
OTU-CM-120	10	3	4	8	30	17	0	10	0	12	8	12	2	5	7	20
OTU-CM-121	13	14	10	5	3	2	39	4	0	0	14	11	13	2	6	4
OTU-CM-122	17	4	21	19	0	15	7	7	2	3	11	2	16	1	5	4
OTU-CM-123	26	6	10	13	0	3	13	4	12	11	3	13	4	11	4	1
OTU-CM-124	20	17	2	9	3	17	18	15	0	16	2	4	2	2	0	5
OTU-CM-125	2	2	16	12	3	3	5	5	9	9	18	4	5	11	16	10
OTU-CM-126	6	2	2	0	0	0	0	4	0	0	7	10	4	2	27	64
OTU-CM-127	1	0	5	7	18	8	9	3	24	7	3	1	28	1	3	4
OTU-CM-128	9	0	15	15	2	0	6	0	0	0	13	14	12	4	18	12
OTU-CM-129	15	1	24	5	2	13	3	1	0	0	7	14	3	10	4	12
OTU-CM-130	28	11	2	14	0	0	8	10	0	0	10	25	3	0	2	0
OTU-CM-131	6	8	16	4	12	24	10	7	0	7	6	7	3	0	0	1
OTU-CM-132	0	0	0	0	23	26	40	18	0	0	0	0	0	0	0	0
OTU-CM-133	0	0	0	0	0	0	22	2	29	53	0	0	0	0	0	0
OTU-CM-134	0	0	0	0	0	0	0	0	38	61	0	0	0	0	1	0
OTU-CM-135	4	0	21	3	0	0	23	7	0	2	9	9	6	0	7	7
OTU-CM-136	18	10	11	0	0	0	35	21	0	0	0	0	0	1	0	0
OTU-CM-137	1	8	8	10	0	9	3	11	0	3	5	15	4	8	7	3
OTU-CM-138	4	6	18	0	8	3	15	7	0	2	0	10	8	5	3	3
OTU-CM-139	16	8	10	4	3	3	6	2	0	1	10	12	10	2	0	3
OTU-CM-140	0	0	0	0	4	0	0	1	81	1	1	0	1	0	0	0
OTU-CM-141	7	3	1	6	0	5	11	0	8	7	10	14	6	3	0	2
OTU-CM-142	7	9	5	4	10	0	3	8	0	5	1	9	11	0	3	6
OTU-CM-143	11	1	9	13	3	1	1	0	10	3	8	2	2	0	11	5
OTU-CM-144	7	4	8	5	7	6	12	2	0	5	10	1	8	1	1	1
OTU-CM-145	1	4	11	1	8	8	3	2	9	8	0	7	5	1	2	6
OTU-CM-146	0	0	7	0	2	3	14	5	5	0	23	2	8	4	0	0
OTU-CM-147	10	2	11	10	3	3	4	4	0	0	4	6	1	2	1	7
OTU-CM-148	4	1	13	6	0	5	10	3	0	3	2	4	2	1	6	7
OTU-CM-149	0	1	0	2	3	2	0	0	38	3	11	5	0	0	2	0
OTU-CM-150	4	3	17	2	1	6	2	5	0	0	12	2	0	5	5	2
OTU-CM-151	19	4	0	0	2	0	24	11	0	0	0	0	0	0	0	0
OTU-CM-152	24	7	4	7	0	0	0	0	0	0	8	10	0	0	0	0
OTU-CM-153	6	0	7	11	2	3	6	4	0	0	5	2	8	2	0	4
OTU-CM-154	5	3	8	7	0	0	7	3	0	0	9	4	5	4	4	0
OTU-CM-155	13	12	0	0	0	0	6	15	0	0	6	0	0	0	5	0
OTU-CM-156	0	0	0	0	13	0	1	5	0	0	24	2	0	0	11	0
