# Supplementary material for: High-throughput identification and quantification of single bacterial cells in the microbiota
Source: Nat Commun. 2022 Feb 22;13:863. doi: 10.1038/s41467-022-28426-1 (PMC8863893; doi:10.1038/s41467-022-28426-1)
Supplement: Supplementary file 12 — Source Data [file 41467_2022_28426_MOESM12_ESM.xlsx]

## Sheet: Figure 1d
Figure 1d	Fo the plotted dots and bars
Number of bacteria in droplet	Number of droplets (Experimental)	Number of droplets (Theoretical)
0	1217	1234.25
1	388	353.064
2	36	50.5058
3	2	4.81399
4	0	0.34503
5	0	0

## Sheet: Figure 1e
Figure 1e	Fo the plotted dots
Proportion of droplets	Group
0.277171	Amplification
0.305682	Amplification
0.260101	Amplification
0.28761	Amplification
0.252912	Imaging
0.283824	Imaging
0.223757	Imaging

## Sheet: Figure 2a
Figure 2a	Editor distances between seqeuences identified by Sanger sequencing and by BarBIQ.
	Bar-sequence-MK-16	Bar-sequence-MK-15	Bar-sequence-MK-14	Bar-sequence-MK-13	Bar-sequence-MK-12	Bar-sequence-MK-11	Bar-sequence-MK-10	Bar-sequence-MK-9	Bar-sequence-MK-8	Bar-sequence-MK-7	Bar-sequence-MK-6	Bar-sequence-MK-5	Bar-sequence-MK-4	Bar-sequence-MK-3	Bar-sequence-MK-2	Bar-sequence-MK-1
ATCC700926-A	106	112	110	111	112	111	114	125	79	79	107	107	113	111	107	0
JCM9498-A	118	11	18	17	130	130	125	149	114	114	126	125	11	15	0	107
JCM5827-A	123	11	11	13	130	130	125	148	116	117	129	128	8	0	15	111
JCM5827-B	124	9	19	17	131	131	126	149	117	118	130	129	0	8	11	113
JCM17463-A	34	128	128	127	26	25	33	92	104	104	1	0	129	128	125	107
JCM17463-B	33	129	129	128	27	26	34	92	105	105	0	1	130	129	126	107
ATCC29098-A	102	117	112	111	104	104	105	118	2	0	105	104	118	117	114	79
ATCC29098-B	102	116	111	110	104	104	105	117	0	2	105	104	117	116	114	79
JCM10188-A	94	151	146	146	96	96	81	0	117	118	92	92	149	148	149	125
DSM14469-A	29	127	126	125	28	27	0	81	105	105	34	33	126	125	125	114
JCM1297-A	33	132	131	130	1	0	27	96	104	104	26	25	131	130	130	111
JCM1297-B	33	132	131	130	0	1	28	96	104	104	27	26	131	130	130	112
JCM5824-A	119	10	2	0	130	130	125	146	110	111	128	127	17	13	17	111
JCM5824-B	120	12	0	2	131	131	126	146	111	112	129	128	19	11	18	110
JCM5824-C	121	0	12	10	132	132	127	151	116	117	129	128	9	11	11	112
JCM14656-A	0	121	120	119	33	33	29	94	102	102	33	34	124	123	118	106

## Sheet: Figure 4a
Figure 4a	For the ploted dots and orange lines
	CEa^dist1(cOTU relative abundance)	CEa^dist2(cOTU relative abundance)			OrangeLine_Down_X	OrangeLine_Down_Y	OrangeLine_Up_X	OrangeLine_Up_Y
COTU-CM-0001	3.82948	2.8245		1	0.0941501	-0.867513	-0.705708	0.0765895
COTU-CM-0005	16.0838	16.947		2	1.03565	-2.15383	-1.7521	0.842485
COTU-CM-0006	6.12716	9.41501		3	1.97715	-2.42974	-1.97656	1.60838
COTU-CM-0007	9.95664	3.766		4	2.91865	-2.43566	-1.98137	2.37427
COTU-CM-0008	0	5.649		5	3.86015	-2.2975	-1.86898	3.14017
COTU-CM-0010	91.9074	102.624		6	4.80165	-2.066	-1.68066	3.90607
COTU-CM-0014	0.765895	1.883		7	5.74315	-1.76768	-1.43798	4.67196
COTU-CM-0016	0.765895	0		8	6.68465	-1.41847	-1.1539	5.43786
COTU-CM-0017	10.7225	15.064		9	7.62616	-1.02882	-0.836925	6.20375
COTU-CM-0018	4.59537	3.766		10	8.56766	-0.606029	-0.492995	6.96965
COTU-CM-0023	43.656	48.0165		11	9.50916	-0.155442	-0.12645	7.73554
COTU-CM-0024	1.53179	5.649		12	10.4507	0.318903	0.259422	8.50144
COTU-CM-0025	546.849	599.736		13	11.3922	0.813859	0.662061	9.26733
COTU-CM-0026	66.6329	70.6125		14	12.3337	1.32692	1.07942	10.0332
COTU-CM-0036	0	1.883		15	13.2752	1.85604	1.50986	10.7991
COTU-CM-0037	5.36127	7.53201		16	14.2167	2.39954	1.95199	11.565
COTU-CM-0038	3.06358	0		17	15.1582	2.95602	2.40467	12.3309
COTU-CM-0039	434.263	561.134		18	16.0997	3.52428	2.86694	13.0968
COTU-CM-0040	16.8497	17.8885		19	17.0412	4.1033	3.33797	13.8627
COTU-CM-0042	8.42485	13.181		20	17.9827	4.69221	3.81703	14.6286
COTU-CM-0046	49.0173	49.8995		21	18.9242	5.29023	4.30351	15.3945
COTU-CM-0049	16.8497	14.1225		22	19.8657	5.89669	4.79686	16.1604
COTU-CM-0051	3.06358	4.7075		23	20.8072	6.51101	5.2966	16.9263
COTU-CM-0061	20.6792	30.128		24	21.7487	7.13264	5.80229	17.6922
COTU-CM-0063	9.19074	6.5905		25	22.6902	7.76113	6.31355	18.4581
COTU-CM-0072	387.543	422.734		26	23.6317	8.39605	6.83005	19.224
COTU-CM-0073	0.765895	0		27	24.5732	9.03702	7.35146	19.9899
COTU-CM-0074	124.075	114.863		28	25.5147	9.68369	7.87752	20.7558
COTU-CM-0075	0.765895	3.766		29	26.4562	10.3357	8.40796	21.5217
COTU-CM-0076	204.494	188.3		30	27.3977	10.9929	8.94256	22.2875
COTU-CM-0077	750.577	914.197		31	28.3392	11.6549	9.48109	23.0534
COTU-CM-0080	3.06358	2.8245		32	29.2807	12.3215	10.0234	23.8193
COTU-CM-0096	6.12716	3.766		33	30.2222	12.9926	10.5692	24.5852
COTU-CM-0097	2.29769	2.8245		34	31.1637	13.6677	11.1185	25.3511
COTU-CM-0098	73.5259	57.4315		35	32.1052	14.3469	11.671	26.117
COTU-CM-0101	29.104	25.4205		36	33.0467	15.0299	12.2266	26.8829
COTU-CM-0105	59.7398	109.214		37	33.9882	15.7166	12.7852	27.6488
COTU-CM-0112	24.5086	59.3145		38	34.9297	16.4067	13.3466	28.4147
COTU-CM-0113	7.65895	22.596		39	35.8712	17.1003	13.9108	29.1806
COTU-CM-0114	0	2.8245		40	36.8127	17.797	14.4776	29.9465
COTU-CM-0122	32.9335	32.9525		41	37.7542	18.4969	15.0469	30.7124
COTU-CM-0136	0.765895	0		42	38.6957	19.1997	15.6187	31.4783
COTU-CM-0137	0.765895	2.8245		43	39.6372	19.9055	16.1928	32.2442
COTU-CM-0138	1.53179	3.766		44	40.5787	20.614	16.7692	33.0101
COTU-CM-0139	2.29769	0.941501		45	41.5202	21.3252	17.3477	33.776
COTU-CM-0140	4.59537	0		46	42.4617	22.0391	17.9284	34.5419
COTU-CM-0142	7.65895	2.8245		47	43.4032	22.7554	18.5111	35.3078
COTU-CM-0143	1.53179	0		48	44.3447	23.4741	19.0958	36.0737
COTU-CM-0145	0	2.8245		49	45.2862	24.1953	19.6824	36.8396
COTU-CM-0146	0.765895	0		50	46.2277	24.9186	20.2709	37.6055
COTU-CM-0150	22.211	15.064		51	47.1692	25.6442	20.8612	38.3713
COTU-CM-0155	1.53179	1.883		52	48.1107	26.372	21.4532	39.1372
COTU-CM-0156	0	0.941501		53	49.0522	27.1018	22.0469	39.9031
COTU-CM-0157	3.06358	0.941501		54	49.9937	27.8337	22.6422	40.669
COTU-CM-0158	6.89306	14.1225		55	50.9352	28.5675	23.2392	41.4349
COTU-CM-0159	1.53179	3.766		56	51.8767	29.3032	23.8377	42.2008
COTU-CM-0162	13.0202	16.0055		57	52.8182	30.0408	24.4377	42.9667
COTU-CM-0163	2.29769	0		58	53.7597	30.7802	25.0391	43.7326
COTU-CM-0164	4.59537	0.941501		59	54.7012	31.5213	25.6421	44.4985
COTU-CM-0169	3.82948	2.8245		60	55.6427	32.2642	26.2464	45.2644
COTU-CM-0170	14.552	15.064		61	56.5842	33.0087	26.852	46.0303
COTU-CM-0172	3.82948	4.7075		62	57.5257	33.7549	27.459	46.7962
COTU-CM-0184	366.098	444.388		63	58.4672	34.5027	28.0673	47.5621
COTU-CM-0187	4.59537	2.8245		64	59.4087	35.252	28.6769	48.328
COTU-CM-0190	2.29769	0.941501		65	60.3502	36.0028	29.2877	49.0939
COTU-CM-0192	5.36127	0		66	61.2917	36.7551	29.8997	49.8598
COTU-CM-0193	14.552	12.2395		67	62.2332	37.5089	30.5129	50.6257
COTU-CM-0194	3.82948	2.8245		68	63.1747	38.2641	31.1272	51.3916
COTU-CM-0196	8.42485	12.2395		69	64.1162	39.0206	31.7426	52.1575
COTU-CM-0197	0	1.883		70	65.0577	39.7786	32.3592	52.9234
COTU-CM-0198	3.06358	2.8245		71	65.9992	40.5378	32.9768	53.6892
COTU-CM-0199	0.765895	0.941501		72	66.9407	41.2983	33.5955	54.4551
COTU-CM-0200	21.4451	19.7715		73	67.8822	42.0601	34.2152	55.221
COTU-CM-0202	0.765895	1.883		74	68.8237	42.8232	34.836	55.9869
COTU-CM-0203	0.765895	0.941501		75	69.7652	43.5875	35.4577	56.7528
COTU-CM-0204	13.0202	5.649		76	70.7067	44.3529	36.0804	57.5187
COTU-CM-0206	3.06358	6.5905		77	71.6482	45.1195	36.704	58.2846
COTU-CM-0208	0.765895	5.649		78	72.5897	45.8873	37.3286	59.0505
COTU-CM-0209	5.36127	0.941501		79	73.5312	46.6562	37.954	59.8164
COTU-CM-0210	45.9537	36.7185		80	74.4727	47.4262	38.5804	60.5823
COTU-CM-0213	21.4451	11.298		81	75.4142	48.1973	39.2077	61.3482
COTU-CM-0223	87.312	112.98		82	76.3557	48.9694	39.8358	62.1141
COTU-CM-0224	32.1676	35.777		83	77.2972	49.7426	40.4647	62.88
COTU-CM-0226	5.36127	3.766		84	78.2387	50.5168	41.0945	63.6459
COTU-CM-0227	3.82948	5.649		85	79.1802	51.292	41.7252	64.4118
COTU-CM-0228	6.12716	7.53201		86	80.1217	52.0681	42.3566	65.1777
COTU-CM-0229	5.36127	0.941501		87	81.0632	52.8453	42.9888	65.9436
COTU-CM-0230	3.06358	1.883		88	82.0047	53.6234	43.6218	66.7095
COTU-CM-0231	3.06358	1.883		89	82.9462	54.4025	44.2555	67.4754
COTU-CM-0233	3.82948	1.883		90	83.8877	55.1824	44.89	68.2413
COTU-CM-0234	0.765895	0.941501		91	84.8292	55.9633	45.5252	69.0072
COTU-CM-0236	3.82948	0.941501		92	85.7707	56.745	46.1611	69.773
COTU-CM-0238	1.53179	0.941501		93	86.7122	57.5277	46.7978	70.5389
COTU-CM-0241	7.65895	9.41501		94	87.6537	58.3112	47.4352	71.3048
COTU-CM-0242	3.82948	3.766		95	88.5952	59.0955	48.0732	72.0707
COTU-CM-0245	3.06358	1.883		96	89.5367	59.8807	48.7119	72.8366
COTU-CM-0246	3.82948	2.8245		97	90.4782	60.6666	49.3513	73.6025
COTU-CM-0248	10.7225	13.181		98	91.4197	61.4534	49.9914	74.3684
COTU-CM-0249	33.6994	22.596		99	92.3612	62.241	50.632	75.1343
COTU-CM-0250	5.36127	5.649		100	93.3027	63.0294	51.2734	75.9002
COTU-CM-0251	10.7225	8.47351		101	94.2442	63.8185	51.9153	76.6661
COTU-CM-0253	33.6994	47.075		102	95.1857	64.6084	52.5579	77.432
COTU-CM-0254	0	0.941501		103	96.1272	65.3991	53.2011	78.1979
COTU-CM-0256	0.765895	2.8245		104	97.0687	66.1905	53.8449	78.9638
COTU-CM-0257	3.82948	2.8245		105	98.0102	66.9826	54.4892	79.7297
COTU-CM-0258	0	3.766		106	98.9517	67.7754	55.1342	80.4956
COTU-CM-0259	3.82948	8.47351		107	99.8932	68.569	55.7797	81.2615
COTU-CM-0261	0.765895	0		108	100.835	69.3632	56.4258	82.0274
COTU-CM-0262	12.2543	2.8245		109	101.776	70.1581	57.0725	82.7933
COTU-CM-0263	6.12716	4.7075		110	102.718	70.9537	57.7197	83.5592
COTU-CM-0264	7.65895	1.883		111	103.659	71.75	58.3674	84.3251
COTU-CM-0265	5.36127	4.7075		112	104.601	72.5469	59.0157	85.0909
COTU-CM-0266	1.53179	0		113	105.542	73.3444	59.6645	85.8568
COTU-CM-0267	9.19074	6.5905		114	106.484	74.1426	60.3138	86.6227
COTU-CM-0273	2.29769	0		115	107.425	74.9415	60.9637	87.3886
COTU-CM-0274	31.4017	27.3035		116	108.367	75.741	61.614	88.1545
COTU-CM-0275	3.82948	2.8245		117	109.308	76.541	62.2649	88.9204
COTU-CM-0277	2.29769	3.766		118	110.25	77.3417	62.9162	89.6863
COTU-CM-0278	0	0.941501		119	111.191	78.143	63.568	90.4522
COTU-CM-0279	2.29769	4.7075		120	112.133	78.9449	64.2204	91.2181
COTU-CM-0280	6.89306	1.883		121	113.074	79.7473	64.8731	91.984
COTU-CM-0283	0	5.649		122	114.016	80.5504	65.5264	92.7499
COTU-CM-0284	0	6.5905		123	114.957	81.354	66.1801	93.5158
COTU-CM-0285	1.53179	1.883		124	115.899	82.1582	66.8343	94.2817
COTU-CM-0286	27.5722	25.4205		125	116.84	82.9629	67.489	95.0476
COTU-CM-0287	9.95664	7.53201		126	117.782	83.7682	68.144	95.8135
COTU-CM-0288	3.82948	7.53201		127	118.723	84.574	68.7996	96.5794
COTU-CM-0289	18.3815	18.83		128	119.665	85.3804	69.4555	97.3453
COTU-CM-0290	6.12716	10.3565		129	120.606	86.1873	70.1119	98.1112
COTU-CM-0291	27.5722	35.777		130	121.548	86.9947	70.7687	98.8771
COTU-CM-0294	3.82948	12.2395		131	122.489	87.8026	71.426	99.643
COTU-CM-0295	144.754	175.119		132	123.431	88.6111	72.0836	100.409
COTU-CM-0296	6.12716	5.649		133	124.372	89.42	72.7417	101.175
COTU-CM-0297	3.06358	7.53201		134	125.314	90.2295	73.4002	101.941
COTU-CM-0298	2.29769	0		135	126.255	91.0394	74.0591	102.707
COTU-CM-0299	2.29769	8.47351		136	127.197	91.8499	74.7184	103.472
COTU-CM-0300	2.29769	6.5905		137	128.138	92.6608	75.378	104.238
COTU-CM-0301	6.89306	12.2395		138	129.08	93.4722	76.0381	105.004
COTU-CM-0302	1.53179	0.941501		139	130.021	94.2841	76.6985	105.77
COTU-CM-0303	5.36127	6.5905		140	130.963	95.0964	77.3594	106.536
COTU-CM-0304	1.53179	1.883		141	131.904	95.9092	78.0206	107.302
COTU-CM-0305	0.765895	2.8245		142	132.846	96.7225	78.6822	108.068
COTU-CM-0306	2.29769	0		143	133.787	97.5362	79.3441	108.834
COTU-CM-0307	0.765895	0.941501		144	134.729	98.3504	80.0064	109.6
COTU-CM-0308	43.656	64.9635		145	135.67	99.165	80.6691	110.365
COTU-CM-0309	0.765895	0.941501		146	136.612	99.9801	81.3321	111.131
COTU-CM-0310	0.765895	1.883		147	137.553	100.796	81.9955	111.897
COTU-CM-0311	24.5086	12.2395		148	138.495	101.611	82.6592	112.663
COTU-CM-0312	29.104	29.1865		149	139.436	102.428	83.3233	113.429
COTU-CM-0313	0.765895	2.8245		150	140.378	103.245	83.9878	114.195
COTU-CM-0314	1.53179	0.941501		151	141.319	104.062	84.6525	114.961
COTU-CM-0315	0.765895	0		152	142.261	104.879	85.3176	115.727
COTU-CM-0316	0.765895	2.8245		153	143.202	105.697	85.9831	116.493
COTU-CM-0317	4.59537	3.766		154	144.144	106.516	86.6488	117.259
COTU-CM-0321	5.36127	6.5905		155	145.085	107.335	87.3149	118.024
COTU-CM-0323	2.29769	3.766		156	146.027	108.154	87.9813	118.79
COTU-CM-0324	0	0.941501		157	146.968	108.973	88.6481	119.556
COTU-CM-0325	25.2745	27.3035		158	147.91	109.793	89.3151	120.322
COTU-CM-0331	4.59537	2.8245		159	148.851	110.614	89.9825	121.088
COTU-CM-0340	117.182	128.986		160	149.793	111.435	90.6502	121.854
COTU-CM-0344	17.6156	39.543		161	150.734	112.256	91.3181	122.62
COTU-CM-0347	0.765895	1.883		162	151.676	113.077	91.9864	123.386
COTU-CM-0348	4.59537	1.883		163	152.617	113.899	92.655	124.152
COTU-CM-0350	6.89306	2.8245		164	153.559	114.721	93.3239	124.917
COTU-CM-0351	0	1.883		165	154.5	115.544	93.9931	125.683
COTU-CM-0353	1.53179	1.883		166	155.442	116.367	94.6626	126.449
COTU-CM-0354	0	1.883		167	156.383	117.19	95.3324	127.215
COTU-CM-0355	1.53179	2.8245		168	157.325	118.014	96.0024	127.981
COTU-CM-0356	1.53179	0		169	158.266	118.838	96.6728	128.747
COTU-CM-0357	8.42485	4.7075		170	159.208	119.662	97.3434	129.513
COTU-CM-0358	0.765895	0		171	160.149	120.487	98.0143	130.279
COTU-CM-0360	0.765895	0.941501		172	161.091	121.312	98.6855	131.045
COTU-CM-0362	6.12716	3.766		173	162.032	122.138	99.357	131.811
COTU-CM-0363	3.06358	2.8245		174	162.974	122.963	100.029	132.576
COTU-CM-0367	2.29769	5.649		175	163.915	123.79	100.701	133.342
COTU-CM-0369	0	0.941501		176	164.857	124.616	101.373	134.108
COTU-CM-0370	0.765895	7.53201		177	165.798	125.443	102.046	134.874
COTU-CM-0372	0	0.941501		178	166.74	126.27	102.718	135.64
COTU-CM-0374	16.8497	16.947		179	167.681	127.097	103.391	136.406
COTU-CM-0376	2.29769	0.941501		180	168.623	127.925	104.065	137.172
COTU-CM-0379	7.65895	21.6545		181	169.564	128.753	104.738	137.938
COTU-CM-0380	2.29769	0.941501		182	170.506	129.581	105.412	138.704
COTU-CM-0381	6.12716	4.7075		183	171.447	130.41	106.086	139.47
COTU-CM-0382	0	1.883		184	172.389	131.239	106.761	140.235
COTU-CM-0383	2.29769	4.7075		185	173.33	132.068	107.435	141.001
COTU-CM-0388	0.765895	1.883		186	174.272	132.898	108.11	141.767
COTU-CM-0389	0	0.941501		187	175.213	133.728	108.785	142.533
COTU-CM-0390	3.82948	5.649		188	176.155	134.558	109.461	143.299
COTU-CM-0391	0.765895	0		189	177.096	135.388	110.136	144.065
COTU-CM-0394	5.36127	5.649		190	178.038	136.219	110.812	144.831
COTU-CM-0395	3.06358	3.766		191	178.979	137.05	111.488	145.597
COTU-CM-0396	5.36127	9.41501		192	179.921	137.882	112.164	146.363
COTU-CM-0397	3.82948	0		193	180.862	138.713	112.841	147.128
COTU-CM-0400	0.765895	2.8245		194	181.804	139.545	113.518	147.894
COTU-CM-0401	41.3583	38.6015		195	182.745	140.377	114.195	148.66
COTU-CM-0402	9.19074	0.941501		196	183.687	141.21	114.872	149.426
COTU-CM-0403	3.06358	2.8245		197	184.628	142.043	115.549	150.192
COTU-CM-0405	80.419	78.1446		198	185.57	142.876	116.227	150.958
COTU-CM-0408	0	0.941501		199	186.511	143.709	116.905	151.724
COTU-CM-0409	1.53179	0		200	187.453	144.543	117.583	152.49
COTU-CM-0413	1.53179	2.8245		201	188.394	145.377	118.261	153.256
COTU-CM-0414	11.4884	9.41501		202	189.336	146.211	118.94	154.022
COTU-CM-0415	6.89306	5.649		203	190.277	147.045	119.619	154.787
COTU-CM-0419	92.6733	74.3785		204	191.219	147.88	120.298	155.553
COTU-CM-0420	0	0.941501		205	192.16	148.715	120.977	156.319
COTU-CM-0421	1.53179	1.883		206	193.102	149.55	121.656	157.085
COTU-CM-0425	5.36127	5.649		207	194.043	150.385	122.336	157.851
COTU-CM-0426	5.36127	2.8245		208	194.985	151.221	123.016	158.617
COTU-CM-0441	8.42485	6.5905		209	195.926	152.057	123.696	159.383
COTU-CM-0448	9.95664	10.3565		210	196.868	152.893	124.376	160.149
COTU-CM-0457	7.65895	3.766		211	197.809	153.73	125.057	160.915
COTU-CM-0458	13.7861	17.8885		212	198.751	154.567	125.737	161.68
COTU-CM-0459	3.82948	2.8245		213	199.692	155.404	126.418	162.446
COTU-CM-0462	57.4421	49.8995		214	200.634	156.241	127.099	163.212
COTU-CM-0463	20.6792	21.6545		215	201.575	157.078	127.781	163.978
COTU-CM-0464	35.2312	38.6015		216	202.517	157.916	128.462	164.744
COTU-CM-0466	38.2948	38.6015		217	203.458	158.754	129.144	165.51
COTU-CM-0470	1.53179	1.883		218	204.4	159.592	129.825	166.276
COTU-CM-0471	15.3179	16.947		219	205.341	160.43	130.508	167.042
COTU-CM-0472	94.2051	80.9691		220	206.283	161.269	131.19	167.808
COTU-CM-0475	2.29769	5.649		221	207.224	162.108	131.872	168.574
COTU-CM-0478	1.53179	2.8245		222	208.166	162.947	132.555	169.339
COTU-CM-0479	11.4884	5.649		223	209.107	163.787	133.238	170.105
COTU-CM-0480	3.06358	1.883		224	210.049	164.626	133.921	170.871
COTU-CM-0482	33.6994	42.3675		225	210.99	165.466	134.604	171.637
COTU-CM-0483	0.765895	0.941501		226	211.932	166.306	135.287	172.403
COTU-CM-0501	2.29769	2.8245		227	212.873	167.146	135.971	173.169
COTU-CM-0502	6.89306	4.7075		228	213.815	167.987	136.654	173.935
COTU-CM-0503	0.765895	0		229	214.756	168.827	137.338	174.701
COTU-CM-0504	3.06358	2.8245		230	215.698	169.668	138.022	175.467
COTU-CM-0505	1.53179	0		231	216.639	170.51	138.707	176.232
COTU-CM-0506	330.101	305.988		232	217.581	171.351	139.391	176.998
COTU-CM-0513	9.95664	12.2395		233	218.522	172.192	140.076	177.764
COTU-CM-0514	2.29769	1.883		234	219.464	173.034	140.761	178.53
COTU-CM-0515	31.4017	27.3035		235	220.405	173.876	141.445	179.296
COTU-CM-0517	1.53179	1.883		236	221.347	174.719	142.131	180.062
COTU-CM-0518	9.19074	10.3565		237	222.288	175.561	142.816	180.828
COTU-CM-0519	9.19074	3.766		238	223.23	176.404	143.501	181.594
COTU-CM-0520	0.765895	1.883		239	224.171	177.246	144.187	182.36
COTU-CM-0527	22.9769	24.479		240	225.113	178.09	144.873	183.126
COTU-CM-0530	308.656	262.679		241	226.054	178.933	145.559	183.891
COTU-CM-0535	41.3583	32.011		242	226.996	179.776	146.245	184.657
COTU-CM-0539	6.12716	2.8245		243	227.937	180.62	146.931	185.423
COTU-CM-0540	0	0.941501		244	228.879	181.464	147.618	186.189
COTU-CM-0541	1.53179	4.7075		245	229.82	182.308	148.304	186.955
COTU-CM-0545	5.36127	5.649		246	230.762	183.152	148.991	187.721
COTU-CM-0549	0	0.941501		247	231.703	183.997	149.678	188.487
COTU-CM-0550	0	3.766		248	232.645	184.841	150.365	189.253
COTU-CM-0554	1.53179	2.8245		249	233.586	185.686	151.053	190.019
COTU-CM-0555	3.82948	2.8245		250	234.528	186.531	151.74	190.784
COTU-CM-0556	3.82948	12.2395		251	235.469	187.377	152.428	191.55
COTU-CM-0557	0.765895	3.766		252	236.411	188.222	153.115	192.316
COTU-CM-0564	13.7861	11.298		253	237.352	189.068	153.803	193.082
COTU-CM-0565	2.29769	3.766		254	238.294	189.913	154.491	193.848
COTU-CM-0570	130.202	162.88		255	239.235	190.759	155.18	194.614
COTU-CM-0572	4.59537	5.649		256	240.177	191.606	155.868	195.38
COTU-CM-0573	22.9769	40.4845		257	241.118	192.452	156.557	196.146
COTU-CM-0575	3.06358	2.8245		258	242.06	193.299	157.245	196.912
COTU-CM-0576	3.06358	0.941501		259	243.001	194.145	157.934	197.678
COTU-CM-0577	2.29769	0.941501		260	243.943	194.992	158.623	198.443
COTU-CM-0581	4.59537	0.941501		261	244.884	195.839	159.312	199.209
COTU-CM-0585	0	0.941501		262	245.826	196.687	160.001	199.975
COTU-CM-0589	2.29769	1.883		263	246.767	197.534	160.691	200.741
COTU-CM-0590	3.82948	2.8245		264	247.709	198.382	161.38	201.507
COTU-CM-0598	26.8063	16.0055		265	248.65	199.23	162.07	202.273
COTU-CM-0599	0.765895	0.941501		266	249.592	200.078	162.76	203.039
COTU-CM-0600	1.53179	3.766		267	250.533	200.926	163.45	203.805
COTU-CM-0602	0	0.941501		268	251.475	201.774	164.14	204.571
COTU-CM-0607	8.42485	6.5905		269	252.416	202.623	164.83	205.336
COTU-CM-0608	1.53179	0.941501		270	253.358	203.472	165.521	206.102
COTU-CM-0613	1.53179	0		271	254.299	204.321	166.211	206.868
COTU-CM-0614	43.656	46.1335		272	255.241	205.17	166.902	207.634
COTU-CM-0615	8.42485	4.7075		273	256.182	206.019	167.593	208.4
COTU-CM-0617	0.765895	0		274	257.124	206.868	168.284	209.166
COTU-CM-0619	657.904	556.427		275	258.065	207.718	168.975	209.932
COTU-CM-0623	3.82948	0		276	259.007	208.568	169.666	210.698
COTU-CM-0624	5.36127	7.53201		277	259.948	209.418	170.358	211.464
COTU-CM-0625	1.53179	1.883		278	260.89	210.268	171.049	212.23
COTU-CM-0626	14.552	9.41501		279	261.831	211.118	171.741	212.995
COTU-CM-0629	0.765895	0		280	262.773	211.968	172.433	213.761
COTU-CM-0630	1.53179	1.883		281	263.714	212.819	173.125	214.527
COTU-CM-0631	0.765895	0		282	264.656	213.67	173.817	215.293
COTU-CM-0632	2.29769	4.7075		283	265.597	214.52	174.509	216.059
COTU-CM-0633	2.29769	0.941501		284	266.539	215.371	175.201	216.825
COTU-CM-0635	0.765895	0		285	267.48	216.223	175.894	217.591
COTU-CM-0639	78.8872	87.5596		286	268.422	217.074	176.586	218.357
COTU-CM-0640	3.82948	2.8245		287	269.363	217.926	177.279	219.123
COTU-CM-0641	7.65895	2.8245		288	270.305	218.777	177.972	219.888
COTU-CM-0642	20.6792	29.1865		289	271.246	219.629	178.665	220.654
COTU-CM-0643	14.552	5.649		290	272.188	220.481	179.358	221.42
COTU-CM-0644	0	0.941501		291	273.129	221.333	180.051	222.186
COTU-CM-0645	2.29769	6.5905		292	274.071	222.186	180.744	222.952
COTU-CM-0649	0.765895	0		293	275.012	223.038	181.438	223.718
COTU-CM-0650	0.765895	0.941501		294	275.954	223.891	182.131	224.484
COTU-CM-0651	0.765895	0.941501		295	276.895	224.743	182.825	225.25
COTU-CM-0653	4.59537	5.649		296	277.837	225.596	183.519	226.016
COTU-CM-0654	11.4884	11.298		297	278.778	226.449	184.213	226.782
COTU-CM-0655	4.59537	10.3565		298	279.72	227.303	184.907	227.547
COTU-CM-0656	0.765895	1.883		299	280.661	228.156	185.601	228.313
COTU-CM-0659	0	1.883		300	281.603	229.009	186.295	229.079
COTU-CM-0661	2.29769	0.941501		301	282.544	229.863	186.99	229.845
COTU-CM-0662	10.7225	8.47351		302	283.486	230.717	187.684	230.611
COTU-CM-0663	1.53179	0.941501		303	284.427	231.571	188.379	231.377
COTU-CM-0664	13.7861	13.181		304	285.369	232.425	189.074	232.143
COTU-CM-0665	4.59537	0.941501		305	286.31	233.279	189.769	232.909
COTU-CM-0666	1.53179	2.8245		306	287.252	234.134	190.464	233.675
COTU-CM-0667	1.53179	0.941501		307	288.193	234.988	191.159	234.441
COTU-CM-0668	0	1.883		308	289.135	235.843	191.854	235.206
COTU-CM-0673	10.7225	3.766		309	290.076	236.698	192.55	235.972
COTU-CM-0677	0.765895	1.883		310	291.018	237.552	193.245	236.738
COTU-CM-0679	3.06358	0.941501		311	291.959	238.408	193.941	237.504
COTU-CM-0680	0.765895	0.941501		312	292.901	239.263	194.636	238.27
COTU-CM-0683	0	0.941501		313	293.842	240.118	195.332	239.036
COTU-CM-0684	0.765895	0		314	294.784	240.974	196.028	239.802
COTU-CM-0685	0.765895	0		315	295.725	241.829	196.724	240.568
COTU-CM-0692	0.765895	0.941501		316	296.667	242.685	197.42	241.334
COTU-CM-0693	3.82948	0.941501		317	297.608	243.541	198.117	242.099
COTU-CM-0694	0	1.883		318	298.55	244.397	198.813	242.865
COTU-CM-0696	3.82948	1.883		319	299.491	245.253	199.509	243.631
COTU-CM-0697	1.53179	0		320	300.433	246.11	200.206	244.397
COTU-CM-0699	1.53179	0.941501		321	301.374	246.966	200.903	245.163
COTU-CM-0700	5.36127	1.883		322	302.316	247.823	201.6	245.929
COTU-CM-0701	4.59537	0.941501		323	303.257	248.679	202.296	246.695
COTU-CM-0705	0.765895	1.883		324	304.199	249.536	202.993	247.461
COTU-CM-0706	1.53179	2.8245		325	305.14	250.393	203.691	248.227
COTU-CM-0707	6.12716	1.883		326	306.082	251.25	204.388	248.993
COTU-CM-0710	1.53179	0		327	307.023	252.107	205.085	249.758
COTU-CM-0713	6.12716	9.41501		328	307.965	252.965	205.783	250.524
COTU-CM-0715	3.06358	1.883		329	308.906	253.822	206.48	251.29
COTU-CM-0716	2.29769	0.941501		330	309.848	254.68	207.178	252.056
COTU-CM-0726	81.9508	113.922		331	310.789	255.538	207.876	252.822
COTU-CM-0732	4.59537	3.766		332	311.731	256.396	208.573	253.588
COTU-CM-0733	1.53179	1.883		333	312.672	257.254	209.271	254.354
COTU-CM-0734	0	3.766		334	313.614	258.112	209.97	255.12
COTU-CM-0735	0.765895	0		335	314.555	258.97	210.668	255.886
COTU-CM-0738	8.42485	1.883		336	315.497	259.828	211.366	256.651
COTU-CM-0739	0.765895	0		337	316.438	260.687	212.064	257.417
COTU-CM-0740	0.765895	1.883		338	317.38	261.545	212.763	258.183
COTU-CM-0741	5.36127	6.5905		339	318.321	262.404	213.461	258.949
COTU-CM-0742	5.36127	15.064		340	319.263	263.263	214.16	259.715
COTU-CM-0747	4.59537	0		341	320.204	264.122	214.859	260.481
COTU-CM-0748	22.211	33.894		342	321.146	264.981	215.558	261.247
COTU-CM-0749	3.82948	0.941501		343	322.087	265.84	216.257	262.013
COTU-CM-0750	0.765895	0		344	323.029	266.7	216.956	262.779
COTU-CM-0752	3.06358	0.941501		345	323.97	267.559	217.655	263.545
COTU-CM-0753	2.29769	4.7075		346	324.912	268.419	218.354	264.31
COTU-CM-0754	1.53179	5.649		347	325.853	269.278	219.054	265.076
COTU-CM-0758	0	5.649		348	326.795	270.138	219.753	265.842
COTU-CM-0761	4.59537	7.53201		349	327.736	270.998	220.453	266.608
COTU-CM-0762	2.29769	0		350	328.678	271.858	221.152	267.374
COTU-CM-0764	0.765895	0.941501		351	329.619	272.718	221.852	268.14
COTU-CM-0766	0	0.941501		352	330.561	273.579	222.552	268.906
COTU-CM-0767	0.765895	2.8245		353	331.502	274.439	223.252	269.672
COTU-CM-0768	15.3179	8.47351		354	332.444	275.3	223.952	270.438
COTU-CM-0769	49.0173	32.011		355	333.385	276.16	224.652	271.203
COTU-CM-0770	14.552	12.2395		356	334.327	277.021	225.352	271.969
COTU-CM-0775	1.53179	1.883		357	335.268	277.882	226.052	272.735
COTU-CM-0776	0.765895	2.8245		358	336.21	278.743	226.753	273.501
COTU-CM-0777	3.06358	5.649		359	337.151	279.604	227.453	274.267
COTU-CM-0778	1.53179	0.941501		360	338.093	280.465	228.154	275.033
COTU-CM-0782	0	0.941501		361	339.034	281.327	228.854	275.799
COTU-CM-0783	7.65895	8.47351		362	339.976	282.188	229.555	276.565
COTU-CM-0784	1.53179	2.8245		363	340.917	283.05	230.256	277.331
COTU-CM-0785	3.06358	6.5905		364	341.859	283.911	230.957	278.097
COTU-CM-0792	0	1.883		365	342.8	284.773	231.658	278.862
COTU-CM-0795	0	7.53201		366	343.742	285.635	232.359	279.628
COTU-CM-0801	5.36127	3.766		367	344.683	286.497	233.06	280.394
COTU-CM-0802	3.06358	3.766		368	345.625	287.359	233.762	281.16
COTU-CM-0803	0	0.941501		369	346.566	288.221	234.463	281.926
COTU-CM-0804	18.3815	20.713		370	347.508	289.083	235.165	282.692
COTU-CM-0805	7.65895	13.181		371	348.449	289.946	235.866	283.458
COTU-CM-0807	8.42485	6.5905		372	349.391	290.808	236.568	284.224
COTU-CM-0808	64.3352	80.9691		373	350.332	291.671	237.269	284.99
COTU-CM-0809	10.7225	9.41501		374	351.274	292.534	237.971	285.755
COTU-CM-0811	2.29769	2.8245		375	352.215	293.396	238.673	286.521
COTU-CM-0812	4.59537	4.7075		376	353.157	294.259	239.375	287.287
COTU-CM-0813	9.19074	9.41501		377	354.098	295.122	240.077	288.053
COTU-CM-0814	3.06358	10.3565		378	355.04	295.986	240.779	288.819
COTU-CM-0816	5.36127	7.53201		379	355.981	296.849	241.482	289.585
COTU-CM-0817	4.59537	12.2395		380	356.923	297.712	242.184	290.351
COTU-CM-0818	15.3179	10.3565		381	357.864	298.576	242.886	291.117
COTU-CM-0819	19.1474	19.7715		382	358.806	299.439	243.589	291.883
COTU-CM-0821	3.06358	3.766		383	359.747	300.303	244.291	292.649
COTU-CM-0822	3.82948	7.53201		384	360.689	301.167	244.994	293.414
COTU-CM-0823	38.2948	32.9525		385	361.63	302.031	245.697	294.18
COTU-CM-0825	6.89306	1.883		386	362.572	302.894	246.4	294.946
COTU-CM-0826	2.29769	1.883		387	363.513	303.759	247.103	295.712
COTU-CM-0827	31.4017	32.011		388	364.455	304.623	247.806	296.478
COTU-CM-0828	24.5086	29.1865		389	365.396	305.487	248.509	297.244
COTU-CM-0831	39.0607	34.8355		390	366.338	306.351	249.212	298.01
COTU-CM-0832	3.06358	5.649		391	367.279	307.216	249.915	298.776
COTU-CM-0833	10.7225	4.7075		392	368.221	308.08	250.618	299.542
COTU-CM-0836	37.5289	48.0165		393	369.162	308.945	251.322	300.307
COTU-CM-0837	10.7225	7.53201		394	370.104	309.81	252.025	301.073
COTU-CM-0839	2.29769	10.3565		395	371.045	310.675	252.729	301.839
COTU-CM-0840	6.89306	2.8245		396	371.987	311.54	253.432	302.605
COTU-CM-0841	2.29769	2.8245		397	372.928	312.405	254.136	303.371
COTU-CM-0842	8.42485	9.41501		398	373.87	313.27	254.84	304.137
COTU-CM-0843	16.8497	29.1865		399	374.811	314.135	255.544	304.903
COTU-CM-0844	0.765895	0.941501		400	375.753	315	256.248	305.669
COTU-CM-0845	0	1.883		401	376.694	315.866	256.952	306.435
COTU-CM-0846	24.5086	18.83		402	377.636	316.731	257.656	307.201
COTU-CM-0847	3.82948	6.5905		403	378.577	317.597	258.36	307.966
COTU-CM-0848	38.2948	42.3675		404	379.519	318.463	259.064	308.732
COTU-CM-0849	0.765895	0		405	380.46	319.329	259.768	309.498
COTU-CM-0850	0.765895	0.941501		406	381.402	320.194	260.473	310.264
COTU-CM-0851	4.59537	3.766		407	382.343	321.06	261.177	311.03
COTU-CM-0852	3.06358	1.883		408	383.285	321.927	261.882	311.796
COTU-CM-0853	11.4884	5.649		409	384.226	322.793	262.587	312.562
COTU-CM-0857	3.82948	1.883		410	385.168	323.659	263.291	313.328
COTU-CM-0860	2.29769	1.883		411	386.109	324.525	263.996	314.094
COTU-CM-0861	61.2716	82.8521		412	387.051	325.392	264.701	314.859
COTU-CM-0862	16.0838	18.83		413	387.992	326.258	265.406	315.625
COTU-CM-0865	2.29769	4.7075		414	388.934	327.125	266.111	316.391
COTU-CM-0866	9.95664	7.53201		415	389.875	327.992	266.816	317.157
COTU-CM-0867	3.06358	4.7075		416	390.817	328.859	267.521	317.923
COTU-CM-0868	0	0.941501		417	391.758	329.726	268.226	318.689
COTU-CM-0869	3.82948	4.7075		418	392.7	330.593	268.932	319.455
COTU-CM-0870	1.53179	1.883		419	393.641	331.46	269.637	320.221
COTU-CM-0871	2.29769	0		420	394.583	332.327	270.342	320.987
COTU-CM-0873	0.765895	2.8245		421	395.524	333.194	271.048	321.753
COTU-CM-0874	6.89306	7.53201		422	396.466	334.061	271.753	322.518
COTU-CM-0875	0.765895	0		423	397.407	334.929	272.459	323.284
COTU-CM-0876	6.89306	4.7075		424	398.349	335.796	273.165	324.05
COTU-CM-0879	4.59537	6.5905		425	399.29	336.664	273.871	324.816
COTU-CM-0880	1.53179	10.3565		426	400.232	337.532	274.576	325.582
COTU-CM-0881	16.8497	21.6545		427	401.173	338.4	275.282	326.348
COTU-CM-0883	4.59537	7.53201		428	402.115	339.267	275.988	327.114
COTU-CM-0884	0.765895	0		429	403.056	340.135	276.695	327.88
COTU-CM-0886	1.53179	2.8245		430	403.998	341.003	277.401	328.646
COTU-CM-0887	10.7225	4.7075		431	404.939	341.872	278.107	329.411
COTU-CM-0895	1.53179	0.941501		432	405.881	342.74	278.813	330.177
COTU-CM-0897	57.4421	43.309		433	406.822	343.608	279.52	330.943
COTU-CM-0898	3.06358	9.41501		434	407.764	344.477	280.226	331.709
COTU-CM-0899	6.12716	7.53201		435	408.705	345.345	280.932	332.475
COTU-CM-0900	0.765895	0		436	409.647	346.214	281.639	333.241
COTU-CM-0901	6.12716	0		437	410.588	347.082	282.346	334.007
COTU-CM-0902	13.7861	14.1225		438	411.53	347.951	283.052	334.773
COTU-CM-0903	3.82948	2.8245		439	412.471	348.82	283.759	335.539
COTU-CM-0904	3.06358	2.8245		440	413.413	349.689	284.466	336.305
COTU-CM-0905	2.29769	3.766		441	414.354	350.558	285.173	337.07
COTU-CM-0906	2.29769	2.8245		442	415.296	351.427	285.88	337.836
COTU-CM-0907	20.6792	21.6545		443	416.237	352.296	286.587	338.602
COTU-CM-0908	23.7427	16.947		444	417.179	353.165	287.294	339.368
COTU-CM-0909	4.59537	1.883		445	418.12	354.034	288.001	340.134
COTU-CM-0910	6.89306	5.649		446	419.062	354.904	288.708	340.9
COTU-CM-0912	3.06358	3.766		447	420.003	355.773	289.416	341.666
COTU-CM-0913	3.82948	6.5905		448	420.945	356.643	290.123	342.432
COTU-CM-0914	9.95664	9.41501		449	421.886	357.512	290.83	343.198
COTU-CM-0915	6.89306	7.53201		450	422.828	358.382	291.538	343.964
COTU-CM-0916	7.65895	6.5905		451	423.769	359.252	292.245	344.729
COTU-CM-0917	10.7225	11.298		452	424.711	360.122	292.953	345.495
COTU-CM-0918	2.29769	4.7075		453	425.652	360.992	293.661	346.261
COTU-CM-0919	8.42485	5.649		454	426.594	361.862	294.369	347.027
COTU-CM-0920	4.59537	4.7075		455	427.535	362.732	295.076	347.793
COTU-CM-0921	0.765895	0.941501		456	428.477	363.602	295.784	348.559
COTU-CM-0922	24.5086	18.83		457	429.418	364.472	296.492	349.325
COTU-CM-0923	9.19074	13.181		458	430.36	365.343	297.2	350.091
COTU-CM-0924	27.5722	45.192		459	431.301	366.213	297.908	350.857
COTU-CM-0925	8.42485	7.53201		460	432.243	367.084	298.616	351.622
COTU-CM-0926	3.06358	4.7075		461	433.184	367.954	299.325	352.388
COTU-CM-0927	17.6156	13.181		462	434.126	368.825	300.033	353.154
COTU-CM-0928	1.53179	0.941501		463	435.067	369.696	300.741	353.92
COTU-CM-0929	3.82948	3.766		464	436.009	370.566	301.45	354.686
COTU-CM-0930	5.36127	2.8245		465	436.95	371.437	302.158	355.452
COTU-CM-0931	2.29769	4.7075		466	437.892	372.308	302.867	356.218
COTU-CM-0932	6.12716	9.41501		467	438.833	373.179	303.575	356.984
COTU-CM-0936	0.765895	1.883		468	439.775	374.05	304.284	357.75
COTU-CM-0938	6.12716	13.181		469	440.716	374.922	304.992	358.516
COTU-CM-0939	1.53179	1.883		470	441.658	375.793	305.701	359.281
COTU-CM-0940	3.06358	1.883		471	442.599	376.664	306.41	360.047
COTU-CM-0943	3.82948	2.8245		472	443.541	377.536	307.119	360.813
COTU-CM-0944	3.06358	2.8245		473	444.482	378.407	307.828	361.579
COTU-CM-0945	9.95664	8.47351		474	445.424	379.279	308.537	362.345
COTU-CM-0946	0	2.8245		475	446.365	380.15	309.246	363.111
COTU-CM-0949	0	0.941501		476	447.307	381.022	309.955	363.877
COTU-CM-0958	52.0809	52.724		477	448.248	381.894	310.664	364.643
COTU-CM-0961	34.4653	31.0695		478	449.19	382.766	311.373	365.409
COTU-CM-0962	38.2948	20.713		479	450.131	383.637	312.083	366.174
COTU-CM-0970	0	0.941501		480	451.073	384.509	312.792	366.94
COTU-CM-0976	1.53179	0.941501		481	452.014	385.382	313.501	367.706
COTU-CM-0977	3.06358	0.941501		482	452.956	386.254	314.211	368.472
COTU-CM-0978	2.29769	0.941501		483	453.897	387.126	314.92	369.238
COTU-CM-0979	5.36127	3.766		484	454.839	387.998	315.63	370.004
COTU-CM-0980	0.765895	0.941501		485	455.78	388.871	316.34	370.77
COTU-CM-0981	2.29769	0.941501		486	456.722	389.743	317.049	371.536
COTU-CM-0982	0	0.941501		487	457.663	390.615	317.759	372.302
COTU-CM-0984	2.29769	0.941501		488	458.605	391.488	318.469	373.068
COTU-CM-0985	0	0.941501		489	459.546	392.361	319.179	373.833
COTU-CM-0986	12.2543	4.7075		490	460.488	393.233	319.889	374.599
COTU-CM-0987	4.59537	2.8245		491	461.429	394.106	320.599	375.365
COTU-CM-0989	16.0838	9.41501		492	462.371	394.979	321.309	376.131
COTU-CM-0990	5.36127	8.47351		493	463.312	395.852	322.019	376.897
COTU-CM-0991	4.59537	2.8245		494	464.254	396.725	322.729	377.663
COTU-CM-0992	4.59537	2.8245		495	465.195	397.598	323.439	378.429
COTU-CM-0994	38.2948	18.83		496	466.137	398.471	324.15	379.195
COTU-CM-0996	1.53179	0		497	467.078	399.344	324.86	379.961
COTU-CM-1007	0.765895	0		498	468.02	400.218	325.57	380.726
COTU-CM-1010	0.765895	0.941501		499	468.961	401.091	326.281	381.492
COTU-CM-1012	6.12716	0.941501		500	469.903	401.964	326.991	382.258
COTU-CM-2001	22.211	15.064		501	470.844	402.838	327.702	383.024
COTU-CM-2002	222.11	252.322		502	471.786	403.711	328.412	383.79
COTU-CM-2004	118.714	146.874		503	472.727	404.585	329.123	384.556
COTU-CM-2006	0	5.649		504	473.669	405.459	329.834	385.322
COTU-CM-2007	13.7861	10.3565		505	474.61	406.332	330.545	386.088
COTU-CM-2008	17.6156	24.479		506	475.552	407.206	331.255	386.854
COTU-CM-2009	311.719	354.946		507	476.493	408.08	331.966	387.62
COTU-CM-2011	0	1.883		508	477.435	408.954	332.677	388.385
COTU-CM-2012	238.959	284.333		509	478.376	409.828	333.388	389.151
COTU-CM-2013	190.708	164.763		510	479.318	410.702	334.099	389.917
COTU-CM-2014	150.115	160.997		511	480.259	411.576	334.81	390.683
COTU-CM-2015	52.8468	65.905		512	481.201	412.45	335.522	391.449
COTU-CM-2016	47.4855	55.5485		513	482.142	413.325	336.233	392.215
COTU-CM-2017	21.4451	14.1225		514	483.084	414.199	336.944	392.981
COTU-CM-2018	14.552	21.6545		515	484.025	415.073	337.655	393.747
COTU-CM-2019	3.06358	0.941501		516	484.967	415.948	338.367	394.513
COTU-CM-2021	244.321	243.849		517	485.908	416.822	339.078	395.278
COTU-CM-2023	208.323	248.556		518	486.85	417.697	339.79	396.044
COTU-CM-2024	9.95664	7.53201		519	487.791	418.572	340.501	396.81
COTU-CM-2025	17.6156	16.947		520	488.733	419.446	341.213	397.576
COTU-CM-2026	37.5289	43.309		521	489.674	420.321	341.924	398.342
COTU-CM-2027	95.7369	66.8465		522	490.616	421.196	342.636	399.108
COTU-CM-2028	52.8468	78.1446		523	491.557	422.071	343.348	399.874
COTU-CM-2029	104.162	111.097		524	492.499	422.946	344.06	400.64
COTU-CM-2030	85.0144	115.805		525	493.44	423.821	344.771	401.406
COTU-CM-2031	128.67	123.337		526	494.382	424.696	345.483	402.172
COTU-CM-2032	16.0838	20.713		527	495.323	425.571	346.195	402.937
COTU-CM-2033	71.9941	52.724		528	496.265	426.447	346.907	403.703
COTU-CM-2034	39.8265	51.7825		529	497.206	427.322	347.619	404.469
COTU-CM-2035	142.456	132.752		530	498.148	428.197	348.331	405.235
COTU-CM-2036	7.65895	10.3565		531	499.089	429.073	349.044	406.001
COTU-CM-2037	108.757	98.8576		532	500.031	429.948	349.756	406.767
COTU-CM-2039	1004.85	992.342		533	500.972	430.824	350.468	407.533
COTU-CM-2040	13.7861	16.0055		534	501.914	431.699	351.18	408.299
COTU-CM-2041	33.6994	33.894		535	502.855	432.575	351.893	409.065
COTU-CM-2042	25.2745	36.7185		536	503.797	433.451	352.605	409.83
COTU-CM-2043	104.162	105.448		537	504.738	434.327	353.317	410.596
COTU-CM-2044	57.4421	46.1335		538	505.68	435.202	354.03	411.362
COTU-CM-2045	239.725	267.386		539	506.621	436.078	354.743	412.128
COTU-CM-2046	10.7225	4.7075		540	507.563	436.954	355.455	412.894
COTU-CM-2047	27.5722	26.362		541	508.504	437.83	356.168	413.66
COTU-CM-2048	38.2948	30.128		542	509.446	438.707	356.88	414.426
COTU-CM-2049	12.2543	9.41501		543	510.387	439.583	357.593	415.192
COTU-CM-2050	7.65895	8.47351		544	511.329	440.459	358.306	415.958
COTU-CM-2051	9.19074	12.2395		545	512.27	441.335	359.019	416.724
COTU-CM-2052	9.95664	12.2395		546	513.212	442.212	359.732	417.489
COTU-CM-2053	1.53179	0		547	514.153	443.088	360.445	418.255
COTU-CM-2055	2.29769	0.941501		548	515.095	443.964	361.158	419.021
COTU-CM-2056	425.838	487.697		549	516.036	444.841	361.871	419.787
COTU-CM-2057	26.0404	24.479		550	516.978	445.717	362.584	420.553
COTU-CM-2058	228.237	193.008		551	517.919	446.594	363.297	421.319
COTU-CM-2059	47.4855	35.777		552	518.861	447.471	364.01	422.085
COTU-CM-2060	49.7832	52.724		553	519.802	448.348	364.723	422.851
COTU-CM-2061	12.2543	15.064		554	520.744	449.224	365.437	423.617
COTU-CM-2062	71.9941	73.437		555	521.685	450.101	366.15	424.382
COTU-CM-2063	217.514	253.264		556	522.627	450.978	366.863	425.148
COTU-CM-2064	93.4392	106.39		557	523.569	451.855	367.577	425.914
COTU-CM-2065	422.008	542.304		558	524.51	452.732	368.29	426.68
COTU-CM-2066	94.2051	65.905		559	525.452	453.609	369.004	427.446
COTU-CM-2068	13.0202	6.5905		560	526.393	454.487	369.717	428.212
COTU-CM-2071	11.4884	16.947		561	527.335	455.364	370.431	428.978
COTU-CM-2072	8.42485	15.064		562	528.276	456.241	371.145	429.744
COTU-CM-2073	6.89306	4.7075		563	529.218	457.118	371.858	430.51
COTU-CM-2074	55.1444	79.0861		564	530.159	457.996	372.572	431.276
COTU-CM-2075	22.9769	29.1865		565	531.101	458.873	373.286	432.041
COTU-CM-2077	13.0202	19.7715		566	532.042	459.751	374	432.807
COTU-CM-2078	673.222	738.136		567	532.984	460.628	374.713	433.573
				568	533.925	461.506	375.427	434.339
				569	534.867	462.384	376.141	435.105
				570	535.808	463.261	376.855	435.871
				571	536.75	464.139	377.569	436.637
				572	537.691	465.017	378.284	437.403
				573	538.633	465.895	378.998	438.169
				574	539.574	466.773	379.712	438.935
				575	540.516	467.651	380.426	439.7
				576	541.457	468.529	381.141	440.466
				577	542.399	469.407	381.855	441.232
				578	543.34	470.285	382.569	441.998
				579	544.282	471.163	383.284	442.764
				580	545.223	472.042	383.998	443.53
				581	546.165	472.92	384.713	444.296
				582	547.106	473.798	385.427	445.062
				583	548.048	474.677	386.142	445.828
				584	548.989	475.555	386.856	446.593
				585	549.931	476.434	387.571	447.359
				586	550.872	477.313	388.286	448.125
				587	551.814	478.191	389.001	448.891
				588	552.755	479.07	389.715	449.657
				589	553.697	479.949	390.43	450.423
				590	554.638	480.828	391.145	451.189
				591	555.58	481.706	391.86	451.955
				592	556.521	482.585	392.575	452.721
				593	557.463	483.464	393.29	453.487
				594	558.404	484.343	394.005	454.252
				595	559.346	485.223	394.72	455.018
				596	560.287	486.102	395.436	455.784
				597	561.229	486.981	396.151	456.55
				598	562.17	487.86	396.866	457.316
				599	563.112	488.739	397.581	458.082
				600	564.053	489.619	398.297	458.848
				601	564.995	490.498	399.012	459.614
				602	565.936	491.378	399.728	460.38
				603	566.878	492.257	400.443	461.145
				604	567.819	493.137	401.159	461.911
				605	568.761	494.016	401.874	462.677
				606	569.702	494.896	402.59	463.443
				607	570.644	495.776	403.305	464.209
				608	571.585	496.655	404.021	464.975
				609	572.527	497.535	404.737	465.741
				610	573.468	498.415	405.452	466.507
				611	574.41	499.295	406.168	467.273
				612	575.351	500.175	406.884	468.039
				613	576.293	501.055	407.6	468.804
				614	577.234	501.935	408.316	469.57
				615	578.176	502.815	409.032	470.336
				616	579.117	503.695	409.748	471.102
				617	580.059	504.576	410.464	471.868
				618	581	505.456	411.18	472.634
				619	581.942	506.336	411.896	473.4
				620	582.883	507.217	412.612	474.166
				621	583.825	508.097	413.328	474.932
				622	584.766	508.977	414.045	475.697
				623	585.708	509.858	414.761	476.463
				624	586.649	510.739	415.477	477.229
				625	587.591	511.619	416.194	477.995
				626	588.532	512.5	416.91	478.761
				627	589.474	513.38	417.627	479.527
				628	590.415	514.261	418.343	480.293
				629	591.357	515.142	419.06	481.059
				630	592.298	516.023	419.776	481.825
				631	593.24	516.904	420.493	482.591
				632	594.181	517.785	421.209	483.356
				633	595.123	518.666	421.926	484.122
				634	596.064	519.547	422.643	484.888
				635	597.006	520.428	423.359	485.654
				636	597.947	521.309	424.076	486.42
				637	598.889	522.19	424.793	487.186
				638	599.83	523.071	425.51	487.952
				639	600.772	523.953	426.227	488.718
				640	601.713	524.834	426.944	489.484
				641	602.655	525.715	427.661	490.249
				642	603.596	526.597	428.378	491.015
				643	604.538	527.478	429.095	491.781
				644	605.479	528.36	429.812	492.547
				645	606.421	529.241	430.529	493.313
				646	607.362	530.123	431.246	494.079
				647	608.304	531.005	431.964	494.845
				648	609.245	531.886	432.681	495.611
				649	610.187	532.768	433.398	496.377
				650	611.128	533.65	434.115	497.143
				651	612.07	534.532	434.833	497.908
				652	613.011	535.414	435.55	498.674
				653	613.953	536.296	436.268	499.44
				654	614.894	537.178	436.985	500.206
				655	615.836	538.06	437.703	500.972
				656	616.777	538.942	438.42	501.738
				657	617.719	539.824	439.138	502.504
				658	618.66	540.706	439.855	503.27
				659	619.602	541.588	440.573	504.036
				660	620.543	542.47	441.291	504.801
				661	621.485	543.353	442.008	505.567
				662	622.426	544.235	442.726	506.333
				663	623.368	545.117	443.444	507.099
				664	624.309	546	444.162	507.865
				665	625.251	546.882	444.88	508.631
				666	626.192	547.765	445.598	509.397
				667	627.134	548.647	446.316	510.163
				668	628.075	549.53	447.034	510.929
				669	629.017	550.413	447.752	511.695
				670	629.958	551.295	448.47	512.46
				671	630.9	552.178	449.188	513.226
				672	631.841	553.061	449.906	513.992
				673	632.783	553.944	450.624	514.758
				674	633.724	554.827	451.342	515.524
				675	634.666	555.71	452.06	516.29
				676	635.607	556.593	452.779	517.056
				677	636.549	557.476	453.497	517.822
				678	637.49	558.359	454.215	518.588
				679	638.432	559.242	454.934	519.353
				680	639.373	560.125	455.652	520.119
				681	640.315	561.008	456.371	520.885
				682	641.256	561.891	457.089	521.651
				683	642.198	562.774	457.808	522.417
				684	643.139	563.658	458.526	523.183
				685	644.081	564.541	459.245	523.949
				686	645.022	565.424	459.963	524.715
				687	645.964	566.308	460.682	525.481
				688	646.905	567.191	461.401	526.247
				689	647.847	568.075	462.119	527.012
				690	648.788	568.958	462.838	527.778
				691	649.73	569.842	463.557	528.544
				692	650.671	570.726	464.276	529.31
				693	651.613	571.609	464.995	530.076
				694	652.554	572.493	465.714	530.842
				695	653.496	573.377	466.433	531.608
				696	654.437	574.261	467.152	532.374
				697	655.379	575.144	467.871	533.14
				698	656.32	576.028	468.59	533.905
				699	657.262	576.912	469.309	534.671
				700	658.203	577.796	470.028	535.437
				701	659.145	578.68	470.747	536.203
				702	660.086	579.564	471.466	536.969
				703	661.028	580.448	472.185	537.735
				704	661.969	581.333	472.904	538.501
				705	662.911	582.217	473.624	539.267
				706	663.852	583.101	474.343	540.033
				707	664.794	583.985	475.062	540.799
				708	665.735	584.87	475.782	541.564
				709	666.677	585.754	476.501	542.33
				710	667.618	586.638	477.22	543.096
				711	668.56	587.523	477.94	543.862
				712	669.501	588.407	478.659	544.628
				713	670.443	589.292	479.379	545.394
				714	671.384	590.176	480.099	546.16
				715	672.326	591.061	480.818	546.926
				716	673.267	591.945	481.538	547.692
				717	674.209	592.83	482.257	548.458
				718	675.15	593.715	482.977	549.223
				719	676.092	594.599	483.697	549.989
				720	677.033	595.484	484.417	550.755
				721	677.975	596.369	485.136	551.521
				722	678.916	597.254	485.856	552.287
				723	679.858	598.139	486.576	553.053
				724	680.799	599.024	487.296	553.819
				725	681.741	599.909	488.016	554.585
				726	682.682	600.794	488.736	555.351
				727	683.624	601.679	489.456	556.116
				728	684.565	602.564	490.176	556.882
				729	685.507	603.449	490.896	557.648
				730	686.448	604.334	491.616	558.414
				731	687.39	605.219	492.336	559.18
				732	688.331	606.105	493.056	559.946
				733	689.273	606.99	493.776	560.712
				734	690.214	607.875	494.496	561.478
				735	691.156	608.761	495.217	562.244
				736	692.097	609.646	495.937	563.01
				737	693.039	610.531	496.657	563.775
				738	693.98	611.417	497.378	564.541
				739	694.922	612.302	498.098	565.307
				740	695.863	613.188	498.818	566.073
				741	696.805	614.074	499.539	566.839
				742	697.746	614.959	500.259	567.605
				743	698.688	615.845	500.98	568.371
				744	699.629	616.731	501.7	569.137
				745	700.571	617.616	502.421	569.903
				746	701.512	618.502	503.141	570.668
				747	702.454	619.388	503.862	571.434
				748	703.395	620.274	504.582	572.2
				749	704.337	621.16	505.303	572.966
				750	705.278	622.046	506.024	573.732
				751	706.22	622.932	506.744	574.498
				752	707.161	623.818	507.465	575.264
				753	708.103	624.704	508.186	576.03
				754	709.044	625.59	508.907	576.796
				755	709.986	626.476	509.628	577.562
				756	710.927	627.362	510.349	578.327
				757	711.869	628.248	511.069	579.093
				758	712.81	629.134	511.79	579.859
				759	713.752	630.021	512.511	580.625
				760	714.693	630.907	513.232	581.391
				761	715.635	631.793	513.953	582.157
				762	716.576	632.68	514.674	582.923
				763	717.518	633.566	515.395	583.689
				764	718.459	634.452	516.117	584.455
				765	719.401	635.339	516.838	585.22
				766	720.342	636.225	517.559	585.986
				767	721.284	637.112	518.28	586.752
				768	722.225	637.999	519.001	587.518
				769	723.167	638.885	519.722	588.284
				770	724.108	639.772	520.444	589.05
				771	725.05	640.659	521.165	589.816
				772	725.991	641.545	521.886	590.582
				773	726.933	642.432	522.608	591.348
				774	727.874	643.319	523.329	592.114
				775	728.816	644.206	524.051	592.879
				776	729.757	645.093	524.772	593.645
				777	730.699	645.979	525.494	594.411
				778	731.64	646.866	526.215	595.177
				779	732.582	647.753	526.937	595.943
				780	733.523	648.64	527.658	596.709
				781	734.465	649.527	528.38	597.475
				782	735.406	650.414	529.101	598.241
				783	736.348	651.302	529.823	599.007
				784	737.289	652.189	530.545	599.772
				785	738.231	653.076	531.266	600.538
				786	739.172	653.963	531.988	601.304
				787	740.114	654.85	532.71	602.07
				788	741.055	655.738	533.432	602.836
				789	741.997	656.625	534.154	603.602
				790	742.938	657.512	534.875	604.368
				791	743.88	658.4	535.597	605.134
				792	744.821	659.287	536.319	605.9
				793	745.763	660.175	537.041	606.666
				794	746.704	661.062	537.763	607.431
				795	747.646	661.95	538.485	608.197
				796	748.587	662.837	539.207	608.963
				797	749.529	663.725	539.929	609.729
				798	750.47	664.612	540.651	610.495
				799	751.412	665.5	541.373	611.261
				800	752.353	666.388	542.095	612.027
				801	753.295	667.275	542.818	612.793
				802	754.236	668.163	543.54	613.559
				803	755.178	669.051	544.262	614.324
				804	756.119	669.939	544.984	615.09
				805	757.061	670.827	545.706	615.856
				806	758.002	671.715	546.429	616.622
				807	758.944	672.603	547.151	617.388
				808	759.885	673.491	547.873	618.154
				809	760.827	674.379	548.596	618.92
				810	761.768	675.267	549.318	619.686
				811	762.71	676.155	550.041	620.452
				812	763.651	677.043	550.763	621.218
				813	764.593	677.931	551.485	621.983
				814	765.534	678.819	552.208	622.749
				815	766.476	679.707	552.931	623.515
				816	767.417	680.595	553.653	624.281
				817	768.359	681.484	554.376	625.047
				818	769.3	682.372	555.098	625.813
				819	770.242	683.26	555.821	626.579
				820	771.183	684.149	556.544	627.345
				821	772.125	685.037	557.266	628.111
				822	773.066	685.925	557.989	628.876
				823	774.008	686.814	558.712	629.642
				824	774.949	687.702	559.434	630.408
				825	775.891	688.591	560.157	631.174
				826	776.832	689.479	560.88	631.94
				827	777.774	690.368	561.603	632.706
				828	778.715	691.257	562.326	633.472
				829	779.657	692.145	563.049	634.238
				830	780.598	693.034	563.772	635.004
				831	781.54	693.923	564.495	635.77
				832	782.481	694.811	565.218	636.535
				833	783.423	695.7	565.941	637.301
				834	784.364	696.589	566.664	638.067
				835	785.306	697.478	567.387	638.833
				836	786.247	698.367	568.11	639.599
				837	787.189	699.256	568.833	640.365
				838	788.13	700.145	569.556	641.131
				839	789.072	701.033	570.279	641.897
				840	790.013	701.922	571.002	642.663
				841	790.955	702.812	571.726	643.429
				842	791.896	703.701	572.449	644.194
				843	792.838	704.59	573.172	644.96
				844	793.779	705.479	573.895	645.726
				845	794.721	706.368	574.619	646.492
				846	795.662	707.257	575.342	647.258
				847	796.604	708.146	576.065	648.024
				848	797.545	709.036	576.789	648.79
				849	798.487	709.925	577.512	649.556
				850	799.428	710.814	578.236	650.322
				851	800.37	711.703	578.959	651.087
				852	801.311	712.593	579.682	651.853
				853	802.253	713.482	580.406	652.619
				854	803.194	714.372	581.129	653.385
				855	804.136	715.261	581.853	654.151
				856	805.077	716.151	582.577	654.917
				857	806.019	717.04	583.3	655.683
				858	806.96	717.93	584.024	656.449
				859	807.902	718.819	584.748	657.215
				860	808.843	719.709	585.471	657.981
				861	809.785	720.599	586.195	658.746
				862	810.726	721.488	586.919	659.512
				863	811.668	722.378	587.642	660.278
				864	812.609	723.268	588.366	661.044
				865	813.551	724.157	589.09	661.81
				866	814.492	725.047	589.814	662.576
				867	815.434	725.937	590.538	663.342
				868	816.375	726.827	591.262	664.108
				869	817.317	727.717	591.985	664.874
				870	818.258	728.607	592.709	665.639
				871	819.2	729.497	593.433	666.405
				872	820.141	730.387	594.157	667.171
				873	821.083	731.277	594.881	667.937
				874	822.024	732.167	595.605	668.703
				875	822.966	733.057	596.329	669.469
				876	823.907	733.947	597.053	670.235
				877	824.849	734.837	597.778	671.001
				878	825.79	735.727	598.502	671.767
				879	826.732	736.617	599.226	672.533
				880	827.673	737.507	599.95	673.298
				881	828.615	738.398	600.674	674.064
				882	829.556	739.288	601.398	674.83
				883	830.498	740.178	602.123	675.596
				884	831.439	741.068	602.847	676.362
				885	832.381	741.959	603.571	677.128
				886	833.322	742.849	604.295	677.894
				887	834.264	743.74	605.02	678.66
				888	835.205	744.63	605.744	679.426
				889	836.147	745.52	606.469	680.191
				890	837.088	746.411	607.193	680.957
				891	838.03	747.301	607.917	681.723
				892	838.971	748.192	608.642	682.489
				893	839.913	749.083	609.366	683.255
				894	840.854	749.973	610.091	684.021
				895	841.796	750.864	610.815	684.787
				896	842.737	751.754	611.54	685.553
				897	843.679	752.645	612.264	686.319
				898	844.62	753.536	612.989	687.085
				899	845.562	754.427	613.714	687.85
				900	846.503	755.317	614.438	688.616
				901	847.445	756.208	615.163	689.382
				902	848.386	757.099	615.888	690.148
				903	849.328	757.99	616.612	690.914
				904	850.269	758.881	617.337	691.68
				905	851.211	759.772	618.062	692.446
				906	852.152	760.663	618.786	693.212
				907	853.094	761.554	619.511	693.978
				908	854.035	762.445	620.236	694.743
				909	854.977	763.336	620.961	695.509
				910	855.918	764.227	621.686	696.275
				911	856.86	765.118	622.411	697.041
				912	857.801	766.009	623.136	697.807
				913	858.743	766.9	623.86	698.573
				914	859.684	767.791	624.585	699.339
				915	860.626	768.682	625.31	700.105
				916	861.567	769.574	626.035	700.871
				917	862.509	770.465	626.76	701.637
				918	863.45	771.356	627.485	702.402
				919	864.392	772.248	628.211	703.168
				920	865.333	773.139	628.936	703.934
				921	866.275	774.03	629.661	704.7
				922	867.216	774.922	630.386	705.466
				923	868.158	775.813	631.111	706.232
				924	869.099	776.704	631.836	706.998
				925	870.041	777.596	632.561	707.764
				926	870.982	778.487	633.287	708.53
				927	871.924	779.379	634.012	709.295
				928	872.865	780.27	634.737	710.061
				929	873.807	781.162	635.462	710.827
				930	874.748	782.054	636.188	711.593
				931	875.69	782.945	636.913	712.359
				932	876.631	783.837	637.638	713.125
				933	877.573	784.729	638.364	713.891
				934	878.514	785.62	639.089	714.657
				935	879.456	786.512	639.815	715.423
				936	880.397	787.404	640.54	716.189
				937	881.339	788.296	641.265	716.954
				938	882.28	789.187	641.991	717.72
				939	883.222	790.079	642.716	718.486
				940	884.163	790.971	643.442	719.252
				941	885.105	791.863	644.167	720.018
				942	886.046	792.755	644.893	720.784
				943	886.988	793.647	645.619	721.55
				944	887.929	794.539	646.344	722.316
				945	888.871	795.431	647.07	723.082
				946	889.812	796.323	647.795	723.847
				947	890.754	797.215	648.521	724.613
				948	891.695	798.107	649.247	725.379
				949	892.637	798.999	649.973	726.145
				950	893.578	799.891	650.698	726.911
				951	894.52	800.783	651.424	727.677
				952	895.461	801.676	652.15	728.443
				953	896.403	802.568	652.876	729.209
				954	897.344	803.46	653.601	729.975
				955	898.286	804.352	654.327	730.741
				956	899.227	805.245	655.053	731.506
				957	900.169	806.137	655.779	732.272
				958	901.11	807.029	656.505	733.038
				959	902.052	807.922	657.231	733.804
				960	902.993	808.814	657.957	734.57
				961	903.935	809.706	658.683	735.336
				962	904.876	810.599	659.409	736.102
				963	905.818	811.491	660.135	736.868
				964	906.759	812.384	660.861	737.634
				965	907.701	813.276	661.587	738.4
				966	908.642	814.169	662.313	739.165
				967	909.584	815.061	663.039	739.931
				968	910.525	815.954	663.765	740.697
				969	911.467	816.847	664.491	741.463
				970	912.408	817.739	665.217	742.229
				971	913.35	818.632	665.944	742.995
				972	914.291	819.525	666.67	743.761
				973	915.233	820.417	667.396	744.527
				974	916.174	821.31	668.122	745.293
				975	917.116	822.203	668.848	746.058
				976	918.057	823.096	669.575	746.824
				977	918.999	823.989	670.301	747.59
				978	919.94	824.881	671.027	748.356
				979	920.882	825.774	671.754	749.122
				980	921.823	826.667	672.48	749.888
				981	922.765	827.56	673.206	750.654
				982	923.706	828.453	673.933	751.42
				983	924.648	829.346	674.659	752.186
				984	925.589	830.239	675.386	752.952
				985	926.531	831.132	676.112	753.717
				986	927.472	832.025	676.839	754.483
				987	928.414	832.918	677.565	755.249
				988	929.355	833.811	678.292	756.015
				989	930.297	834.704	679.018	756.781
				990	931.238	835.597	679.745	757.547
				991	932.18	836.491	680.471	758.313
				992	933.121	837.384	681.198	759.079
				993	934.063	838.277	681.924	759.845
				994	935.004	839.17	682.651	760.61
				995	935.946	840.064	683.378	761.376
				996	936.887	840.957	684.104	762.142
				997	937.829	841.85	684.831	762.908
				998	938.77	842.743	685.558	763.674
				999	939.712	843.637	686.285	764.44
				1000	940.653	844.53	687.011	765.206
				1001	941.595	845.424	687.738	765.972
				1002	942.536	846.317	688.465	766.738
				1003	943.478	847.211	689.192	767.504
				1004	944.419	848.104	689.919	768.269
				1005	945.361	848.997	690.645	769.035
				1006	946.302	849.891	691.372	769.801
				1007	947.244	850.785	692.099	770.567
				1008	948.185	851.678	692.826	771.333
				1009	949.127	852.572	693.553	772.099
				1010	950.068	853.465	694.28	772.865
				1011	951.01	854.359	695.007	773.631
				1012	951.951	855.253	695.734	774.397
				1013	952.893	856.146	696.461	775.162
				1014	953.834	857.04	697.188	775.928
				1015	954.776	857.934	697.915	776.694
				1016	955.717	858.828	698.642	777.46
				1017	956.659	859.721	699.369	778.226
				1018	957.6	860.615	700.096	778.992
				1019	958.542	861.509	700.823	779.758
				1020	959.483	862.403	701.55	780.524
				1021	960.425	863.297	702.278	781.29
				1022	961.366	864.191	703.005	782.056
				1023	962.308	865.085	703.732	782.821
				1024	963.249	865.979	704.459	783.587
				1025	964.191	866.873	705.186	784.353
				1026	965.132	867.767	705.914	785.119
				1027	966.074	868.661	706.641	785.885
				1028	967.015	869.555	707.368	786.651
				1029	967.957	870.449	708.096	787.417
				1030	968.898	871.343	708.823	788.183
				1031	969.84	872.237	709.55	788.949
				1032	970.781	873.131	710.278	789.714
				1033	971.723	874.025	711.005	790.48
				1034	972.664	874.919	711.732	791.246
				1035	973.606	875.814	712.46	792.012
				1036	974.547	876.708	713.187	792.778
				1037	975.489	877.602	713.915	793.544
				1038	976.43	878.496	714.642	794.31
				1039	977.372	879.391	715.37	795.076
				1040	978.313	880.285	716.097	795.842
				1041	979.255	881.179	716.825	796.608
				1042	980.196	882.074	717.552	797.373
				1043	981.138	882.968	718.28	798.139
				1044	982.079	883.862	719.007	798.905
				1045	983.021	884.757	719.735	799.671
				1046	983.962	885.651	720.463	800.437
				1047	984.904	886.546	721.19	801.203
				1048	985.845	887.44	721.918	801.969
				1049	986.787	888.335	722.646	802.735
				1050	987.728	889.229	723.373	803.501
				1051	988.67	890.124	724.101	804.266
				1052	989.611	891.019	724.829	805.032
				1053	990.553	891.913	725.557	805.798
				1054	991.494	892.808	726.284	806.564
				1055	992.436	893.702	727.012	807.33
				1056	993.377	894.597	727.74	808.096
				1057	994.319	895.492	728.468	808.862
				1058	995.26	896.387	729.196	809.628
				1059	996.202	897.281	729.923	810.394
				1060	997.143	898.176	730.651	811.16
				1061	998.085	899.071	731.379	811.925
				1062	999.026	899.966	732.107	812.691
				1063	999.968	900.86	732.835	813.457
				1064	1000.91	901.755	733.563	814.223
				1065	1001.85	902.65	734.291	814.989
				1066	1002.79	903.545	735.019	815.755
				1067	1003.73	904.44	735.747	816.521
				1068	1004.68	905.335	736.475	817.287
				1069	1005.62	906.23	737.203	818.053
				1070	1006.56	907.125	737.931	818.818
				1071	1007.5	908.02	738.659	819.584
				1072	1008.44	908.915	739.387	820.35
				1073	1009.38	909.81	740.115	821.116
				1074	1010.32	910.705	740.843	821.882
				1075	1011.27	911.6	741.572	822.648
				1076	1012.21	912.495	742.3	823.414
				1077	1013.15	913.39	743.028	824.18
				1078	1014.09	914.286	743.756	824.946
				1079	1015.03	915.181	744.484	825.712
				1080	1015.97	916.076	745.213	826.477
				1081	1016.91	916.971	745.941	827.243
				1082	1017.86	917.866	746.669	828.009
				1083	1018.8	918.762	747.397	828.775
				1084	1019.74	919.657	748.126	829.541
				1085	1020.68	920.552	748.854	830.307
				1086	1021.62	921.448	749.582	831.073
				1087	1022.56	922.343	750.311	831.839
				1088	1023.51	923.238	751.039	832.605
				1089	1024.45	924.134	751.767	833.37
				1090	1025.39	925.029	752.496	834.136
				1091	1026.33	925.925	753.224	834.902
				1092	1027.27	926.82	753.953	835.668
				1093	1028.21	927.716	754.681	836.434
				1094	1029.15	928.611	755.41	837.2
				1095	1030.1	929.507	756.138	837.966
				1096	1031.04	930.402	756.867	838.732
				1097	1031.98	931.298	757.595	839.498
				1098	1032.92	932.193	758.324	840.264
				1099	1033.86	933.089	759.052	841.029
				1100	1034.8	933.984	759.781	841.795
				1101	1035.74	934.88	760.509	842.561
				1102	1036.69	935.776	761.238	843.327
				1103	1037.63	936.671	761.967	844.093
				1104	1038.57	937.567	762.695	844.859
				1105	1039.51	938.463	763.424	845.625
				1106	1040.45	939.359	764.153	846.391
				1107	1041.39	940.254	764.881	847.157
				1108	1042.34	941.15	765.61	847.923
				1109	1043.28	942.046	766.339	848.688
				1110	1044.22	942.942	767.068	849.454
				1111	1045.16	943.838	767.796	850.22
				1112	1046.1	944.734	768.525	850.986
				1113	1047.04	945.63	769.254	851.752
				1114	1047.98	946.525	769.983	852.518
				1115	1048.93	947.421	770.712	853.284
				1116	1049.87	948.317	771.44	854.05
				1117	1050.81	949.213	772.169	854.816
				1118	1051.75	950.109	772.898	855.581
				1119	1052.69	951.005	773.627	856.347
				1120	1053.63	951.901	774.356	857.113
				1121	1054.57	952.797	775.085	857.879
				1122	1055.52	953.693	775.814	858.645
				1123	1056.46	954.59	776.543	859.411
				1124	1057.4	955.486	777.272	860.177
				1125	1058.34	956.382	778.001	860.943
				1126	1059.28	957.278	778.73	861.709
				1127	1060.22	958.174	779.459	862.475
				1128	1061.17	959.07	780.188	863.24
				1129	1062.11	959.967	780.917	864.006
				1130	1063.05	960.863	781.646	864.772
				1131	1063.99	961.759	782.375	865.538
				1132	1064.93	962.655	783.104	866.304
				1133	1065.87	963.552	783.833	867.07
				1134	1066.81	964.448	784.562	867.836
				1135	1067.76	965.344	785.292	868.602
				1136	1068.7	966.241	786.021	869.368
				1137	1069.64	967.137	786.75	870.133
				1138	1070.58	968.033	787.479	870.899
				1139	1071.52	968.93	788.208	871.665
				1140	1072.46	969.826	788.938	872.431
				1141	1073.4	970.723	789.667	873.197
				1142	1074.35	971.619	790.396	873.963
				1143	1075.29	972.516	791.125	874.729
				1144	1076.23	973.412	791.855	875.495
				1145	1077.17	974.309	792.584	876.261
				1146	1078.11	975.205	793.313	877.027
				1147	1079.05	976.102	794.043	877.792
				1148	1080	976.999	794.772	878.558
				1149	1080.94	977.895	795.501	879.324
				1150	1081.88	978.792	796.231	880.09
				1151	1082.82	979.688	796.96	880.856
				1152	1083.76	980.585	797.69	881.622
				1153	1084.7	981.482	798.419	882.388
				1154	1085.64	982.379	799.149	883.154
				1155	1086.59	983.275	799.878	883.92
				1156	1087.53	984.172	800.608	884.685
				1157	1088.47	985.069	801.337	885.451
				1158	1089.41	985.966	802.067	886.217
				1159	1090.35	986.862	802.796	886.983
				1160	1091.29	987.759	803.526	887.749
				1161	1092.23	988.656	804.255	888.515
				1162	1093.18	989.553	804.985	889.281
				1163	1094.12	990.45	805.715	890.047
				1164	1095.06	991.347	806.444	890.813
				1165	1096	992.244	807.174	891.579
				1166	1096.94	993.141	807.903	892.344
				1167	1097.88	994.038	808.633	893.11
				1168	1098.83	994.935	809.363	893.876
				1169	1099.77	995.832	810.092	894.642
				1170	1100.71	996.729	810.822	895.408
				1171	1101.65	997.626	811.552	896.174
				1172	1102.59	998.523	812.282	896.94
				1173	1103.53	999.42	813.011	897.706
				1174	1104.47	1000.32	813.741	898.472
				1175	1105.42	1001.21	814.471	899.237
				1176	1106.36	1002.11	815.201	900.003
				1177	1107.3	1003.01	815.931	900.769
				1178	1108.24	1003.91	816.66	901.535
				1179	1109.18	1004.8	817.39	902.301
				1180	1110.12	1005.7	818.12	903.067
				1181	1111.06	1006.6	818.85	903.833
				1182	1112.01	1007.49	819.58	904.599
				1183	1112.95	1008.39	820.31	905.365
				1184	1113.89	1009.29	821.04	906.131
				1185	1114.83	1010.19	821.77	906.896
				1186	1115.77	1011.08	822.5	907.662
				1187	1116.71	1011.98	823.23	908.428
				1188	1117.66	1012.88	823.96	909.194
				1189	1118.6	1013.78	824.69	909.96
				1190	1119.54	1014.67	825.42	910.726
				1191	1120.48	1015.57	826.15	911.492
				1192	1121.42	1016.47	826.88	912.258
				1193	1122.36	1017.37	827.61	913.024
				1194	1123.3	1018.26	828.34	913.789
				1195	1124.25	1019.16	829.07	914.555
				1196	1125.19	1020.06	829.8	915.321
				1197	1126.13	1020.96	830.53	916.087
				1198	1127.07	1021.85	831.26	916.853
				1199	1128.01	1022.75	831.99	917.619
				1200	1128.95	1023.65	832.721	918.385
				1201	1129.89	1024.55	833.451	919.151
				1202	1130.84	1025.44	834.181	919.917
				1203	1131.78	1026.34	834.911	920.683
				1204	1132.72	1027.24	835.641	921.448
				1205	1133.66	1028.14	836.372	922.214
				1206	1134.6	1029.03	837.102	922.98
				1207	1135.54	1029.93	837.832	923.746
				1208	1136.49	1030.83	838.562	924.512
				1209	1137.43	1031.73	839.293	925.278
				1210	1138.37	1032.62	840.023	926.044
				1211	1139.31	1033.52	840.753	926.81
				1212	1140.25	1034.42	841.484	927.576
				1213	1141.19	1035.32	842.214	928.341
				1214	1142.13	1036.22	842.945	929.107
				1215	1143.08	1037.11	843.675	929.873
				1216	1144.02	1038.01	844.405	930.639
				1217	1144.96	1038.91	845.136	931.405
				1218	1145.9	1039.81	845.866	932.171
				1219	1146.84	1040.71	846.597	932.937
				1220	1147.78	1041.6	847.327	933.703
				1221	1148.72	1042.5	848.058	934.469
				1222	1149.67	1043.4	848.788	935.235
				1223	1150.61	1044.3	849.519	936
				1224	1151.55	1045.2	850.249	936.766
				1225	1152.49	1046.09	850.98	937.532
				1226	1153.43	1046.99	851.71	938.298
				1227	1154.37	1047.89	852.441	939.064
				1228	1155.32	1048.79	853.171	939.83
				1229	1156.26	1049.69	853.902	940.596
				1230	1157.2	1050.58	854.632	941.362
				1231	1158.14	1051.48	855.363	942.128
				1232	1159.08	1052.38	856.094	942.894
				1233	1160.02	1053.28	856.824	943.659
				1234	1160.96	1054.18	857.555	944.425
				1235	1161.91	1055.07	858.286	945.191
				1236	1162.85	1055.97	859.016	945.957
				1237	1163.79	1056.87	859.747	946.723
				1238	1164.73	1057.77	860.478	947.489
				1239	1165.67	1058.67	861.209	948.255
				1240	1166.61	1059.57	861.939	949.021
				1241	1167.55	1060.46	862.67	949.787
				1242	1168.5	1061.36	863.401	950.552
				1243	1169.44	1062.26	864.132	951.318
				1244	1170.38	1063.16	864.862	952.084
				1245	1171.32	1064.06	865.593	952.85
				1246	1172.26	1064.96	866.324	953.616
				1247	1173.2	1065.85	867.055	954.382
				1248	1174.15	1066.75	867.786	955.148
				1249	1175.09	1067.65	868.517	955.914
				1250	1176.03	1068.55	869.248	956.68
				1251	1176.97	1069.45	869.979	957.446
				1252	1177.91	1070.35	870.709	958.211
				1253	1178.85	1071.25	871.44	958.977
				1254	1179.79	1072.14	872.171	959.743
				1255	1180.74	1073.04	872.902	960.509
				1256	1181.68	1073.94	873.633	961.275
				1257	1182.62	1074.84	874.364	962.041
				1258	1183.56	1075.74	875.095	962.807
				1259	1184.5	1076.64	875.826	963.573
				1260	1185.44	1077.54	876.557	964.339
				1261	1186.38	1078.43	877.288	965.104
				1262	1187.33	1079.33	878.019	965.87
				1263	1188.27	1080.23	878.75	966.636
				1264	1189.21	1081.13	879.482	967.402
				1265	1190.15	1082.03	880.213	968.168
				1266	1191.09	1082.93	880.944	968.934
				1267	1192.03	1083.83	881.675	969.7
				1268	1192.98	1084.73	882.406	970.466
				1269	1193.92	1085.62	883.137	971.232
				1270	1194.86	1086.52	883.868	971.998
				1271	1195.8	1087.42	884.6	972.763
				1272	1196.74	1088.32	885.331	973.529
				1273	1197.68	1089.22	886.062	974.295
				1274	1198.62	1090.12	886.793	975.061
				1275	1199.57	1091.02	887.524	975.827
				1276	1200.51	1091.92	888.256	976.593
				1277	1201.45	1092.82	888.987	977.359
				1278	1202.39	1093.71	889.718	978.125
				1279	1203.33	1094.61	890.449	978.891
				1280	1204.27	1095.51	891.181	979.656
				1281	1205.21	1096.41	891.912	980.422
				1282	1206.16	1097.31	892.643	981.188
				1283	1207.1	1098.21	893.375	981.954
				1284	1208.04	1099.11	894.106	982.72
				1285	1208.98	1100.01	894.837	983.486
				1286	1209.92	1100.91	895.569	984.252
				1287	1210.86	1101.81	896.3	985.018
				1288	1211.81	1102.7	897.032	985.784
				1289	1212.75	1103.6	897.763	986.55
				1290	1213.69	1104.5	898.495	987.315
				1291	1214.63	1105.4	899.226	988.081
				1292	1215.57	1106.3	899.957	988.847
				1293	1216.51	1107.2	900.689	989.613
				1294	1217.45	1108.1	901.42	990.379
				1295	1218.4	1109	902.152	991.145
				1296	1219.34	1109.9	902.883	991.911
				1297	1220.28	1110.8	903.615	992.677
				1298	1221.22	1111.7	904.347	993.443
				1299	1222.16	1112.6	905.078	994.208
				1300	1223.1	1113.49	905.81	994.974
				1301	1224.04	1114.39	906.541	995.74
				1302	1224.99	1115.29	907.273	996.506
				1303	1225.93	1116.19	908.004	997.272
				1304	1226.87	1117.09	908.736	998.038
				1305	1227.81	1117.99	909.468	998.804
				1306	1228.75	1118.89	910.199	999.57
				1307	1229.69	1119.79	910.931	1000.34
				1308	1230.64	1120.69	911.663	1001.1
				1309	1231.58	1121.59	912.394	1001.87
				1310	1232.52	1122.49	913.126	1002.63
				1311	1233.46	1123.39	913.858	1003.4
				1312	1234.4	1124.29	914.59	1004.17
				1313	1235.34	1125.19	915.321	1004.93
				1314	1236.28	1126.09	916.053	1005.7
				1315	1237.23	1126.99	916.785	1006.46
				1316	1238.17	1127.89	917.517	1007.23
				1317	1239.11	1128.79	918.248	1007.99
				1318	1240.05	1129.69	918.98	1008.76
				1319	1240.99	1130.58	919.712	1009.53
				1320	1241.93	1131.48	920.444	1010.29
				1321	1242.87	1132.38	921.176	1011.06
				1322	1243.82	1133.28	921.908	1011.82
				1323	1244.76	1134.18	922.639	1012.59
				1324	1245.7	1135.08	923.371	1013.36
				1325	1246.64	1135.98	924.103	1014.12
				1326	1247.58	1136.88	924.835	1014.89
				1327	1248.52	1137.78	925.567	1015.65
				1328	1249.47	1138.68	926.299	1016.42
				1329	1250.41	1139.58	927.031	1017.19
				1330	1251.35	1140.48	927.763	1017.95
				1331	1252.29	1141.38	928.495	1018.72
				1332	1253.23	1142.28	929.227	1019.48
				1333	1254.17	1143.18	929.959	1020.25
				1334	1255.11	1144.08	930.691	1021.01
				1335	1256.06	1144.98	931.423	1021.78
				1336	1257	1145.88	932.155	1022.55
				1337	1257.94	1146.78	932.887	1023.31
				1338	1258.88	1147.68	933.619	1024.08
				1339	1259.82	1148.58	934.351	1024.84
				1340	1260.76	1149.48	935.083	1025.61
				1341	1261.7	1150.38	935.815	1026.38
				1342	1262.65	1151.28	936.547	1027.14
				1343	1263.59	1152.18	937.279	1027.91
				1344	1264.53	1153.08	938.012	1028.67
				1345	1265.47	1153.98	938.744	1029.44
				1346	1266.41	1154.88	939.476	1030.21
				1347	1267.35	1155.78	940.208	1030.97
				1348	1268.3	1156.68	940.94	1031.74
				1349	1269.24	1157.58	941.672	1032.5
				1350	1270.18	1158.48	942.405	1033.27
				1351	1271.12	1159.38	943.137	1034.04
				1352	1272.06	1160.28	943.869	1034.8
				1353	1273	1161.18	944.601	1035.57
				1354	1273.94	1162.08	945.334	1036.33
				1355	1274.89	1162.98	946.066	1037.1
				1356	1275.83	1163.88	946.798	1037.86
				1357	1276.77	1164.78	947.531	1038.63
				1358	1277.71	1165.68	948.263	1039.4
				1359	1278.65	1166.58	948.995	1040.16
				1360	1279.59	1167.48	949.728	1040.93
				1361	1280.54	1168.38	950.46	1041.69
				1362	1281.48	1169.28	951.192	1042.46
				1363	1282.42	1170.18	951.925	1043.23
				1364	1283.36	1171.08	952.657	1043.99
				1365	1284.3	1171.98	953.389	1044.76
				1366	1285.24	1172.88	954.122	1045.52
				1367	1286.18	1173.78	954.854	1046.29
				1368	1287.13	1174.68	955.587	1047.06
				1369	1288.07	1175.59	956.319	1047.82
				1370	1289.01	1176.49	957.052	1048.59
				1371	1289.95	1177.39	957.784	1049.35
				1372	1290.89	1178.29	958.517	1050.12
				1373	1291.83	1179.19	959.249	1050.88
				1374	1292.77	1180.09	959.982	1051.65
				1375	1293.72	1180.99	960.714	1052.42
				1376	1294.66	1181.89	961.447	1053.18
				1377	1295.6	1182.79	962.179	1053.95
				1378	1296.54	1183.69	962.912	1054.71
				1379	1297.48	1184.59	963.644	1055.48
				1380	1298.42	1185.49	964.377	1056.25
				1381	1299.37	1186.39	965.109	1057.01
				1382	1300.31	1187.29	965.842	1057.78
				1383	1301.25	1188.19	966.575	1058.54
				1384	1302.19	1189.09	967.307	1059.31
				1385	1303.13	1189.99	968.04	1060.08
				1386	1304.07	1190.89	968.773	1060.84
				1387	1305.01	1191.79	969.505	1061.61
				1388	1305.96	1192.7	970.238	1062.37
				1389	1306.9	1193.6	970.971	1063.14
				1390	1307.84	1194.5	971.703	1063.9
				1391	1308.78	1195.4	972.436	1064.67
				1392	1309.72	1196.3	973.169	1065.44
				1393	1310.66	1197.2	973.901	1066.2
				1394	1311.6	1198.1	974.634	1066.97
				1395	1312.55	1199	975.367	1067.73
				1396	1313.49	1199.9	976.1	1068.5
				1397	1314.43	1200.8	976.833	1069.27
				1398	1315.37	1201.7	977.565	1070.03
				1399	1316.31	1202.6	978.298	1070.8
				1400	1317.25	1203.5	979.031	1071.56
				1401	1318.2	1204.41	979.764	1072.33
				1402	1319.14	1205.31	980.497	1073.1
				1403	1320.08	1206.21	981.23	1073.86
				1404	1321.02	1207.11	981.962	1074.63
				1405	1321.96	1208.01	982.695	1075.39
				1406	1322.9	1208.91	983.428	1076.16
				1407	1323.84	1209.81	984.161	1076.93
				1408	1324.79	1210.71	984.894	1077.69
				1409	1325.73	1211.61	985.627	1078.46
				1410	1326.67	1212.51	986.36	1079.22
				1411	1327.61	1213.41	987.093	1079.99
				1412	1328.55	1214.32	987.826	1080.75
				1413	1329.49	1215.22	988.559	1081.52
				1414	1330.43	1216.12	989.292	1082.29
				1415	1331.38	1217.02	990.025	1083.05
				1416	1332.32	1217.92	990.758	1083.82
				1417	1333.26	1218.82	991.491	1084.58
				1418	1334.2	1219.72	992.224	1085.35
				1419	1335.14	1220.62	992.957	1086.12
				1420	1336.08	1221.52	993.69	1086.88
				1421	1337.03	1222.43	994.423	1087.65
				1422	1337.97	1223.33	995.156	1088.41
				1423	1338.91	1224.23	995.889	1089.18
				1424	1339.85	1225.13	996.622	1089.95
				1425	1340.79	1226.03	997.355	1090.71
				1426	1341.73	1226.93	998.088	1091.48
				1427	1342.67	1227.83	998.822	1092.24
				1428	1343.62	1228.73	999.555	1093.01
				1429	1344.56	1229.64	1000.29	1093.77
				1430	1345.5	1230.54	1001.02	1094.54
				1431	1346.44	1231.44	1001.75	1095.31
				1432	1347.38	1232.34	1002.49	1096.07
				1433	1348.32	1233.24	1003.22	1096.84
				1434	1349.26	1234.14	1003.95	1097.6
				1435	1350.21	1235.04	1004.69	1098.37
				1436	1351.15	1235.94	1005.42	1099.14
				1437	1352.09	1236.85	1006.15	1099.9
				1438	1353.03	1237.75	1006.89	1100.67
				1439	1353.97	1238.65	1007.62	1101.43
				1440	1354.91	1239.55	1008.35	1102.2
				1441	1355.86	1240.45	1009.09	1102.97
				1442	1356.8	1241.35	1009.82	1103.73
				1443	1357.74	1242.25	1010.55	1104.5
				1444	1358.68	1243.16	1011.29	1105.26
				1445	1359.62	1244.06	1012.02	1106.03
				1446	1360.56	1244.96	1012.75	1106.8
				1447	1361.5	1245.86	1013.49	1107.56
				1448	1362.45	1246.76	1014.22	1108.33
				1449	1363.39	1247.66	1014.95	1109.09
				1450	1364.33	1248.56	1015.69	1109.86
				1451	1365.27	1249.47	1016.42	1110.62
				1452	1366.21	1250.37	1017.15	1111.39
				1453	1367.15	1251.27	1017.89	1112.16
				1454	1368.09	1252.17	1018.62	1112.92
				1455	1369.04	1253.07	1019.35	1113.69
				1456	1369.98	1253.97	1020.09	1114.45
				1457	1370.92	1254.88	1020.82	1115.22
				1458	1371.86	1255.78	1021.55	1115.99
				1459	1372.8	1256.68	1022.29	1116.75
				1460	1373.74	1257.58	1023.02	1117.52
				1461	1374.69	1258.48	1023.75	1118.28
				1462	1375.63	1259.38	1024.49	1119.05
				1463	1376.57	1260.29	1025.22	1119.82
				1464	1377.51	1261.19	1025.96	1120.58
				1465	1378.45	1262.09	1026.69	1121.35
				1466	1379.39	1262.99	1027.42	1122.11
				1467	1380.33	1263.89	1028.16	1122.88
				1468	1381.28	1264.8	1028.89	1123.64
				1469	1382.22	1265.7	1029.62	1124.41
				1470	1383.16	1266.6	1030.36	1125.18
				1471	1384.1	1267.5	1031.09	1125.94
				1472	1385.04	1268.4	1031.82	1126.71
				1473	1385.98	1269.3	1032.56	1127.47
				1474	1386.92	1270.21	1033.29	1128.24
				1475	1387.87	1271.11	1034.03	1129.01
				1476	1388.81	1272.01	1034.76	1129.77
				1477	1389.75	1272.91	1035.49	1130.54
				1478	1390.69	1273.81	1036.23	1131.3
				1479	1391.63	1274.72	1036.96	1132.07
				1480	1392.57	1275.62	1037.69	1132.84
				1481	1393.52	1276.52	1038.43	1133.6
				1482	1394.46	1277.42	1039.16	1134.37
				1483	1395.4	1278.32	1039.9	1135.13
				1484	1396.34	1279.23	1040.63	1135.9
				1485	1397.28	1280.13	1041.36	1136.66
				1486	1398.22	1281.03	1042.1	1137.43
				1487	1399.16	1281.93	1042.83	1138.2
				1488	1400.11	1282.83	1043.56	1138.96
				1489	1401.05	1283.74	1044.3	1139.73
				1490	1401.99	1284.64	1045.03	1140.49
				1491	1402.93	1285.54	1045.77	1141.26
				1492	1403.87	1286.44	1046.5	1142.03
				1493	1404.81	1287.34	1047.23	1142.79
				1494	1405.75	1288.25	1047.97	1143.56
				1495	1406.7	1289.15	1048.7	1144.32
				1496	1407.64	1290.05	1049.43	1145.09
				1497	1408.58	1290.95	1050.17	1145.86
				1498	1409.52	1291.86	1050.9	1146.62
				1499	1410.46	1292.76	1051.64	1147.39
				1500	1411.4	1293.66	1052.37	1148.15
				1501	1412.35	1294.56	1053.1	1148.92
				1502	1413.29	1295.46	1053.84	1149.69
				1503	1414.23	1296.37	1054.57	1150.45
				1504	1415.17	1297.27	1055.31	1151.22
				1505	1416.11	1298.17	1056.04	1151.98
				1506	1417.05	1299.07	1056.77	1152.75
				1507	1417.99	1299.98	1057.51	1153.51
				1508	1418.94	1300.88	1058.24	1154.28
				1509	1419.88	1301.78	1058.98	1155.05
				1510	1420.82	1302.68	1059.71	1155.81
				1511	1421.76	1303.58	1060.44	1156.58
				1512	1422.7	1304.49	1061.18	1157.34
				1513	1423.64	1305.39	1061.91	1158.11
				1514	1424.58	1306.29	1062.65	1158.88
				1515	1425.53	1307.19	1063.38	1159.64
				1516	1426.47	1308.1	1064.12	1160.41
				1517	1427.41	1309	1064.85	1161.17
				1518	1428.35	1309.9	1065.58	1161.94
				1519	1429.29	1310.8	1066.32	1162.71
				1520	1430.23	1311.71	1067.05	1163.47
				1521	1431.18	1312.61	1067.79	1164.24
				1522	1432.12	1313.51	1068.52	1165
				1523	1433.06	1314.41	1069.25	1165.77
				1524	1434	1315.32	1069.99	1166.53
				1525	1434.94	1316.22	1070.72	1167.3
				1526	1435.88	1317.12	1071.46	1168.07
				1527	1436.82	1318.02	1072.19	1168.83
				1528	1437.77	1318.93	1072.93	1169.6
				1529	1438.71	1319.83	1073.66	1170.36
				1530	1439.65	1320.73	1074.39	1171.13
				1531	1440.59	1321.64	1075.13	1171.9
				1532	1441.53	1322.54	1075.86	1172.66
				1533	1442.47	1323.44	1076.6	1173.43
				1534	1443.41	1324.34	1077.33	1174.19
				1535	1444.36	1325.25	1078.07	1174.96
				1536	1445.3	1326.15	1078.8	1175.73
				1537	1446.24	1327.05	1079.53	1176.49
				1538	1447.18	1327.95	1080.27	1177.26
				1539	1448.12	1328.86	1081	1178.02
				1540	1449.06	1329.76	1081.74	1178.79
				1541	1450.01	1330.66	1082.47	1179.56
				1542	1450.95	1331.56	1083.21	1180.32
				1543	1451.89	1332.47	1083.94	1181.09
				1544	1452.83	1333.37	1084.67	1181.85
				1545	1453.77	1334.27	1085.41	1182.62
				1546	1454.71	1335.18	1086.14	1183.38
				1547	1455.65	1336.08	1086.88	1184.15
				1548	1456.6	1336.98	1087.61	1184.92
				1549	1457.54	1337.88	1088.35	1185.68
				1550	1458.48	1338.79	1089.08	1186.45
				1551	1459.42	1339.69	1089.82	1187.21
				1552	1460.36	1340.59	1090.55	1187.98
				1553	1461.3	1341.5	1091.28	1188.75
				1554	1462.24	1342.4	1092.02	1189.51
				1555	1463.19	1343.3	1092.75	1190.28
				1556	1464.13	1344.2	1093.49	1191.04
				1557	1465.07	1345.11	1094.22	1191.81
				1558	1466.01	1346.01	1094.96	1192.58
				1559	1466.95	1346.91	1095.69	1193.34
				1560	1467.89	1347.82	1096.43	1194.11
				1561	1468.84	1348.72	1097.16	1194.87
				1562	1469.78	1349.62	1097.9	1195.64
				1563	1470.72	1350.53	1098.63	1196.4
				1564	1471.66	1351.43	1099.36	1197.17
				1565	1472.6	1352.33	1100.1	1197.94
				1566	1473.54	1353.23	1100.83	1198.7
				1567	1474.48	1354.14	1101.57	1199.47
				1568	1475.43	1355.04	1102.3	1200.23
				1569	1476.37	1355.94	1103.04	1201
				1570	1477.31	1356.85	1103.77	1201.77
				1571	1478.25	1357.75	1104.51	1202.53
				1572	1479.19	1358.65	1105.24	1203.3
				1573	1480.13	1359.56	1105.98	1204.06
				1574	1481.07	1360.46	1106.71	1204.83
				1575	1482.02	1361.36	1107.45	1205.6
				1576	1482.96	1362.27	1108.18	1206.36
				1577	1483.9	1363.17	1108.92	1207.13
				1578	1484.84	1364.07	1109.65	1207.89
				1579	1485.78	1364.98	1110.39	1208.66
				1580	1486.72	1365.88	1111.12	1209.43
				1581	1487.67	1366.78	1111.85	1210.19
				1582	1488.61	1367.69	1112.59	1210.96
				1583	1489.55	1368.59	1113.32	1211.72
				1584	1490.49	1369.49	1114.06	1212.49
				1585	1491.43	1370.4	1114.79	1213.25
				1586	1492.37	1371.3	1115.53	1214.02
				1587	1493.31	1372.2	1116.26	1214.79
				1588	1494.26	1373.11	1117	1215.55
				1589	1495.2	1374.01	1117.73	1216.32
				1590	1496.14	1374.91	1118.47	1217.08
				1591	1497.08	1375.82	1119.2	1217.85
				1592	1498.02	1376.72	1119.94	1218.62
				1593	1498.96	1377.62	1120.67	1219.38
				1594	1499.9	1378.53	1121.41	1220.15
				1595	1500.85	1379.43	1122.14	1220.91
				1596	1501.79	1380.33	1122.88	1221.68
				1597	1502.73	1381.24	1123.61	1222.45
				1598	1503.67	1382.14	1124.35	1223.21
				1599	1504.61	1383.04	1125.08	1223.98
				1600	1505.55	1383.95	1125.82	1224.74
				1601	1506.5	1384.85	1126.55	1225.51
				1602	1507.44	1385.75	1127.29	1226.27
				1603	1508.38	1386.66	1128.02	1227.04
				1604	1509.32	1387.56	1128.76	1227.81
				1605	1510.26	1388.46	1129.49	1228.57
				1606	1511.2	1389.37	1130.23	1229.34
				1607	1512.14	1390.27	1130.96	1230.1
				1608	1513.09	1391.17	1131.7	1230.87
				1609	1514.03	1392.08	1132.43	1231.64
				1610	1514.97	1392.98	1133.17	1232.4
				1611	1515.91	1393.88	1133.9	1233.17
				1612	1516.85	1394.79	1134.64	1233.93
				1613	1517.79	1395.69	1135.37	1234.7
				1614	1518.73	1396.6	1136.11	1235.47
				1615	1519.68	1397.5	1136.84	1236.23
				1616	1520.62	1398.4	1137.58	1237
				1617	1521.56	1399.31	1138.31	1237.76
				1618	1522.5	1400.21	1139.05	1238.53
				1619	1523.44	1401.11	1139.78	1239.29
				1620	1524.38	1402.02	1140.52	1240.06
				1621	1525.33	1402.92	1141.25	1240.83
				1622	1526.27	1403.83	1141.99	1241.59
				1623	1527.21	1404.73	1142.72	1242.36
				1624	1528.15	1405.63	1143.46	1243.12
				1625	1529.09	1406.54	1144.19	1243.89
				1626	1530.03	1407.44	1144.93	1244.66
				1627	1530.97	1408.34	1145.66	1245.42
				1628	1531.92	1409.25	1146.4	1246.19
				1629	1532.86	1410.15	1147.14	1246.95
				1630	1533.8	1411.06	1147.87	1247.72
				1631	1534.74	1411.96	1148.61	1248.49
				1632	1535.68	1412.86	1149.34	1249.25
				1633	1536.62	1413.77	1150.08	1250.02
				1634	1537.56	1414.67	1150.81	1250.78
				1635	1538.51	1415.57	1151.55	1251.55
				1636	1539.45	1416.48	1152.28	1252.32
				1637	1540.39	1417.38	1153.02	1253.08
				1638	1541.33	1418.29	1153.75	1253.85
				1639	1542.27	1419.19	1154.49	1254.61
				1640	1543.21	1420.09	1155.22	1255.38
				1641	1544.16	1421	1155.96	1256.14
				1642	1545.1	1421.9	1156.69	1256.91
				1643	1546.04	1422.81	1157.43	1257.68
				1644	1546.98	1423.71	1158.16	1258.44
				1645	1547.92	1424.61	1158.9	1259.21
				1646	1548.86	1425.52	1159.64	1259.97
				1647	1549.8	1426.42	1160.37	1260.74
				1648	1550.75	1427.33	1161.11	1261.51
				1649	1551.69	1428.23	1161.84	1262.27
				1650	1552.63	1429.13	1162.58	1263.04
				1651	1553.57	1430.04	1163.31	1263.8
				1652	1554.51	1430.94	1164.05	1264.57
				1653	1555.45	1431.85	1164.78	1265.34
				1654	1556.39	1432.75	1165.52	1266.1
				1655	1557.34	1433.65	1166.25	1266.87
				1656	1558.28	1434.56	1166.99	1267.63
				1657	1559.22	1435.46	1167.73	1268.4
				1658	1560.16	1436.37	1168.46	1269.16
				1659	1561.1	1437.27	1169.2	1269.93
				1660	1562.04	1438.18	1169.93	1270.7
				1661	1562.99	1439.08	1170.67	1271.46
				1662	1563.93	1439.98	1171.4	1272.23
				1663	1564.87	1440.89	1172.14	1272.99
				1664	1565.81	1441.79	1172.87	1273.76
				1665	1566.75	1442.7	1173.61	1274.53
				1666	1567.69	1443.6	1174.35	1275.29
				1667	1568.63	1444.51	1175.08	1276.06
				1668	1569.58	1445.41	1175.82	1276.82
				1669	1570.52	1446.31	1176.55	1277.59
				1670	1571.46	1447.22	1177.29	1278.36
				1671	1572.4	1448.12	1178.02	1279.12
				1672	1573.34	1449.03	1178.76	1279.89
				1673	1574.28	1449.93	1179.49	1280.65
				1674	1575.22	1450.84	1180.23	1281.42
				1675	1576.17	1451.74	1180.97	1282.19
				1676	1577.11	1452.64	1181.7	1282.95
				1677	1578.05	1453.55	1182.44	1283.72
				1678	1578.99	1454.45	1183.17	1284.48
				1679	1579.93	1455.36	1183.91	1285.25
				1680	1580.87	1456.26	1184.64	1286.01
				1681	1581.82	1457.17	1185.38	1286.78
				1682	1582.76	1458.07	1186.12	1287.55
				1683	1583.7	1458.97	1186.85	1288.31
				1684	1584.64	1459.88	1187.59	1289.08
				1685	1585.58	1460.78	1188.32	1289.84
				1686	1586.52	1461.69	1189.06	1290.61
				1687	1587.46	1462.59	1189.79	1291.38
				1688	1588.41	1463.5	1190.53	1292.14
				1689	1589.35	1464.4	1191.27	1292.91
				1690	1590.29	1465.31	1192	1293.67
				1691	1591.23	1466.21	1192.74	1294.44
				1692	1592.17	1467.11	1193.47	1295.21
				1693	1593.11	1468.02	1194.21	1295.97
				1694	1594.05	1468.92	1194.95	1296.74
				1695	1595	1469.83	1195.68	1297.5
				1696	1595.94	1470.73	1196.42	1298.27
				1697	1596.88	1471.64	1197.15	1299.03
				1698	1597.82	1472.54	1197.89	1299.8
				1699	1598.76	1473.45	1198.62	1300.57
				1700	1599.7	1474.35	1199.36	1301.33
				1701	1600.65	1475.26	1200.1	1302.1
				1702	1601.59	1476.16	1200.83	1302.86
				1703	1602.53	1477.07	1201.57	1303.63
				1704	1603.47	1477.97	1202.3	1304.4
				1705	1604.41	1478.87	1203.04	1305.16
				1706	1605.35	1479.78	1203.78	1305.93
				1707	1606.29	1480.68	1204.51	1306.69
				1708	1607.24	1481.59	1205.25	1307.46
				1709	1608.18	1482.49	1205.98	1308.23
				1710	1609.12	1483.4	1206.72	1308.99
				1711	1610.06	1484.3	1207.46	1309.76
				1712	1611	1485.21	1208.19	1310.52
				1713	1611.94	1486.11	1208.93	1311.29
				1714	1612.88	1487.02	1209.66	1312.05
				1715	1613.83	1487.92	1210.4	1312.82
				1716	1614.77	1488.83	1211.14	1313.59
				1717	1615.71	1489.73	1211.87	1314.35
				1718	1616.65	1490.64	1212.61	1315.12
				1719	1617.59	1491.54	1213.34	1315.88
				1720	1618.53	1492.45	1214.08	1316.65
				1721	1619.48	1493.35	1214.82	1317.42
				1722	1620.42	1494.26	1215.55	1318.18
				1723	1621.36	1495.16	1216.29	1318.95
				1724	1622.3	1496.07	1217.02	1319.71
				1725	1623.24	1496.97	1217.76	1320.48
				1726	1624.18	1497.87	1218.5	1321.25
				1727	1625.12	1498.78	1219.23	1322.01
				1728	1626.07	1499.68	1219.97	1322.78
				1729	1627.01	1500.59	1220.7	1323.54
				1730	1627.95	1501.49	1221.44	1324.31
				1731	1628.89	1502.4	1222.18	1325.08
				1732	1629.83	1503.3	1222.91	1325.84
				1733	1630.77	1504.21	1223.65	1326.61
				1734	1631.71	1505.11	1224.39	1327.37
				1735	1632.66	1506.02	1225.12	1328.14
				1736	1633.6	1506.92	1225.86	1328.9
				1737	1634.54	1507.83	1226.59	1329.67
				1738	1635.48	1508.73	1227.33	1330.44
				1739	1636.42	1509.64	1228.07	1331.2
				1740	1637.36	1510.54	1228.8	1331.97
				1741	1638.31	1511.45	1229.54	1332.73
				1742	1639.25	1512.35	1230.28	1333.5
				1743	1640.19	1513.26	1231.01	1334.27
				1744	1641.13	1514.16	1231.75	1335.03
				1745	1642.07	1515.07	1232.48	1335.8
				1746	1643.01	1515.97	1233.22	1336.56
				1747	1643.95	1516.88	1233.96	1337.33
				1748	1644.9	1517.79	1234.69	1338.1
				1749	1645.84	1518.69	1235.43	1338.86
				1750	1646.78	1519.6	1236.17	1339.63
				1751	1647.72	1520.5	1236.9	1340.39
				1752	1648.66	1521.41	1237.64	1341.16
				1753	1649.6	1522.31	1238.37	1341.92
				1754	1650.54	1523.22	1239.11	1342.69
				1755	1651.49	1524.12	1239.85	1343.46
				1756	1652.43	1525.03	1240.58	1344.22
				1757	1653.37	1525.93	1241.32	1344.99
				1758	1654.31	1526.84	1242.06	1345.75
				1759	1655.25	1527.74	1242.79	1346.52
				1760	1656.19	1528.65	1243.53	1347.29
				1761	1657.14	1529.55	1244.27	1348.05
				1762	1658.08	1530.46	1245	1348.82
				1763	1659.02	1531.36	1245.74	1349.58
				1764	1659.96	1532.27	1246.47	1350.35
				1765	1660.9	1533.17	1247.21	1351.12
				1766	1661.84	1534.08	1247.95	1351.88
				1767	1662.78	1534.98	1248.68	1352.65
				1768	1663.73	1535.89	1249.42	1353.41
				1769	1664.67	1536.79	1250.16	1354.18
				1770	1665.61	1537.7	1250.89	1354.95
				1771	1666.55	1538.61	1251.63	1355.71
				1772	1667.49	1539.51	1252.37	1356.48
				1773	1668.43	1540.42	1253.1	1357.24
				1774	1669.37	1541.32	1253.84	1358.01
				1775	1670.32	1542.23	1254.58	1358.77
				1776	1671.26	1543.13	1255.31	1359.54
				1777	1672.2	1544.04	1256.05	1360.31
				1778	1673.14	1544.94	1256.79	1361.07
				1779	1674.08	1545.85	1257.52	1361.84
				1780	1675.02	1546.75	1258.26	1362.6
				1781	1675.97	1547.66	1259	1363.37
				1782	1676.91	1548.57	1259.73	1364.14
				1783	1677.85	1549.47	1260.47	1364.9
				1784	1678.79	1550.38	1261.21	1365.67
				1785	1679.73	1551.28	1261.94	1366.43
				1786	1680.67	1552.19	1262.68	1367.2
				1787	1681.61	1553.09	1263.42	1367.97
				1788	1682.56	1554	1264.15	1368.73
				1789	1683.5	1554.9	1264.89	1369.5
				1790	1684.44	1555.81	1265.63	1370.26
				1791	1685.38	1556.71	1266.36	1371.03
				1792	1686.32	1557.62	1267.1	1371.79
				1793	1687.26	1558.53	1267.84	1372.56
				1794	1688.2	1559.43	1268.57	1373.33
				1795	1689.15	1560.34	1269.31	1374.09
				1796	1690.09	1561.24	1270.05	1374.86
				1797	1691.03	1562.15	1270.78	1375.62
				1798	1691.97	1563.05	1271.52	1376.39
				1799	1692.91	1563.96	1272.26	1377.16
				1800	1693.85	1564.87	1272.99	1377.92
				1801	1694.8	1565.77	1273.73	1378.69
				1802	1695.74	1566.68	1274.47	1379.45
				1803	1696.68	1567.58	1275.2	1380.22
				1804	1697.62	1568.49	1275.94	1380.99
				1805	1698.56	1569.39	1276.68	1381.75
				1806	1699.5	1570.3	1277.41	1382.52
				1807	1700.44	1571.21	1278.15	1383.28
				1808	1701.39	1572.11	1278.89	1384.05
				1809	1702.33	1573.02	1279.62	1384.81
				1810	1703.27	1573.92	1280.36	1385.58
				1811	1704.21	1574.83	1281.1	1386.35
				1812	1705.15	1575.73	1281.83	1387.11
				1813	1706.09	1576.64	1282.57	1387.88
				1814	1707.03	1577.55	1283.31	1388.64
				1815	1707.98	1578.45	1284.04	1389.41
				1816	1708.92	1579.36	1284.78	1390.18
				1817	1709.86	1580.26	1285.52	1390.94
				1818	1710.8	1581.17	1286.25	1391.71
				1819	1711.74	1582.07	1286.99	1392.47
				1820	1712.68	1582.98	1287.73	1393.24
				1821	1713.63	1583.89	1288.47	1394.01
				1822	1714.57	1584.79	1289.2	1394.77
				1823	1715.51	1585.7	1289.94	1395.54
				1824	1716.45	1586.6	1290.68	1396.3
				1825	1717.39	1587.51	1291.41	1397.07
				1826	1718.33	1588.42	1292.15	1397.84
				1827	1719.27	1589.32	1292.89	1398.6
				1828	1720.22	1590.23	1293.62	1399.37
				1829	1721.16	1591.13	1294.36	1400.13
				1830	1722.1	1592.04	1295.1	1400.9
				1831	1723.04	1592.95	1295.83	1401.66
				1832	1723.98	1593.85	1296.57	1402.43
				1833	1724.92	1594.76	1297.31	1403.2
				1834	1725.86	1595.66	1298.05	1403.96
				1835	1726.81	1596.57	1298.78	1404.73
				1836	1727.75	1597.48	1299.52	1405.49
				1837	1728.69	1598.38	1300.26	1406.26
				1838	1729.63	1599.29	1300.99	1407.03
				1839	1730.57	1600.19	1301.73	1407.79
				1840	1731.51	1601.1	1302.47	1408.56
				1841	1732.46	1602.01	1303.2	1409.32
				1842	1733.4	1602.91	1303.94	1410.09
				1843	1734.34	1603.82	1304.68	1410.86
				1844	1735.28	1604.72	1305.42	1411.62
				1845	1736.22	1605.63	1306.15	1412.39
				1846	1737.16	1606.54	1306.89	1413.15
				1847	1738.1	1607.44	1307.63	1413.92
				1848	1739.05	1608.35	1308.36	1414.68
				1849	1739.99	1609.25	1309.1	1415.45
				1850	1740.93	1610.16	1309.84	1416.22
				1851	1741.87	1611.07	1310.58	1416.98
				1852	1742.81	1611.97	1311.31	1417.75
				1853	1743.75	1612.88	1312.05	1418.51
				1854	1744.69	1613.78	1312.79	1419.28
				1855	1745.64	1614.69	1313.52	1420.05
				1856	1746.58	1615.6	1314.26	1420.81
				1857	1747.52	1616.5	1315	1421.58
				1858	1748.46	1617.41	1315.74	1422.34
				1859	1749.4	1618.32	1316.47	1423.11
				1860	1750.34	1619.22	1317.21	1423.88
				1861	1751.29	1620.13	1317.95	1424.64
				1862	1752.23	1621.03	1318.68	1425.41
				1863	1753.17	1621.94	1319.42	1426.17
				1864	1754.11	1622.85	1320.16	1426.94
				1865	1755.05	1623.75	1320.9	1427.71
				1866	1755.99	1624.66	1321.63	1428.47
				1867	1756.93	1625.57	1322.37	1429.24
				1868	1757.88	1626.47	1323.11	1430
				1869	1758.82	1627.38	1323.85	1430.77
				1870	1759.76	1628.28	1324.58	1431.53
				1871	1760.7	1629.19	1325.32	1432.3
				1872	1761.64	1630.1	1326.06	1433.07
				1873	1762.58	1631	1326.79	1433.83
				1874	1763.52	1631.91	1327.53	1434.6
				1875	1764.47	1632.82	1328.27	1435.36
				1876	1765.41	1633.72	1329.01	1436.13
				1877	1766.35	1634.63	1329.74	1436.9
				1878	1767.29	1635.54	1330.48	1437.66
				1879	1768.23	1636.44	1331.22	1438.43
				1880	1769.17	1637.35	1331.96	1439.19
				1881	1770.12	1638.26	1332.69	1439.96
				1882	1771.06	1639.16	1333.43	1440.73
				1883	1772	1640.07	1334.17	1441.49
				1884	1772.94	1640.97	1334.91	1442.26
				1885	1773.88	1641.88	1335.64	1443.02
				1886	1774.82	1642.79	1336.38	1443.79
				1887	1775.76	1643.69	1337.12	1444.55
				1888	1776.71	1644.6	1337.86	1445.32
				1889	1777.65	1645.51	1338.59	1446.09
				1890	1778.59	1646.41	1339.33	1446.85
				1891	1779.53	1647.32	1340.07	1447.62
				1892	1780.47	1648.23	1340.8	1448.38
				1893	1781.41	1649.13	1341.54	1449.15
				1894	1782.35	1650.04	1342.28	1449.92
				1895	1783.3	1650.95	1343.02	1450.68
				1896	1784.24	1651.85	1343.75	1451.45
				1897	1785.18	1652.76	1344.49	1452.21
				1898	1786.12	1653.67	1345.23	1452.98
				1899	1787.06	1654.57	1345.97	1453.75
				1900	1788	1655.48	1346.7	1454.51
				1901	1788.95	1656.39	1347.44	1455.28
				1902	1789.89	1657.29	1348.18	1456.04
				1903	1790.83	1658.2	1348.92	1456.81
				1904	1791.77	1659.11	1349.65	1457.58
				1905	1792.71	1660.01	1350.39	1458.34
				1906	1793.65	1660.92	1351.13	1459.11
				1907	1794.59	1661.83	1351.87	1459.87
				1908	1795.54	1662.73	1352.61	1460.64
				1909	1796.48	1663.64	1353.34	1461.4
				1910	1797.42	1664.55	1354.08	1462.17
				1911	1798.36	1665.45	1354.82	1462.94
				1912	1799.3	1666.36	1355.56	1463.7
				1913	1800.24	1667.27	1356.29	1464.47
				1914	1801.18	1668.17	1357.03	1465.23
				1915	1802.13	1669.08	1357.77	1466
				1916	1803.07	1669.99	1358.51	1466.77
				1917	1804.01	1670.89	1359.24	1467.53
				1918	1804.95	1671.8	1359.98	1468.3
				1919	1805.89	1672.71	1360.72	1469.06
				1920	1806.83	1673.61	1361.46	1469.83
				1921	1807.78	1674.52	1362.19	1470.6
				1922	1808.72	1675.43	1362.93	1471.36
				1923	1809.66	1676.33	1363.67	1472.13
				1924	1810.6	1677.24	1364.41	1472.89
				1925	1811.54	1678.15	1365.14	1473.66
				1926	1812.48	1679.05	1365.88	1474.42
				1927	1813.42	1679.96	1366.62	1475.19
				1928	1814.37	1680.87	1367.36	1475.96
				1929	1815.31	1681.77	1368.1	1476.72
				1930	1816.25	1682.68	1368.83	1477.49
				1931	1817.19	1683.59	1369.57	1478.25
				1932	1818.13	1684.5	1370.31	1479.02
				1933	1819.07	1685.4	1371.05	1479.79
				1934	1820.01	1686.31	1371.78	1480.55
				1935	1820.96	1687.22	1372.52	1481.32
				1936	1821.9	1688.12	1373.26	1482.08
				1937	1822.84	1689.03	1374	1482.85
				1938	1823.78	1689.94	1374.74	1483.62
				1939	1824.72	1690.84	1375.47	1484.38
				1940	1825.66	1691.75	1376.21	1485.15
				1941	1826.61	1692.66	1376.95	1485.91
				1942	1827.55	1693.56	1377.69	1486.68
				1943	1828.49	1694.47	1378.42	1487.44
				1944	1829.43	1695.38	1379.16	1488.21
				1945	1830.37	1696.29	1379.9	1488.98
				1946	1831.31	1697.19	1380.64	1489.74
				1947	1832.25	1698.1	1381.38	1490.51
				1948	1833.2	1699.01	1382.11	1491.27
				1949	1834.14	1699.91	1382.85	1492.04
				1950	1835.08	1700.82	1383.59	1492.81
				1951	1836.02	1701.73	1384.33	1493.57
				1952	1836.96	1702.64	1385.07	1494.34
				1953	1837.9	1703.54	1385.8	1495.1
				1954	1838.84	1704.45	1386.54	1495.87
				1955	1839.79	1705.36	1387.28	1496.64
				1956	1840.73	1706.26	1388.02	1497.4
				1957	1841.67	1707.17	1388.75	1498.17
				1958	1842.61	1708.08	1389.49	1498.93
				1959	1843.55	1708.98	1390.23	1499.7
				1960	1844.49	1709.89	1390.97	1500.47
				1961	1845.44	1710.8	1391.71	1501.23
				1962	1846.38	1711.71	1392.44	1502
				1963	1847.32	1712.61	1393.18	1502.76
				1964	1848.26	1713.52	1393.92	1503.53
				1965	1849.2	1714.43	1394.66	1504.29
				1966	1850.14	1715.33	1395.4	1505.06
				1967	1851.08	1716.24	1396.13	1505.83
				1968	1852.03	1717.15	1396.87	1506.59
				1969	1852.97	1718.06	1397.61	1507.36
				1970	1853.91	1718.96	1398.35	1508.12
				1971	1854.85	1719.87	1399.09	1508.89
				1972	1855.79	1720.78	1399.82	1509.66
				1973	1856.73	1721.69	1400.56	1510.42
				1974	1857.67	1722.59	1401.3	1511.19
				1975	1858.62	1723.5	1402.04	1511.95
				1976	1859.56	1724.41	1402.78	1512.72
				1977	1860.5	1725.31	1403.51	1513.49
				1978	1861.44	1726.22	1404.25	1514.25
				1979	1862.38	1727.13	1404.99	1515.02
				1980	1863.32	1728.04	1405.73	1515.78
				1981	1864.27	1728.94	1406.47	1516.55
				1982	1865.21	1729.85	1407.21	1517.31
				1983	1866.15	1730.76	1407.94	1518.08
				1984	1867.09	1731.67	1408.68	1518.85
				1985	1868.03	1732.57	1409.42	1519.61
				1986	1868.97	1733.48	1410.16	1520.38
				1987	1869.91	1734.39	1410.9	1521.14
				1988	1870.86	1735.3	1411.63	1521.91
				1989	1871.8	1736.2	1412.37	1522.68
				1990	1872.74	1737.11	1413.11	1523.44
				1991	1873.68	1738.02	1413.85	1524.21
				1992	1874.62	1738.93	1414.59	1524.97
				1993	1875.56	1739.83	1415.32	1525.74
				1994	1876.5	1740.74	1416.06	1526.51
				1995	1877.45	1741.65	1416.8	1527.27
				1996	1878.39	1742.55	1417.54	1528.04
				1997	1879.33	1743.46	1418.28	1528.8
				1998	1880.27	1744.37	1419.02	1529.57
[truncated: 3,002 more rows]

## Sheet: Figure 4b
Figure 4b	For the ploted dots and orange lines
	ASV proportional abundance	cOTU proportional abundance	cOTU-ID	ASV-ID			OrangeLine_Down_X	OrangeLine_Down_Y	OrangeLine_Up_X	OrangeLine_Up_Y
1	0.110253	0.132955	COTU-CM-0219	ASV-CM-1		1	0.000235303	-5.03917e-06	-2.10823e-05	0.000984434
2	0.112333	0.108264	COTU-CM-2029	ASV-CM-2		2	0.000470606	0.000130711	0.000546853	0.00196887
3	0.0812283	0.0197314	COTU-CM-0014	ASV-CM-3		3	0.000705908	0.000289624	0.0012117	0.0029533
4	0.0397722	0.0636364	COTU-CM-2010	ASV-CM-4		4	0.000941211	0.000460527	0.0019267	0.00393773
5	0.0491332	0.0207645	COTU-CM-0661	ASV-CM-5		5	0.00117651	0.000639093	0.00267377	0.00492217
6	0.0260773	0.016219	COTU-CM-2008	ASV-CM-6		6	0.00141182	0.000823101	0.0034436	0.0059066
7	0.0403418	0.0556818	COTU-CM-0216	ASV-CM-7		7	0.00164712	0.00101123	0.00423069	0.00689104
8	0.00376424	0.153202	COTU-CM-2076	ASV-CM-8		8	0.00188242	0.00120263	0.00503144	0.00787547
9	0.0527241	0.023657	COTU-CM-0010	ASV-CM-9		9	0.00211772	0.0013967	0.00584335	0.0088599
10	0.0168648	0.00671488	COTU-CM-0559	ASV-CM-10		10	0.00235303	0.001593	0.00666462	0.00984434
11	0.00918772	0.0201446	COTU-CM-2005	ASV-CM-11		11	0.00258833	0.00179121	0.00749385	0.0108288
12	0.00393759	0.00165289	COTU-CM-0670	ASV-CM-12		12	0.00282363	0.00199106	0.00832999	0.0118132
13	0.00817236	0.00289256	COTU-CM-0908	ASV-CM-13		13	0.00305894	0.00219237	0.0091722	0.0127976
14	0.0214463	0.0299587	COTU-CM-2068	ASV-CM-14		14	0.00329424	0.00239496	0.0100198	0.0137821
15	0.0153541	0.00681818	COTU-CM-0823	ASV-CM-15		15	0.00352954	0.0025987	0.0108722	0.0147665
16	0.00988113	0.00103306	COTU-CM-0974	ASV-CM-16		16	0.00376484	0.00280348	0.0117289	0.0157509
17	0.0182516	0.0146694	COTU-CM-0321	ASV-CM-17		17	0.00400015	0.00300919	0.0125895	0.0167354
18	0.0141654	0.036157	COTU-CM-2074	ASV-CM-18		18	0.00423545	0.00321577	0.0134538	0.0177198
19	0.0107231	0.000206612	COTU-CM-0972	ASV-CM-19		19	0.00447075	0.00342313	0.0143213	0.0187042
20	0.0100297	0.036157	COTU-CM-2074	ASV-CM-20		20	0.00470606	0.00363121	0.0151919	0.0196887
21	0.00274889	0.00268595	COTU-CM-0103	ASV-CM-21		21	0.00494136	0.00383997	0.0160653	0.0206731
22	0.00247647	0.153202	COTU-CM-2076	ASV-CM-22		22	0.00517666	0.00404936	0.0169413	0.0216575
23	0.00549777	0.00640496	COTU-CM-2019	ASV-CM-23		23	0.00541196	0.00425932	0.0178197	0.022642
24	0.00624071	0.00599174	COTU-CM-0189	ASV-CM-24		24	0.00564727	0.00446984	0.0187004	0.0236264
25	0.0103021	0.00154959	COTU-CM-0127	ASV-CM-25		25	0.00588257	0.00468086	0.0195833	0.0246108
26	0.00631501	0.00402893	COTU-CM-2062	ASV-CM-26		26	0.00611787	0.00489236	0.0204681	0.0255953
27	0.00547301	0.00444215	COTU-CM-0808	ASV-CM-27		27	0.00635317	0.00510432	0.0213549	0.0265797
28	0.0131253	0.0139463	COTU-CM-0178	ASV-CM-29		28	0.00658848	0.00531671	0.0222435	0.0275641
29	0.00601783	0.00444215	COTU-CM-0376	ASV-CM-30		29	0.00682378	0.0055295	0.0231337	0.0285486
30	0.026845	0.0277893	COTU-CM-2026	ASV-CM-32		30	0.00705908	0.00574268	0.0240256	0.029533
31	0.00314512	0.000309917	COTU-CM-0196	ASV-CM-34		31	0.00729439	0.00595622	0.024919	0.0305174
32	0.00381377	0.00268595	COTU-CM-0043	ASV-CM-35		32	0.00752969	0.00617011	0.0258138	0.0315019
33	0.0149331	0.00909091	COTU-CM-0635	ASV-CM-36		33	0.00776499	0.00638433	0.0267101	0.0324863
34	0.00413571	0.0052686	COTU-CM-2053	ASV-CM-37		34	0.00800029	0.00659887	0.0276076	0.0334707
35	0.00356612	0.00268595	COTU-CM-0333	ASV-CM-38		35	0.0082356	0.00681371	0.0285065	0.0344552
36	0.0106488	0.0288223	COTU-CM-2003	ASV-CM-39		36	0.0084709	0.00702885	0.0294065	0.0354396
37	0.0131253	0.00940083	COTU-CM-0581	ASV-CM-40		37	0.0087062	0.00724426	0.0303077	0.036424
38	0.00237741	0.00578512	COTU-CM-2011	ASV-CM-41		38	0.00894151	0.00745994	0.0312101	0.0374085
39	0.0115156	0.0128099	COTU-CM-2009	ASV-CM-42		39	0.00917681	0.00767587	0.0321135	0.0383929
40	0.00180783	0.000103306	COTU-CM-2035	ASV-CM-43		40	0.00941211	0.00789205	0.0330179	0.0393773
41	0.000297177	0.000103306	COTU-CM-0614	ASV-CM-45		41	0.00964741	0.00810847	0.0339233	0.0403618
42	0.0064636	0.00836777	COTU-CM-0099	ASV-CM-46		42	0.00988272	0.00832512	0.0348297	0.0413462
43	0.00321942	0.00289256	COTU-CM-0074	ASV-CM-47		43	0.010118	0.00854199	0.035737	0.0423306
44	0.00690936	0.0299587	COTU-CM-2068	ASV-CM-48		44	0.0103533	0.00875907	0.0366452	0.0433151
45	0.000396236	0.000103306	COTU-CM-0935	ASV-CM-49		45	0.0105886	0.00897636	0.0375543	0.0442995
46	0.00383853	0.00123967	COTU-CM-0015	ASV-CM-52		46	0.0108239	0.00919385	0.0384642	0.0452839
47	0.00279842	0.00289256	COTU-CM-0072	ASV-CM-55		47	0.0110592	0.00941153	0.0393749	0.0462684
48	0.003368	0.00258264	COTU-CM-0140	ASV-CM-56		48	0.0112945	0.0096294	0.0402864	0.0472528
49	0.00448242	0.00547521	COTU-CM-0188	ASV-CM-57		49	0.0115298	0.00984744	0.0411986	0.0482372
50	0.00485389	0.00692149	COTU-CM-0969	ASV-CM-58		50	0.0117651	0.0100657	0.0421116	0.0492217
51	0.00564636	0.0288223	COTU-CM-2003	ASV-CM-60		51	0.0120004	0.0102841	0.0430253	0.0502061
52	0.00272412	0.00206612	COTU-CM-0902	ASV-CM-62		52	0.0122357	0.0105026	0.0439397	0.0511905
53	0.00242694	0.00299587	COTU-CM-0111	ASV-CM-63		53	0.012471	0.0107213	0.0448547	0.052175
54	0.000916295	0.00247934	COTU-CM-2055	ASV-CM-64		54	0.0127063	0.0109402	0.0457704	0.0531594
55	0.00307083	0.00206612	COTU-CM-2007	ASV-CM-65		55	0.0129417	0.0111592	0.0466867	0.0541439
56	0.00203071	0.00268595	COTU-CM-0575	ASV-CM-67		56	0.013177	0.0113784	0.0476037	0.0551283
57	0.00287271	0.00371901	COTU-CM-0787	ASV-CM-68		57	0.0134123	0.0115977	0.0485212	0.0561127
58	0.000123824	0.000103306	COTU-CM-0162	ASV-CM-74		58	0.0136476	0.0118172	0.0494394	0.0570972
59	0.00163447	0.00196281	COTU-CM-0058	ASV-CM-76		59	0.0138829	0.0120368	0.0503581	0.0580816
60	0.00220406	0.00268595	COTU-CM-0713	ASV-CM-77		60	0.0141182	0.0122565	0.0512773	0.059066
61	0.00170877	0.00640496	COTU-CM-2019	ASV-CM-78		61	0.0143535	0.0124763	0.0521971	0.0600505
62	0.00232789	0.0017562	COTU-CM-0206	ASV-CM-79		62	0.0145888	0.0126963	0.0531174	0.0610349
63	0.000520059	0.000206612	COTU-CM-0541	ASV-CM-80		63	0.0148241	0.0129164	0.0540383	0.0620193
64	0.00361565	0.00258264	COTU-CM-0323	ASV-CM-81		64	0.0150594	0.0131366	0.0549596	0.0630038
65	0.00351659	0.000619835	COTU-CM-0153	ASV-CM-83		65	0.0152947	0.013357	0.0558815	0.0639882
66	0.00203071	0.000619835	COTU-CM-0124	ASV-CM-84		66	0.01553	0.0135774	0.0568038	0.0649726
67	0.000916295	0.00216942	COTU-CM-0108	ASV-CM-87		67	0.0157653	0.013798	0.0577266	0.0659571
68	0.00158494	0.00103306	COTU-CM-2001	ASV-CM-88		68	0.0160006	0.0140187	0.0586498	0.0669415
69	0.00183259	0.000516529	COTU-CM-0004	ASV-CM-89		69	0.0162359	0.0142395	0.0595735	0.0679259
70	0.00282318	0.0052686	COTU-CM-2018	ASV-CM-90		70	0.0164712	0.0144603	0.0604976	0.0689104
71	0.00297177	0.00165289	COTU-CM-0217	ASV-CM-92		71	0.0167065	0.0146813	0.0614222	0.0698948
72	0.00146112	0.000929752	COTU-CM-0628	ASV-CM-97		72	0.0169418	0.0149024	0.0623471	0.0708792
73	0.00047053	0.000206612	COTU-CM-0409	ASV-CM-99		73	0.0171771	0.0151236	0.0632725	0.0718637
74	0.00292224	0.00144628	COTU-CM-0139	ASV-CM-101		74	0.0174124	0.0153449	0.0641983	0.0728481
75	0.00094106	0.00072314	COTU-CM-0249	ASV-CM-102		75	0.0176477	0.0155663	0.0651245	0.0738325
76	0.00198118	0.00144628	COTU-CM-0629	ASV-CM-103		76	0.017883	0.0157878	0.0660511	0.074817
77	0.00146112	0.00072314	COTU-CM-0123	ASV-CM-104		77	0.0181183	0.0160093	0.066978	0.0758014
78	0.000718177	0.000619835	COTU-CM-0142	ASV-CM-105		78	0.0183536	0.016231	0.0679053	0.0767858
79	0.00247647	0.0052686	COTU-CM-2018	ASV-CM-106		79	0.0185889	0.0164527	0.068833	0.0777703
80	0.00287271	0.00247934	COTU-CM-0994	ASV-CM-110		80	0.0188242	0.0166745	0.0697611	0.0787547
81	NA	NA	NA	NA		81	0.0190595	0.0168964	0.0706895	0.0797391
82	0.00173353	0.00206612	COTU-CM-0867	ASV-CM-112		82	0.0192948	0.0171184	0.0716182	0.0807236
83	0.000346706	0.00072314	COTU-CM-0250	ASV-CM-113		83	0.0195301	0.0173405	0.0725473	0.081708
84	0.00113918	0.000103306	COTU-CM-0378	ASV-CM-114		84	0.0197654	0.0175627	0.0734767	0.0826924
85	0.00668648	0.0277893	COTU-CM-2026	ASV-CM-116		85	0.0200007	0.0177849	0.0744065	0.0836769
86	0.000842001	0.000413223	COTU-CM-0247	ASV-CM-117		86	0.020236	0.0180072	0.0753365	0.0846613
87	0.00131253	0.0052686	COTU-CM-2053	ASV-CM-119		87	0.0204713	0.0182296	0.0762669	0.0856457
88	0.00232789	0.00154959	COTU-CM-0572	ASV-CM-122		88	0.0207066	0.018452	0.0771976	0.0866302
89	0.00089153	0.00134298	COTU-CM-0102	ASV-CM-125		89	0.0209419	0.0186746	0.0781286	0.0876146
90	0.00108965	0.00237603	COTU-CM-2012	ASV-CM-126		90	0.0211772	0.0188972	0.0790599	0.088599
91	0.000693413	0.000103306	COTU-CM-0163	ASV-CM-130		91	0.0214126	0.0191198	0.0799915	0.0895835
92	0.000767707	0.000309917	COTU-CM-0194	ASV-CM-132		92	0.0216479	0.0193426	0.0809233	0.0905679
93	0.000396236	0.000413223	COTU-CM-0752	ASV-CM-133		93	0.0218832	0.0195654	0.0818555	0.0915523
94	0.000173353	0.000103306	COTU-CM-0213	ASV-CM-135		94	0.0221185	0.0197883	0.0827879	0.0925368
95	0.000866766	0.000516529	COTU-CM-2051	ASV-CM-141		95	0.0223538	0.0200112	0.0837206	0.0935212
96	0.00188212	0.00144628	COTU-CM-0233	ASV-CM-143		96	0.0225891	0.0202342	0.0846536	0.0945056
97	0.000594354	0.000103306	COTU-CM-0060	ASV-CM-145		97	0.0228244	0.0204573	0.0855869	0.0954901
98	0.00170877	0.00144628	COTU-CM-0025	ASV-CM-146		98	0.0230597	0.0206804	0.0865204	0.0964745
99	0.000495295	0.000103306	COTU-CM-0228	ASV-CM-148		99	0.023295	0.0209036	0.0874542	0.0974589
100	0.000693413	0.00072314	COTU-CM-0358	ASV-CM-150		100	0.0235303	0.0211269	0.0883882	0.0984434
101	0.000445765	0.000206612	COTU-CM-0205	ASV-CM-152		101	0.0237656	0.0213502	0.0893225	0.0994278
102	0.00148588	0.00113636	COTU-CM-0767	ASV-CM-153		102	0.0240009	0.0215735	0.090257	0.100412
103	0.00173353	0.00196281	COTU-CM-0023	ASV-CM-155		103	0.0242362	0.021797	0.0911918	0.101397
104	0.0034423	0.00154959	COTU-CM-1010	ASV-CM-160		104	0.0244715	0.0220205	0.0921268	0.102381
105	0.000792472	0.00237603	COTU-CM-2012	ASV-CM-164		105	0.0247068	0.022244	0.0930621	0.103366
106	0.000247647	0.000103306	COTU-CM-0813	ASV-CM-165		106	0.0249421	0.0224676	0.0939975	0.10435
107	0.000495295	0.000103306	COTU-CM-0369	ASV-CM-166		107	0.0251774	0.0226913	0.0949333	0.105334
108	0.000569589	0.00299587	COTU-CM-2054	ASV-CM-167		108	0.0254127	0.022915	0.0958692	0.106319
109	0.000346706	0.000413223	COTU-CM-0599	ASV-CM-169		109	0.025648	0.0231388	0.0968054	0.107303
110	0.000148588	0.000309917	COTU-CM-0208	ASV-CM-171		110	0.0258833	0.0233626	0.0977418	0.108288
111	0.000792472	0.000516529	COTU-CM-0257	ASV-CM-176		111	0.0261186	0.0235864	0.0986784	0.109272
112	0.000297177	0.000103306	COTU-CM-0754	ASV-CM-183		112	0.0263539	0.0238104	0.0996152	0.110257
113	0.000173353	0.000516529	COTU-CM-0944	ASV-CM-192		113	0.0265892	0.0240343	0.100552	0.111241
114	0.000421	0.000309917	COTU-CM-0689	ASV-CM-196		114	0.0268245	0.0242584	0.101489	0.112225
115	0.000520059	0.000826446	COTU-CM-0996	ASV-CM-200		115	0.0270598	0.0244824	0.102427	0.11321
116	0.000321942	0.00206612	COTU-CM-2024	ASV-CM-202		116	0.0272951	0.0247066	0.103365	0.114194
117	0.000247647	0.000516529	COTU-CM-0672	ASV-CM-203		117	0.0275304	0.0249307	0.104302	0.115179
118	0.000767707	0.000309917	COTU-CM-0218	ASV-CM-206		118	0.0277657	0.0251549	0.10524	0.116163
119	0.000198118	0.000413223	COTU-CM-0041	ASV-CM-209		119	0.028001	0.0253792	0.106179	0.117148
120	0.000445765	0.000309917	COTU-CM-0886	ASV-CM-210		120	0.0282363	0.0256035	0.107117	0.118132
121	0.000520059	0.000516529	COTU-CM-0839	ASV-CM-213		121	0.0284716	0.0258279	0.108056	0.119116
122	0.000297177	0.000103306	COTU-CM-0965	ASV-CM-215		122	0.0287069	0.0260523	0.108995	0.120101
123	0.000297177	0.000206612	COTU-CM-0963	ASV-CM-216		123	0.0289422	0.0262767	0.109934	0.121085
124	0.00165924	0.00289256	COTU-CM-0337	ASV-CM-217		124	0.0291775	0.0265012	0.110873	0.12207
125	0.00247647	0.000826446	COTU-CM-1011	ASV-CM-219		125	0.0294128	0.0267257	0.111812	0.123054
126	0.000396236	0.000103306	COTU-CM-0850	ASV-CM-222		126	0.0296481	0.0269503	0.112752	0.124039
127	0.00212977	0.00134298	COTU-CM-0470	ASV-CM-226		127	0.0298835	0.0271749	0.113691	0.125023
128	0.000247647	0.000103306	COTU-CM-0576	ASV-CM-235		128	0.0301188	0.0273996	0.114631	0.126008
129	0.000173353	0.000103306	COTU-CM-0827	ASV-CM-236		129	0.0303541	0.0276243	0.115571	0.126992
130	0.00047053	0.000206612	COTU-CM-0520	ASV-CM-238		130	0.0305894	0.027849	0.116512	0.127976
131	0.000123824	0.000309917	COTU-CM-0751	ASV-CM-243		131	0.0308247	0.0280738	0.117452	0.128961
132	0.000495295	0.000309917	COTU-CM-0556	ASV-CM-253		132	0.03106	0.0282986	0.118393	0.129945
133	0.000123824	0.000206612	COTU-CM-0753	ASV-CM-262		133	0.0312953	0.0285235	0.119333	0.13093
134	0.00170877	0.0018595	COTU-CM-0258	ASV-CM-267		134	0.0315306	0.0287484	0.120274	0.131914
135	0.000817236	0.000826446	COTU-CM-0109	ASV-CM-274		135	0.0317659	0.0289734	0.121216	0.132899
136	0.000643883	0.000826446	COTU-CM-0811	ASV-CM-276		136	0.0320012	0.0291983	0.122157	0.133883
137	7.42942e-05	0.000206612	COTU-CM-0160	ASV-CM-290		137	0.0322365	0.0294233	0.123098	0.134867
138	7.42942e-05	0.000103306	COTU-CM-0874	ASV-CM-310		138	0.0324718	0.0296484	0.12404	0.135852
139	0.000198118	0.000309917	COTU-CM-0193	ASV-CM-337		139	0.0327071	0.0298735	0.124981	0.136836
140	0.000817236	0.00123967	COTU-CM-0255	ASV-CM-347		140	0.0329424	0.0300986	0.125923	0.137821
141	NA	NA	NA	NA.1		141	0.0331777	0.0303238	0.126865	0.138805
142	0.12184	0.158025	COTU-CM-0792	ASV-CM-111		142	0.033413	0.030549	0.127807	0.13979
143	0.126822	0.170563	COTU-CM-2002	ASV-CM-28		143	0.0336483	0.0307742	0.12875	0.140774
144	0.0780181	0.0521092	COTU-CM-2002	ASV-CM-31		144	0.0338836	0.0309995	0.129692	0.141758
145	0.0325875	0.0366984	COTU-CM-0552	ASV-CM-44		145	0.0341189	0.0312248	0.130635	0.142743
146	0.050475	0.0173697	Not detected	ASV-CM-51		146	0.0343542	0.0314501	0.131578	0.143727
147	0.0165259	0.0107092	COTU-CM-0261	ASV-CM-61		147	0.0345895	0.0316755	0.132521	0.144712
148	0.00717977	0.00417918	Not detected	ASV-CM-71		148	0.0348248	0.0319009	0.133464	0.145696
149	0.0168663	0.122241	COTU-CM-2003	ASV-CM-82		149	0.0350601	0.0321264	0.134407	0.146681
150	0.0242936	0.0205041	COTU-CM-0395	ASV-CM-91		150	0.0352954	0.0323518	0.13535	0.147665
151	0.0234271	0.00796657	COTU-CM-0885	ASV-CM-108		151	0.0355307	0.0325773	0.136293	0.148649
152	0.0118528	0.0146271	COTU-CM-0038	ASV-CM-115		152	0.035766	0.0328029	0.137237	0.149634
153	0.00436357	0.00235079	COTU-CM-2055	ASV-CM-121		153	0.0360013	0.0330285	0.138181	0.150618
154	0.00717977	0.00548518	COTU-CM-2055	ASV-CM-131		154	0.0362366	0.0332541	0.139125	0.151603
155	0.0256553	0.0415306	COTU-CM-0352	ASV-CM-144		155	0.0364719	0.0334797	0.140069	0.152587
156	0.0128122	0.00430978	COTU-CM-2047	ASV-CM-151		156	0.0367072	0.0337054	0.141013	0.153572
157	0.0068703	0.000261199	COTU-CM-0613	ASV-CM-161		157	0.0369425	0.0339311	0.141957	0.154556
158	0.0230248	0.0186757	COTU-CM-0037	ASV-CM-172		158	0.0371778	0.0341568	0.142901	0.155541
159	0.014081	0.0275565	COTU-CM-2017	ASV-CM-181		159	0.0374131	0.0343825	0.143846	0.156525
160	0.00925324	0.000522398	COTU-CM-0161	ASV-CM-191		160	0.0376484	0.0346083	0.144791	0.157509
161	0.00962461	0.0275565	COTU-CM-0232	ASV-CM-201		161	0.0378837	0.0348341	0.145735	0.158494
162	0.00204252	0.00208959	Not detected	ASV-CM-211		162	0.038119	0.03506	0.14668	0.159478
163	0.0179494	0.122241	Not detected	ASV-CM-221		163	0.0383544	0.0352859	0.147625	0.160463
164	0.0124718	0.0180227	COTU-CM-0547	ASV-CM-231		164	0.0385897	0.0355118	0.14857	0.161447
165	0.00433262	0.00548518	COTU-CM-0595	ASV-CM-241		165	0.038825	0.0357377	0.149515	0.162432
166	0.00773682	0.00326499	Not detected	ASV-CM-251		166	0.0390603	0.0359637	0.150461	0.163416
167	0.00770588	0.00522398	COTU-CM-0825	ASV-CM-261		167	0.0392956	0.0361897	0.151406	0.1644
168	0.00467304	0.00548518	COTU-CM-0420	ASV-CM-271		168	0.0395309	0.0364157	0.152352	0.165385
169	0.0129979	0.0113622	COTU-CM-0331	ASV-CM-291		169	0.0397662	0.0366417	0.153298	0.166369
170	0.0114814	0.00339559	COTU-CM-0832	ASV-CM-301		170	0.0400015	0.0368678	0.154243	0.167354
171	0.0184755	0.038788	COTU-CM-0692	ASV-CM-321		171	0.0402368	0.0370939	0.155189	0.168338
172	0.00433262	0.00222019	COTU-CM-0204	ASV-CM-341		172	0.0404721	0.03732	0.156135	0.169323
173	0.00594188	0.00326499	Not detected	ASV-CM-351		173	0.0407074	0.0375462	0.157082	0.170307
174	0.00235199	0.00156719	COTU-CM-0911	ASV-CM-361		174	0.0409427	0.0377724	0.158028	0.171291
175	0.00396125	0.00365678	Not detected	ASV-CM-371		175	0.041178	0.0379986	0.158974	0.172276
176	0.00232105	0.00809717	Not detected	ASV-CM-381		176	0.0414133	0.0382248	0.159921	0.17326
177	0.00547767	0.0150189	COTU-CM-0106	ASV-CM-391		177	0.0416486	0.038451	0.160867	0.174245
178	0.0127503	0.0113622	Not detected	ASV-CM-401		178	0.0418839	0.0386773	0.161814	0.175229
179	0.00213536	0.00718297	Not detected	ASV-CM-411		179	0.0421192	0.0389036	0.162761	0.176214
180	0.0079844	0.00953376	Not detected	ASV-CM-421		180	0.0423545	0.03913	0.163708	0.177198
181	0.00560146	0.000391798	Not detected	ASV-CM-431		181	0.0425898	0.0393563	0.164655	0.178182
182	0.000309473	0.000130599	Not detected	ASV-CM-451		182	0.0428251	0.0395827	0.165602	0.179167
183	0.00820103	0.00352619	COTU-CM-0374	ASV-CM-461		183	0.0430604	0.0398091	0.166549	0.180151
184	0.00142358	0.00169779	Not detected	ASV-CM-471		184	0.0432957	0.0400356	0.167496	0.181136
185	0.00454925	0.0415306	Not detected	ASV-CM-481		185	0.043531	0.040262	0.168444	0.18212
186	0.00293999	0.00182839	Not detected	ASV-CM-521		186	0.0437663	0.0404885	0.169391	0.183105
187	0.00207347	0.000783597	Not detected	ASV-CM-551		187	0.0440016	0.040715	0.170339	0.184089
188	0.00210442	0.00182839	Not detected	ASV-CM-561		188	0.0442369	0.0409415	0.171287	0.185074
189	0.00247578	0.00548518	Not detected	ASV-CM-571		189	0.0444722	0.0411681	0.172234	0.186058
190	0.00479683	0.00509338	Not detected	ASV-CM-581		190	0.0447075	0.0413946	0.173182	0.187042
191	0.00538483	0.0150189	NA	ASV-CM-601		191	0.0449428	0.0416212	0.17413	0.188027
192	0.00207347	0.00195899	NA	ASV-CM-621		192	0.0451781	0.0418479	0.175078	0.189011
193	0.00238294	0.00169779	NA	ASV-CM-631		193	0.0454134	0.0420745	0.176027	0.189996
194	0.00204252	0.00143659	NA	ASV-CM-641		194	0.0456487	0.0423012	0.176975	0.19098
195	0.00145452	0.0011754	NA	ASV-CM-651		195	0.045884	0.0425278	0.177923	0.191965
196	0.00204252	0.00143659	NA	ASV-CM-681		196	0.0461193	0.0427546	0.178872	0.192949
197	0.00114505	0.0010448	NA	ASV-CM-761		197	0.0463546	0.0429813	0.17982	0.193933
198	0.00708693	0.000522398	NA	ASV-CM-771		198	0.0465899	0.043208	0.180769	0.194918
199	0.00423978	0.0180227	NA	ASV-CM-781		199	0.0468253	0.0434348	0.181718	0.195902
200	0.00216631	0.00287319	NA	ASV-CM-791		200	0.0470606	0.0436616	0.182667	0.196887
201	0.00290905	0.00339559	NA	ASV-CM-811		201	0.0472959	0.0438884	0.183616	0.197871
202	0.0051063	0.00169779	NA	ASV-CM-831		202	0.0475312	0.0441153	0.184565	0.198856
203	0.0022901	0.000783597	NA	ASV-CM-871		203	0.0477665	0.0443421	0.185514	0.19984
204	0.00194968	0.00130599	NA	ASV-CM-891		204	0.0480018	0.044569	0.186463	0.200824
205	0.00461115	0.0120151	NA	ASV-CM-901		205	0.0482371	0.0447959	0.187412	0.201809
206	0.000216631	0.00143659	NA	ASV-CM-921		206	0.0484724	0.0450228	0.188361	0.202793
207	0.00244484	0.000391798	COTU-CM-0464	ASV-CM-94		207	0.0487077	0.0452498	0.189311	0.203778
208	0.00742735	0.00326499	NA	ASV-CM-971		208	0.048943	0.0454767	0.19026	0.204762
209	0.00201157	0.00143659	COTU-CM-2055	ASV-CM-98		209	0.0491783	0.0457037	0.19121	0.205747
210	0.0011141	0.000522398	NA	ASV-CM-991		210	0.0494136	0.0459307	0.19216	0.206731
211	0.00337326	0.00313439	NA	ASV-CM-1011		211	0.0496489	0.0461577	0.19311	0.207715
212	0.000680841	0.0011754	NA	ASV-CM-1021		212	0.0498842	0.0463848	0.194059	0.2087
213	0.00668462	0.00326499	NA	ASV-CM-1031		213	0.0501195	0.0466118	0.195009	0.209684
214	0.00275431	0.0010448	NA	ASV-CM-1041		214	0.0503548	0.0468389	0.195959	0.210669
215	0.000866524	0.000783597	NA	ASV-CM-1051		215	0.0505901	0.047066	0.196909	0.211653
216	0.00699409	0.0120151	NA	ASV-CM-1061		216	0.0508254	0.0472931	0.19786	0.212638
217	0.00102126	0.000261199	COTU-CM-0836	ASV-CM-107		217	0.0510607	0.0475202	0.19881	0.213622
218	0.00182589	0.00130599	NA	ASV-CM-1101		218	0.051296	0.0477474	0.19976	0.214607
219	NA	NA	NA	NA1		219	0.0515313	0.0479746	0.200711	0.215591
220	0.0017021	0.00143659	NA	ASV-CM-1121		220	0.0517666	0.0482018	0.201661	0.216575
221	0.00034042	0.000261199	NA	ASV-CM-1131		221	0.0520019	0.048429	0.202612	0.21756
222	0.00123789	0.000652997	NA	ASV-CM-1141		222	0.0522372	0.0486562	0.203562	0.218544
223	0.00603472	0.038788	NA	ASV-CM-1161		223	0.0524725	0.0488834	0.204513	0.219529
224	0.000990313	0.00365678	NA	ASV-CM-1191		224	0.0527078	0.0491107	0.205464	0.220513
225	0.00129979	0.00208959	NA	ASV-CM-1221		225	0.0529431	0.049338	0.206415	0.221498
226	0.000433262	0.000261199	NA	ASV-CM-1251		226	0.0531784	0.0495653	0.207366	0.222482
227	0.000773682	0.000391798	NA	ASV-CM-1321		227	0.0534137	0.0497926	0.208317	0.223466
228	9.28419e-05	0.000783597	NA	ASV-CM-1411		228	0.053649	0.0500199	0.209268	0.224451
229	0.00241389	0.00587698	COTU-CM-0509	ASV-CM-142		229	0.0538843	0.0502473	0.210219	0.225435
230	0.00167115	0.0011754	NA	ASV-CM-1431		230	0.0541196	0.0504747	0.21117	0.22642
231	0.000587999	0.000391798	NA	ASV-CM-1481		231	0.0543549	0.0507021	0.212122	0.227404
232	0.000897472	0.00169779	NA	ASV-CM-1531		232	0.0545902	0.0509295	0.213073	0.228389
233	0.000402315	0.000522398	NA	ASV-CM-1551		233	0.0548255	0.0511569	0.214025	0.229373
234	0.00256863	0.000783597	NA	ASV-CM-1601		234	0.0550608	0.0513843	0.214976	0.230357
235	0.001176	0.00287319	NA	ASV-CM-1641		235	0.0552962	0.0516118	0.215928	0.231342
236	0.000557051	0.000130599	NA	ASV-CM-1661		236	0.0555315	0.0518393	0.216879	0.232326
237	0.00334231	0.000783597	NA	ASV-CM-1671		237	0.0557668	0.0520667	0.217831	0.233311
238	0.00126884	0.000391798	NA	ASV-CM-1691		238	0.0560021	0.0522942	0.218783	0.234295
239	0.000185684	0.000261199	NA	ASV-CM-1711		239	0.0562374	0.0525218	0.219735	0.23528
240	0.000959366	0.000522398	NA	ASV-CM-1761		240	0.0564727	0.0527493	0.220687	0.236264
241	0.000773682	0.000130599	COTU-CM-0125	ASV-CM-188		241	0.056708	0.0529769	0.221639	0.237249
242	0.000464209	0.000391798	NA	ASV-CM-2031		242	0.0569433	0.0532044	0.222591	0.238233
243	0.000990313	0.000783597	NA	ASV-CM-2101		243	0.0571786	0.053432	0.223543	0.239217
244	0.00120694	0.000914196	NA	ASV-CM-2131		244	0.0574139	0.0536596	0.224495	0.240202
245	0.000959366	0.000130599	NA	ASV-CM-2151		245	0.0576492	0.0538872	0.225447	0.241186
246	0.0017021	0.00404858	NA	ASV-CM-2171		246	0.0578845	0.0541149	0.2264	0.242171
247	0.00232105	0.000652997	NA	ASV-CM-2191		247	0.0581198	0.0543425	0.227352	0.243155
248	0.00204252	0.00208959	NA	ASV-CM-2261		248	0.0583551	0.0545702	0.228305	0.24414
249	0.0011141	0.000783597	COTU-CM-0508	ASV-CM-255		249	0.0585904	0.0547979	0.229257	0.245124
250	0.00034042	0.000130599	COTU-CM-0362	ASV-CM-266		250	0.0588257	0.0550256	0.23021	0.246108
251	0.000835577	0.000914196	NA	ASV-CM-2761		251	0.059061	0.0552533	0.231162	0.247093
252	0.000247578	0.000261199	COTU-CM-0211	ASV-CM-287		252	0.0592963	0.055481	0.232115	0.248077
253	0.000216631	0.000261199	NA	ASV-CM-2901		253	0.0595316	0.0557087	0.233068	0.249062
254	NA	NA	NA	NA.11		254	0.0597669	0.0559365	0.234021	0.250046
255	0.000773682	0.000783597	COTU-CM-0814	ASV-CM-372		255	0.0600022	0.0561643	0.234974	0.251031
256	0.122368	0.141573	COTU-CM-0731	ASV-CM-118		256	0.0602375	0.056392	0.235927	0.252015
257	0.0595998	0.103119	Not detected	ASV-CM-224		257	0.0604728	0.0566198	0.23688	0.252999
258	0.0378087	0.00712359	Not detected	ASV-CM-311		258	0.0607081	0.0568477	0.237833	0.253984
259	0.0373747	0.0641123	Not detected	ASV-CM-410		259	0.0609434	0.0570755	0.238786	0.254968
260	0.03273	0.022339	Not detected	ASV-CM-53		260	0.0611787	0.0573033	0.239739	0.255953
261	0.0273256	0.0121032	Not detected	ASV-CM-66		261	0.061414	0.0575312	0.240693	0.256937
262	0.0549117	0.0938516	Not detected	ASV-CM-72		262	0.0616493	0.0577591	0.241646	0.257922
263	0.0257846	0.0589944	NA	ASV-CM-810		263	0.0618846	0.0579869	0.242599	0.258906
264	0.00690194	0.00470295	Not detected	ASV-CM-95		264	0.0621199	0.0582148	0.243553	0.25989
265	0.00898554	0.00580953	Not detected	ASV-CM-109		265	0.0623552	0.0584428	0.244506	0.260875
266	0.020619	0.0111349	NA	ASV-CM-1110		266	0.0625905	0.0586707	0.24546	0.261859
267	0.0141294	0.0053254	COTU-CM-0830	ASV-CM-123		267	0.0628258	0.0588986	0.246414	0.262844
268	0.0206841	0.00982087	COTU-CM-0626	ASV-CM-136		268	0.0630611	0.0591266	0.247367	0.263828
269	0.00145418	0.0028356	COTU-CM-2026	ASV-CM-149		269	0.0632964	0.0593545	0.248321	0.264813
270	0.013283	0.00926758	COTU-CM-0532	ASV-CM-156		270	0.0635317	0.0595825	0.249275	0.265797
271	0.0124148	0.00165987	COTU-CM-0837	ASV-CM-162		271	0.0637671	0.0598105	0.250229	0.266782
272	0.0169944	0.0157687	COTU-CM-0922	ASV-CM-173		272	0.0640024	0.0600385	0.251183	0.267766
273	0.0201849	0.0431565	Not detected	ASV-CM-182		273	0.0642377	0.0602666	0.252137	0.26875
274	0.0118071	0.00179819	Not detected	ASV-CM-193		274	0.064473	0.0604946	0.253091	0.269735
275	0.0167774	0.0431565	Not detected	ASV-CM-204		275	0.0647083	0.0607226	0.254045	0.270719
276	0.0107002	0.0195726	NA	ASV-CM-2110		276	0.0649436	0.0609507	0.254999	0.271704
277	0.011004	0.0589944	COTU-CM-0663	ASV-CM-225		277	0.0651789	0.0611788	0.255953	0.272688
278	0.00835612	0.0133481	Not detected	ASV-CM-232		278	0.0654142	0.0614069	0.256907	0.273673
279	0.0114598	0.012034	Not detected	ASV-CM-244		279	0.0656495	0.061635	0.257862	0.274657
280	0.017906	0.00228232	COTU-CM-2024	ASV-CM-252		280	0.0658848	0.0618631	0.258816	0.275641
281	0.00918088	0.00823017	Not detected	ASV-CM-263		281	0.0661201	0.0620912	0.25977	0.276626
282	0.0134783	0.0179819	Not detected	ASV-CM-272		282	0.0663554	0.0623194	0.260725	0.27761
283	0.0128272	0.0199184	COTU-CM-0126	ASV-CM-292		283	0.0665907	0.0625475	0.261679	0.278595
284	0.00533924	0.00740024	Not detected	ASV-CM-302		284	0.066826	0.0627757	0.262634	0.279579
285	0.000803056	0.00110658	Not detected	ASV-CM-322		285	0.0670613	0.0630039	0.263589	0.280564
286	0.00994053	0.00567121	COTU-CM-0940	ASV-CM-33		286	0.0672966	0.063232	0.264543	0.281548
287	0.0025611	0.000484128	COTU-CM-0059	ASV-CM-342		287	0.0675319	0.0634602	0.265498	0.282532
288	0.00338586	0.00449547	Not detected	ASV-CM-352		288	0.0677672	0.0636885	0.266453	0.283517
289	0.00909407	0.00435715	Not detected	ASV-CM-362		289	0.0680025	0.0639167	0.267408	0.284501
290	0.00512219	0.00421883	COTU-CM-0164	ASV-CM-373		290	0.0682378	0.0641449	0.268362	0.285486
291	0.0146938	0.00989003	COTU-CM-0664	ASV-CM-382		291	0.0684731	0.0643732	0.269317	0.28647
292	0.00640274	0.0114807	Not detected	ASV-CM-392		292	0.0687084	0.0646014	0.270272	0.287455
293	0.00186656	0.00221315	Not detected	ASV-CM-402		293	0.0689437	0.0648297	0.271227	0.288439
294	0.00991883	0.0132098	COTU-CM-2059	ASV-CM-412		294	0.069179	0.065058	0.272182	0.289423
295	0.00484004	0.00940591	Not detected	ASV-CM-422		295	0.0694143	0.0652863	0.273138	0.290408
296	0.00164952	0.000691611	Not detected	ASV-CM-432		296	0.0696496	0.0655146	0.274093	0.291392
297	0.0103095	0.0062245	Not detected	ASV-CM-441		297	0.0698849	0.0657429	0.275048	0.292377
298	0.0108738	0.00823017	COTU-CM-0750	ASV-CM-452		298	0.0701202	0.0659713	0.276003	0.293361
299	0.00553457	0.00359638	Not detected	ASV-CM-462		299	0.0703555	0.0661996	0.276959	0.294346
300	0.00444936	0.00733107	Not detected	ASV-CM-472		300	0.0705908	0.066428	0.277914	0.29533
301	0.00115032	0.0028356	Not detected	ASV-CM-482		301	0.0708261	0.0666564	0.278869	0.296315
302	0.00727091	0.0012449	Not detected	ASV-CM-491		302	0.0710614	0.0668847	0.279825	0.297299
303	0.00425403	0.00269728	COTU-CM-0169	ASV-CM-50		303	0.0712967	0.0671131	0.28078	0.298283
304	0.00184486	0.000760772	Not detected	ASV-CM-522		304	0.071532	0.0673415	0.281736	0.299268
305	0.00371142	0.00691611	Not detected	ASV-CM-552		305	0.0717673	0.06757	0.282692	0.300252
306	0.0036246	0.00186735	Not detected	ASV-CM-562		306	0.0720026	0.0677984	0.283647	0.301237
307	0.00293007	0.00186735	Not detected	ASV-CM-572		307	0.0722379	0.0680268	0.284603	0.302221
308	0.00264791	0.00511792	Not detected	ASV-CM-582		308	0.0724733	0.0682553	0.285559	0.303206
309	0.000694535	0.000484128	COTU-CM-0895	ASV-CM-59		309	0.0727086	0.0684837	0.286515	0.30419
310	0.00345097	0.0114807	NA	ASV-CM-602		310	0.0729439	0.0687122	0.28747	0.305174
311	0.00379824	0.00325057	NA	ASV-CM-611		311	0.0731792	0.0689407	0.288426	0.306159
312	0.00319052	0.00214399	NA	ASV-CM-622		312	0.0734145	0.0691692	0.289382	0.307143
313	0.00212701	0.00269728	NA	ASV-CM-632		313	0.0736498	0.0693977	0.290338	0.308128
314	0.00149759	0.00470295	NA	ASV-CM-642		314	0.0738851	0.0696262	0.291294	0.309112
315	0.0020619	0.00325057	NA	ASV-CM-652		315	0.0741204	0.0698547	0.29225	0.310097
316	0.00299518	0.00456463	NA	ASV-CM-671		316	0.0743557	0.0700833	0.293207	0.311081
317	0.00436255	0.00304309	NA	ASV-CM-682		317	0.074591	0.0703118	0.294163	0.312065
318	0.00275644	0.00352721	COTU-CM-0816	ASV-CM-69		318	0.0748263	0.0705404	0.295119	0.31305
319	0.00282155	0.000899094	NA	ASV-CM-741		319	0.0750616	0.0707689	0.296075	0.314034
320	0.00392846	0.00318141	COTU-CM-0923	ASV-CM-75		320	0.0752969	0.0709975	0.297032	0.315019
321	0.0020836	0.0015907	NA	ASV-CM-762		321	0.0755322	0.0712261	0.297988	0.316003
322	0.00167122	0.00200567	NA	ASV-CM-772		322	0.0757675	0.0714547	0.298944	0.316988
323	0.00214872	0.0133481	NA	ASV-CM-782		323	0.0760028	0.0716833	0.299901	0.317972
324	0.00132396	0.00138322	NA	ASV-CM-792		324	0.0762381	0.0719119	0.300857	0.318957
325	0.00306029	0.00359638	NA	ASV-CM-801		325	0.0764734	0.0721406	0.301814	0.319941
326	0.0041021	0.00311225	NA	ASV-CM-812		326	0.0767087	0.0723692	0.30277	0.320925
327	0.00238746	0.0114807	NA	ASV-CM-821		327	0.076944	0.0725979	0.303727	0.32191
328	0.00303859	0.000553289	NA	ASV-CM-832		328	0.0771793	0.0728265	0.304684	0.322894
329	0.00698876	0.00207483	NA	ASV-CM-841		329	0.0774146	0.0730552	0.30564	0.323879
330	0.00481834	0.00387302	COTU-CM-0560	ASV-CM-85		330	0.0776499	0.0732839	0.306597	0.324863
331	0.00392846	0.00325057	COTU-CM-0254	ASV-CM-86		331	0.0778852	0.0735126	0.307554	0.325848
332	0.00119373	0.0012449	NA	ASV-CM-872		332	0.0781205	0.0737413	0.308511	0.326832
333	0.00186656	0.0015907	NA	ASV-CM-881		333	0.0783558	0.07397	0.309467	0.327816
334	0.00195338	0.00117574	NA	ASV-CM-892		334	0.0785911	0.0741987	0.310424	0.328801
335	0.00217042	0.00331973	NA	ASV-CM-902		335	0.0788264	0.0744274	0.311381	0.329785
336	0.00145418	0.00103742	NA	ASV-CM-922		336	0.0790617	0.0746562	0.312338	0.33077
337	0.00143248	0.00179819	COTU-CM-0110	ASV-CM-93		337	0.079297	0.0748849	0.313295	0.331754
338	0.000303859	0.000138322	NA	ASV-CM-941		338	0.0795323	0.0751137	0.314252	0.332739
339	0.00303859	0.00221315	NA	ASV-CM-972		339	0.0797676	0.0753425	0.315209	0.333723
340	0.000889873	0.00470295	NA	ASV-CM-981		340	0.0800029	0.0755713	0.316167	0.334707
341	0.00125884	0.000691611	NA	ASV-CM-992		341	0.0802382	0.0758	0.317124	0.335692
342	0.00653297	0.00352721	COTU-CM-0551	ASV-CM-100		342	0.0804735	0.0760288	0.318081	0.336676
343	0.00125884	0.00117574	NA	ASV-CM-1012		343	0.0807088	0.0762577	0.319038	0.337661
344	0.000911577	0.000899094	NA	ASV-CM-1022		344	0.0809442	0.0764865	0.319996	0.338645
345	0.00214872	0.00152154	NA	ASV-CM-1032		345	0.0811795	0.0767153	0.320953	0.33963
346	0.000651126	0.000276644	NA	ASV-CM-1042		346	0.0814148	0.0769441	0.32191	0.340614
347	0.000434084	0.000138322	NA	ASV-CM-1052		347	0.0816501	0.077173	0.322868	0.341598
348	0.00145418	0.00331973	NA	ASV-CM-1062		348	0.0818854	0.0774018	0.323825	0.342583
349	0.000607718	0.000414966	NA	ASV-CM-1071		349	0.0821207	0.0776307	0.324783	0.343567
350	0.000868169	0.000276644	NA	ASV-CM-1102		350	0.082356	0.0778596	0.32574	0.344552
351	NA	NA	NA	NA2		351	0.0825913	0.0780885	0.326698	0.345536
352	0.00119373	0.000345805	NA	ASV-CM-1122		352	0.0828266	0.0783174	0.327655	0.346521
353	0.000803056	0.00103742	NA	ASV-CM-1132		353	0.0830619	0.0785463	0.328613	0.347505
354	0.000803056	0.000553289	NA	ASV-CM-1151		354	0.0832972	0.0787752	0.329571	0.34849
355	0.0020619	0.00110658	NA	ASV-CM-1171		355	0.0835325	0.0790041	0.330529	0.349474
356	0.000803056	0.00421883	NA	ASV-CM-1192		356	0.0837678	0.079233	0.331486	0.350458
357	0.000434084	0.00470295	NA	ASV-CM-1211		357	0.0840031	0.079462	0.332444	0.351443
358	0.00379824	0.0100975	COTU-CM-0448	ASV-CM-124		358	0.0842384	0.0796909	0.333402	0.352427
359	0.000737943	0.000760772	NA	ASV-CM-1252		359	0.0844737	0.0799199	0.33436	0.353412
360	0.000716239	0.00165987	NA	ASV-CM-1261		360	0.084709	0.0801488	0.335318	0.354396
361	0.0035812	0.00940591	COTU-CM-2009	ASV-CM-127		361	0.0849443	0.0803778	0.336276	0.355381
362	0.000368972	0.0012449	COTU-CM-2024	ASV-CM-129		362	0.0851796	0.0806068	0.337234	0.356365
363	0.000759648	0.000276644	NA	ASV-CM-1301		363	0.0854149	0.0808358	0.338192	0.357349
364	0.00136737	0.00062245	NA	ASV-CM-1322		364	0.0856502	0.0810648	0.33915	0.358334
365	0.000217042	0.000276644	NA	ASV-CM-1331		365	0.0858855	0.0812938	0.340108	0.359318
366	0.00260451	0.00214399	COTU-CM-0765	ASV-CM-134		366	0.0861208	0.0815228	0.341066	0.360303
367	0.000629422	0.000276644	NA	ASV-CM-1351		367	0.0863561	0.0817518	0.342024	0.361287
368	0.00169293	0.00186735	COTU-CM-0224	ASV-CM-140		368	0.0865914	0.0819809	0.342982	0.362272
369	0.000368972	0.000345805	NA	ASV-CM-1412		369	0.0868267	0.0822099	0.343941	0.363256
370	0.000629422	0.000414966	NA	ASV-CM-1421		370	0.087062	0.082439	0.344899	0.36424
371	0.000455789	0.000691611	NA	ASV-CM-1432		371	0.0872973	0.082668	0.345857	0.365225
372	0.00041238	0.000760772	NA	ASV-CM-1441		372	0.0875326	0.0828971	0.346816	0.366209
373	0.000694535	0.000691611	NA	ASV-CM-1451		373	0.0877679	0.0831262	0.347774	0.367194
374	0.00449277	0.00359638	NA	ASV-CM-1461		374	0.0880032	0.0833552	0.348732	0.368178
375	0.00141077	0.000484128	COTU-CM-0916	ASV-CM-147		375	0.0882385	0.0835843	0.349691	0.369163
376	0.000477493	0.000553289	NA	ASV-CM-1482		376	0.0884738	0.0838134	0.350649	0.370147
377	0.00125884	0.000899094	NA	ASV-CM-1501		377	0.0887091	0.0840425	0.351608	0.371131
378	0.000759648	0.00325057	NA	ASV-CM-1511		378	0.0889444	0.0842717	0.352566	0.372116
379	0.000911577	0.000553289	NA	ASV-CM-1521		379	0.0891797	0.0845008	0.353525	0.3731
380	0.00147589	0.00145238	COTU-CM-0904	ASV-CM-154		380	0.0894151	0.0847299	0.354484	0.374085
381	0.0041238	0.0040805	NA	ASV-CM-1552		381	0.0896504	0.0849591	0.355442	0.375069
382	0.000911577	6.91611e-05	COTU-CM-0831	ASV-CM-157		382	0.0898857	0.0851882	0.356401	0.376054
383	0.00119373	0.000691611	COTU-CM-0095	ASV-CM-158		383	0.090121	0.0854174	0.35736	0.377038
384	0.00130225	0.000276644	NA	ASV-CM-1602		384	0.0903563	0.0856465	0.358319	0.378023
385	0.000173634	0.000553289	COTU-CM-0621	ASV-CM-163		385	0.0905916	0.0858757	0.359277	0.379007
386	0.000455789	0.000691611	NA	ASV-CM-1651		386	0.0908269	0.0861049	0.360236	0.379991
387	0.000303859	6.91611e-05	NA	ASV-CM-1672		387	0.0910622	0.0863341	0.361195	0.380976
388	0.000477493	0.000138322	NA	ASV-CM-1692		388	0.0912975	0.0865633	0.362154	0.38196
389	0.000368972	0.00062245	NA	ASV-CM-1712		389	0.0915328	0.0867925	0.363113	0.382945
390	0.000477493	0.000276644	NA	ASV-CM-1721		390	0.0917681	0.0870217	0.364072	0.383929
391	0.000954985	0.0012449	NA	ASV-CM-1762		391	0.0920034	0.0872509	0.365031	0.384914
392	0.00221383	0.0028356	COTU-CM-2073	ASV-CM-179		392	0.0922387	0.0874802	0.36599	0.385898
393	0.000737943	0.000691611	NA	ASV-CM-1811		393	0.092474	0.0877094	0.366949	0.386882
394	0.000303859	0.000484128	NA	ASV-CM-1831		394	0.0927093	0.0879386	0.367908	0.387867
395	0.000803056	0.000829933	COTU-CM-0057	ASV-CM-186		395	0.0929446	0.0881679	0.368867	0.388851
396	0.001541	0.000276644	NA	ASV-CM-1881		396	0.0931799	0.0883972	0.369826	0.389836
397	0.00108521	0.00152154	COTU-CM-0236	ASV-CM-189		397	0.0934152	0.0886264	0.370785	0.39082
398	8.68169e-05	0.000207483	NA	ASV-CM-1911		398	0.0936505	0.0888557	0.371745	0.391805
399	0.000347267	0.000760772	NA	ASV-CM-1921		399	0.0938858	0.089085	0.372704	0.392789
400	0.000781352	0.000345805	COTU-CM-0381	ASV-CM-195		400	0.0941211	0.0893143	0.373663	0.393773
401	0.000781352	0.000345805	NA	ASV-CM-1961		401	0.0943564	0.0895436	0.374622	0.394758
402	0.000499197	0.000829933	COTU-CM-0035	ASV-CM-197		402	0.0945917	0.0897729	0.375582	0.395742
403	0.000238746	0.000276644	NA	ASV-CM-2001		403	0.094827	0.0900022	0.376541	0.396727
404	0.000672831	0.00228232	NA	ASV-CM-2011		404	0.0950623	0.0902315	0.377501	0.397711
405	0.000651126	0.000414966	NA	ASV-CM-2061		405	0.0952976	0.0904608	0.37846	0.398696
406	0.00041238	0.000138322	COTU-CM-0168	ASV-CM-208		406	0.0955329	0.0906902	0.379419	0.39968
407	0.000477493	0.000414966	COTU-CM-0349	ASV-CM-212		407	0.0957682	0.0909195	0.380379	0.400664
408	0.00169293	0.00435715	COTU-CM-0201	ASV-CM-214		408	0.0960035	0.0911489	0.381338	0.401649
409	0.000238746	0.000207483	NA	ASV-CM-2161		409	0.0962388	0.0913782	0.382298	0.402633
410	0.000325563	0.000345805	COTU-CM-0906	ASV-CM-218		410	0.0964741	0.0916076	0.383258	0.403618
411	0.000455789	0.0012449	COTU-CM-2024	ASV-CM-220		411	0.0967094	0.091837	0.384217	0.404602
412	0.000542605	0.00103742	COTU-CM-0845	ASV-CM-223		412	0.0969447	0.0920663	0.385177	0.405587
413	0.00015193	0.000138322	COTU-CM-0693	ASV-CM-233		413	0.09718	0.0922957	0.386137	0.406571
414	0.000282155	0.000484128	NA	ASV-CM-2361		414	0.0974153	0.0925251	0.387096	0.407556
415	0.000520901	0.000414966	COTU-CM-0826	ASV-CM-240		415	0.0976506	0.0927545	0.388056	0.40854
416	0.000217042	0.000345805	COTU-CM-2006	ASV-CM-242		416	0.097886	0.0929839	0.389016	0.409524
417	0.000130225	0.00062245	NA	ASV-CM-2431		417	0.0981213	0.0932133	0.389976	0.410509
418	0.00108521	0.0012449	COTU-CM-0834	ASV-CM-250		418	0.0983566	0.0934428	0.390935	0.411493
419	0.000455789	0.000138322	NA	ASV-CM-2531		419	0.0985919	0.0936722	0.391895	0.412478
420	0.000368972	0.000138322	COTU-CM-0865	ASV-CM-256		420	0.0988272	0.0939016	0.392855	0.413462
421	0.000911577	0.000276644	COTU-CM-0962	ASV-CM-259		421	0.0990625	0.0941311	0.393815	0.414447
422	NA	NA	NA	NA.12		422	0.0992978	0.0943605	0.394775	0.415431
423	0.000390676	0.000829933	NA	ASV-CM-2711		423	0.0995331	0.09459	0.395735	0.416415
424	0.000217042	0.000276644	NA	ASV-CM-2762		424	0.0997684	0.0948194	0.396695	0.4174
425	0.000390676	6.91611e-05	COTU-CM-0517	ASV-CM-285		425	0.100004	0.0950489	0.397655	0.418384
426	0.000282155	0.000345805	NA	ASV-CM-2902		426	0.100239	0.0952784	0.398615	0.419369
427	0.000260451	0.000207483	NA	ASV-CM-2911		427	0.100474	0.0955079	0.399575	0.420353
428	0.000260451	0.000276644	COTU-CM-0929	ASV-CM-293		428	0.10071	0.0957374	0.400535	0.421338
429	0.000260451	6.91611e-05	COTU-CM-0964	ASV-CM-307		429	0.100945	0.0959668	0.401495	0.422322
430	0.000303859	0.000207483	NA	ASV-CM-3101		430	0.10118	0.0961964	0.402456	0.423306
431	0.000260451	0.000553289	COTU-CM-0607	ASV-CM-323		431	0.101415	0.0964259	0.403416	0.424291
432	0.000455789	0.000691611	COTU-CM-0273	ASV-CM-329		432	0.101651	0.0966554	0.404376	0.425275
433	0.000629422	0.000484128	COTU-CM-0866	ASV-CM-333		433	0.101886	0.0968849	0.405336	0.42626
434	0.000672831	0.000691611	COTU-CM-0883	ASV-CM-356		434	0.102121	0.0971144	0.406297	0.427244
435	0.000260451	0.000276644	COTU-CM-0734	ASV-CM-374		435	0.102357	0.097344	0.407257	0.428229
436	NA	NA	NA	NA.2		436	0.102592	0.0975735	0.408217	0.429213
437	0.122341	0.133624	COTU-CM-2023	ASV-CM-120		437	0.102827	0.0978031	0.409178	0.430198
438	0.0846364	0.139103	Not detected	ASV-CM-227		438	0.103063	0.0980326	0.410138	0.431182
439	0.0255953	0.0102874	Not detected	ASV-CM-312		439	0.103298	0.0982622	0.411098	0.432166
440	0.0288646	0.0437213	COTU-CM-0740	ASV-CM-413		440	0.103533	0.0984918	0.412059	0.433151
441	0.0605252	0.0360058	Not detected	ASV-CM-54		441	0.103769	0.0987213	0.413019	0.434135
442	0.00352741	0.000670916	NA	ASV-CM-610		442	0.104004	0.0989509	0.41398	0.43512
443	0.000559224	0.000559097	Not detected	ASV-CM-73		443	0.104239	0.0991805	0.41494	0.436104
444	0.0272514	0.058817	NA	ASV-CM-813		444	0.104474	0.0994101	0.415901	0.437089
445	0.0117007	0.0107347	COTU-CM-2023	ASV-CM-96		445	0.10471	0.0996397	0.416862	0.438073
446	0.018691	0.0103992	NA	ASV-CM-1010		446	0.104945	0.0998693	0.417822	0.439057
447	0.0205192	0.0128592	NA	ASV-CM-1111		447	0.10518	0.100099	0.418783	0.440042
448	0.0105177	0.00760371	COTU-CM-0624	ASV-CM-128		448	0.105416	0.100329	0.419744	0.441026
449	0.00961435	0.0101756	COTU-CM-2026	ASV-CM-139		449	0.105651	0.100558	0.420704	0.442011
450	0.00279612	0.00760371	NA	ASV-CM-1410		450	0.105886	0.100788	0.421665	0.442995
451	0.0069903	0.00301912	COTU-CM-0861	ASV-CM-159		451	0.106122	0.101017	0.422626	0.44398
452	0.0259179	0.00704462	Not detected	ASV-CM-168		452	0.106357	0.101247	0.423586	0.444964
453	0.0369948	0.0305267	Not detected	ASV-CM-174		453	0.106592	0.101477	0.424547	0.445948
454	0.00722689	0.00838645	COTU-CM-2010	ASV-CM-184		454	0.106827	0.101706	0.425508	0.446933
455	0.0258534	0.00883372	Not detected	ASV-CM-194		455	0.107063	0.101936	0.426469	0.447917
456	0.00582883	0.00838645	COTU-CM-0807	ASV-CM-205		456	0.107298	0.102166	0.42743	0.448902
457	0.00481793	0.00838645	NA	ASV-CM-2111		457	0.107533	0.102395	0.428391	0.449886
458	0.0118728	0.058817	Not detected	ASV-CM-228		458	0.107769	0.102625	0.429352	0.450871
459	0.00481793	0.00615006	Not detected	ASV-CM-234		459	0.108004	0.102855	0.430313	0.451855
460	0.00946379	0.00469641	COTU-CM-0822	ASV-CM-245		460	0.108239	0.103085	0.431274	0.452839
461	0.0140236	0.00514369	COTU-CM-0622	ASV-CM-254		461	0.108475	0.103314	0.432235	0.453824
462	0.00991547	0.0118528	COTU-CM-0739	ASV-CM-264		462	0.10871	0.103544	0.433196	0.454808
463	0.0183468	0.0213575	Not detected	ASV-CM-273		463	0.108945	0.103774	0.434157	0.455793
464	0.0108834	0.0152074	COTU-CM-0042	ASV-CM-294		464	0.10918	0.104003	0.435118	0.456777
465	0.0116577	0.0098401	COTU-CM-0548	ASV-CM-303		465	0.109416	0.104233	0.436079	0.457762
466	0.00154862	0.00257184	COTU-CM-0282	ASV-CM-324		466	0.109651	0.104463	0.43704	0.458746
467	0.00815176	0.00391368	COTU-CM-0774	ASV-CM-331		467	0.109886	0.104693	0.438001	0.459731
468	0.00305422	0.00111819	COTU-CM-2011	ASV-CM-343		468	0.110122	0.104922	0.438962	0.460715
469	0.0020003	0.00100637	Not detected	ASV-CM-353		469	0.110357	0.105152	0.439924	0.461699
470	0.00120448	0.000223639	Not detected	ASV-CM-363		470	0.110592	0.105382	0.440885	0.462684
471	0.0089906	0.0206866	Not detected	ASV-CM-375		471	0.110828	0.105612	0.441846	0.463668
472	0.0194868	0.0145365	Not detected	ASV-CM-383		472	0.111063	0.105841	0.442807	0.464653
473	0.00692577	0.0167729	COTU-CM-0653	ASV-CM-393		473	0.111298	0.106071	0.443769	0.465637
474	0.00165616	0.00212457	Not detected	ASV-CM-403		474	0.111534	0.106301	0.44473	0.466622
475	0.013658	0.0349994	Not detected	ASV-CM-414		475	0.111769	0.106531	0.445691	0.467606
476	0.0015056	0.00458459	Not detected	ASV-CM-423		476	0.112004	0.10676	0.446653	0.46859
477	0.00111845	0.000111819	Not detected	ASV-CM-433		477	0.112239	0.10699	0.447614	0.469575
478	0.0142172	0.00738007	Not detected	ASV-CM-442		478	0.112475	0.10722	0.448575	0.470559
479	0.0134859	0.00905736	Not detected	ASV-CM-454		479	0.11271	0.10745	0.449537	0.471544
480	0.00410815	0.00246002	Not detected	ASV-CM-463		480	0.112945	0.10768	0.450498	0.472528
481	0.00408664	0.00335458	Not detected	ASV-CM-473		481	0.113181	0.10791	0.45146	0.473513
482	0.00221539	0.00760371	Not detected	ASV-CM-483		482	0.113416	0.108139	0.452421	0.474497
483	0.0151421	0.00268366	Not detected	ASV-CM-492		483	0.113651	0.108369	0.453383	0.475481
484	0.000989396	0.000447277	Not detected	ASV-CM-501		484	0.113887	0.108599	0.454345	0.476466
485	0.00126901	0.000559097	COTU-CM-0871	ASV-CM-523		485	0.114122	0.108829	0.455306	0.47745
486	0.00307573	0.00436095	Not detected	ASV-CM-553		486	0.114357	0.109059	0.456268	0.478435
487	0.00434474	0.00167729	Not detected	ASV-CM-563		487	0.114592	0.109289	0.457229	0.479419
488	0.00283914	0.0029073	Not detected	ASV-CM-573		488	0.114828	0.109518	0.458191	0.480404
489	0.00290366	0.0098401	Not detected	ASV-CM-583		489	0.115063	0.109748	0.459153	0.481388
490	0.0034844	0.0167729	NA	ASV-CM-603		490	0.115298	0.109978	0.460114	0.482372
491	0.00273159	0.00536733	NA	ASV-CM-612		491	0.115534	0.110208	0.461076	0.483357
492	0.00376401	0.00178911	NA	ASV-CM-623		492	0.115769	0.110438	0.462038	0.484341
493	0.00258103	0.00301912	NA	ASV-CM-633		493	0.116004	0.110668	0.463	0.485326
494	0.00354892	0.0101756	NA	ASV-CM-643		494	0.11624	0.110898	0.463962	0.48631
495	0.000903362	0.00201275	NA	ASV-CM-653		495	0.116475	0.111128	0.464923	0.487295
496	0.0042372	0.00659734	NA	ASV-CM-672		496	0.11671	0.111358	0.465885	0.488279
497	0.00552771	0.00995192	NA	ASV-CM-683		497	0.116945	0.111587	0.466847	0.489264
498	0.00307573	0.00279548	NA	ASV-CM-691		498	0.117181	0.111817	0.467809	0.490248
499	0.00344138	0.00167729	NA	ASV-CM-751		499	0.117416	0.112047	0.468771	0.491232
500	0.00339836	0.00111819	NA	ASV-CM-763		500	0.117651	0.112277	0.469733	0.492217
501	0.00139806	0.00313094	NA	ASV-CM-773		501	0.117887	0.112507	0.470695	0.493201
502	0.00144108	0.00615006	NA	ASV-CM-783		502	0.118122	0.112737	0.471657	0.494186
503	0.000946379	0.000670916	NA	ASV-CM-793		503	0.118357	0.112967	0.472619	0.49517
504	0.0042372	0.00570278	NA	ASV-CM-802		504	0.118593	0.113197	0.473581	0.496155
505	0.00726991	0.0069328	NA	ASV-CM-814		505	0.118828	0.113427	0.474543	0.497139
506	0.00352741	0.0167729	NA	ASV-CM-822		506	0.119063	0.113657	0.475505	0.498123
507	0.00187125	0.00156547	NA	ASV-CM-833		507	0.119299	0.113887	0.476467	0.499108
508	0.0082378	0.00659734	NA	ASV-CM-842		508	0.119534	0.114117	0.477429	0.500092
509	0.00625901	0.00234821	NA	ASV-CM-851		509	0.119769	0.114347	0.478391	0.501077
510	0.000516207	0.000111819	NA	ASV-CM-861		510	0.120004	0.114577	0.479353	0.502061
511	0.000967888	0.00134183	NA	ASV-CM-873		511	0.12024	0.114807	0.480316	0.503046
512	0.00187125	0.00469641	NA	ASV-CM-882		512	0.120475	0.115037	0.481278	0.50403
513	0.00247349	0.0058146	NA	ASV-CM-893		513	0.12071	0.115267	0.48224	0.505014
514	0.00240896	0.00559097	NA	ASV-CM-903		514	0.120946	0.115497	0.483202	0.505999
515	0.00176371	0.00313094	NA	ASV-CM-923		515	0.121181	0.115727	0.484165	0.506983
516	0.00126901	0.0101756	NA	ASV-CM-982		516	0.121416	0.115957	0.485127	0.507968
517	0.00238746	0.000782735	NA	ASV-CM-993		517	0.121652	0.116187	0.486089	0.508952
518	0.00716237	0.00301912	NA	ASV-CM-1001		518	0.121887	0.116417	0.487051	0.509937
519	0.0027531	0.000894554	NA	ASV-CM-1013		519	0.122122	0.116647	0.488014	0.510921
520	0.000258103	0.000223639	NA	ASV-CM-1023		520	0.122357	0.116877	0.488976	0.511905
521	0.000881853	0.000447277	NA	ASV-CM-1033		521	0.122593	0.117107	0.489939	0.51289
522	0.00062375	0.00100637	NA	ASV-CM-1043		522	0.122828	0.117337	0.490901	0.513874
523	0.0012475	0.000223639	NA	ASV-CM-1053		523	0.123063	0.117567	0.491863	0.514859
524	0.0015056	0.00559097	NA	ASV-CM-1063		524	0.123299	0.117797	0.492826	0.515843
525	0.000344138	0.000111819	NA	ASV-CM-1072		525	0.123534	0.118027	0.493788	0.516828
526	0.00092487	0.000335458	NA	ASV-CM-1103		526	0.123769	0.118257	0.494751	0.517812
527	NA	NA	NA	NA3		527	0.124005	0.118487	0.495713	0.518797
528	0.00172069	0.000670916	NA	ASV-CM-1123		528	0.12424	0.118717	0.496676	0.519781
529	0.000215086	0.000335458	NA	ASV-CM-1133		529	0.124475	0.118947	0.497639	0.520765
530	0.00182823	0.00145365	NA	ASV-CM-1142		530	0.12471	0.119177	0.498601	0.52175
531	0.00116147	0.000782735	NA	ASV-CM-1152		531	0.124946	0.119407	0.499564	0.522734
532	0.00118297	0.0206866	NA	ASV-CM-1193		532	0.125181	0.119638	0.500526	0.523719
533	0.000989396	0.0101756	NA	ASV-CM-1212		533	0.125416	0.119868	0.501489	0.524703
534	0.000365646	0.000670916	NA	ASV-CM-1222		534	0.125652	0.120098	0.502452	0.525688
535	0.00862495	0.0201275	NA	ASV-CM-1241		535	0.125887	0.120328	0.503414	0.526672
536	0.000709784	0.00123001	NA	ASV-CM-1253		536	0.126122	0.120558	0.504377	0.527656
537	0.00139806	0.00458459	NA	ASV-CM-1271		537	0.126358	0.120788	0.50534	0.528641
538	0.000860345	0.00201275	NA	ASV-CM-1291		538	0.126593	0.121018	0.506303	0.529625
539	0.000666767	0.000782735	NA	ASV-CM-1302		539	0.126828	0.121248	0.507265	0.53061
540	0.000989396	0.0101756	NA	ASV-CM-1311		540	0.127063	0.121478	0.508228	0.531594
541	0.000494698	0.000111819	NA	ASV-CM-1332		541	0.127299	0.121709	0.509191	0.532579
542	0.000580733	0.00100637	NA	ASV-CM-1341		542	0.127534	0.121939	0.510154	0.533563
543	0.00167767	0.000670916	NA	ASV-CM-1352		543	0.127769	0.122169	0.511117	0.534547
544	0.000881853	0.00201275	COTU-CM-2024	ASV-CM-137		544	0.128005	0.122399	0.512079	0.535532
545	0.000752801	0.000670916	COTU-CM-0141	ASV-CM-138		545	0.12824	0.122629	0.513042	0.536516
546	0.000795819	0.00145365	NA	ASV-CM-1401		546	0.128475	0.122859	0.514005	0.537501
547	0.000516207	0.00201275	NA	ASV-CM-1413		547	0.128711	0.123089	0.514968	0.538485
548	0.000322629	0.000223639	NA	ASV-CM-1422		548	0.128946	0.12332	0.515931	0.53947
549	0.000451681	0.000559097	NA	ASV-CM-1433		549	0.129181	0.12355	0.516894	0.540454
550	0.000946379	0.0034664	NA	ASV-CM-1442		550	0.129417	0.12378	0.517857	0.541439
551	0.00047319	0.000447277	NA	ASV-CM-1452		551	0.129652	0.12401	0.51882	0.542423
552	0.00333384	0.00246002	NA	ASV-CM-1462		552	0.129887	0.12424	0.519783	0.543407
553	0.00159164	0.000447277	NA	ASV-CM-1471		553	0.130122	0.124471	0.520746	0.544392
554	0.00113996	0.00167729	NA	ASV-CM-1483		554	0.130358	0.124701	0.521709	0.545376
555	0.00111845	0.00201275	NA	ASV-CM-1502		555	0.130593	0.124931	0.522672	0.546361
556	0.00159164	0.00212457	NA	ASV-CM-1512		556	0.130828	0.125161	0.523635	0.547345
557	0.00240896	0.00223639	NA	ASV-CM-1541		557	0.131064	0.125391	0.524599	0.54833
558	0.00165616	0.00234821	NA	ASV-CM-1553		558	0.131299	0.125622	0.525562	0.549314
559	0.000516207	0.000894554	NA	ASV-CM-1581		559	0.131534	0.125852	0.526525	0.550298
560	0.00193578	0.000894554	NA	ASV-CM-1603		560	0.13177	0.126082	0.527488	0.551283
561	0.00077431	0.00123001	NA	ASV-CM-1611		561	0.132005	0.126312	0.528451	0.552267
562	0.00062375	0.000670916	NA	ASV-CM-1631		562	0.13224	0.126542	0.529414	0.553252
563	0.00113996	0.00100637	NA	ASV-CM-1652		563	0.132475	0.126773	0.530378	0.554236
564	0.000279612	0.00223639	NA	ASV-CM-1673		564	0.132711	0.127003	0.531341	0.555221
565	0.0017422	0.000670916	NA	ASV-CM-1693		565	0.132946	0.127233	0.532304	0.556205
566	0.00103241	0.00234821	COTU-CM-0135	ASV-CM-170		566	0.133181	0.127463	0.533267	0.557189
567	0.000537715	0.00111819	NA	ASV-CM-1713		567	0.133417	0.127694	0.534231	0.558174
568	0.000688276	0.000670916	NA	ASV-CM-1722		568	0.133652	0.127924	0.535194	0.559158
569	0.00139806	0.000447277	NA	ASV-CM-1791		569	0.133887	0.128154	0.536157	0.560143
570	0.00126901	0.000894554	NA	ASV-CM-1812		570	0.134123	0.128384	0.537121	0.561127
571	0.000752801	0.000670916	NA	ASV-CM-1832		571	0.134358	0.128615	0.538084	0.562112
572	0.000279612	0.000111819	COTU-CM-0863	ASV-CM-185		572	0.134593	0.128845	0.539048	0.563096
573	0.00133353	0.000335458	NA	ASV-CM-1861		573	0.134828	0.129075	0.540011	0.56408
574	0.00215086	0.00257184	NA	ASV-CM-1882		574	0.135064	0.129306	0.540974	0.565065
575	0.00092487	0.000670916	NA	ASV-CM-1891		575	0.135299	0.129536	0.541938	0.566049
576	0.000365646	0.000223639	NA	ASV-CM-1912		576	0.135534	0.129766	0.542901	0.567034
577	0.000408664	0.000559097	NA	ASV-CM-1922		577	0.13577	0.129996	0.543865	0.568018
578	0.00157013	0.000782735	NA	ASV-CM-1951		578	0.136005	0.130227	0.544828	0.569003
579	0.000365646	0.000223639	NA	ASV-CM-1971		579	0.13624	0.130457	0.545792	0.569987
580	0.000387155	0.000559097	COTU-CM-2006	ASV-CM-198		580	0.136476	0.130687	0.546755	0.570972
581	0.000129052	0.000894554	NA	ASV-CM-2002		581	0.136711	0.130918	0.547719	0.571956
582	0.00146259	0.00301912	NA	ASV-CM-2012		582	0.136946	0.131148	0.548683	0.57294
583	0.000688276	0.00156547	NA	ASV-CM-2032		583	0.137182	0.131378	0.549646	0.573925
584	0.000580733	0.00100637	NA	ASV-CM-2062		584	0.137417	0.131609	0.55061	0.574909
585	0.000215086	0.000111819	NA	ASV-CM-2081		585	0.137652	0.131839	0.551573	0.575894
586	0.000494698	0.000782735	NA	ASV-CM-2121		586	0.137887	0.132069	0.552537	0.576878
587	0.00236595	0.0029073	NA	ASV-CM-2141		587	0.138123	0.1323	0.553501	0.577863
588	0.000709784	0.000223639	NA	ASV-CM-2181		588	0.138358	0.13253	0.554465	0.578847
589	0.000989396	0.00201275	NA	ASV-CM-2201		589	0.138593	0.13276	0.555428	0.579831
590	0.000516207	0.000559097	NA	ASV-CM-2331		590	0.138829	0.132991	0.556392	0.580816
591	0.000430172	0.000223639	NA	ASV-CM-2351		591	0.139064	0.133221	0.557356	0.5818
592	0.000344138	0.000447277	NA	ASV-CM-2381		592	0.139299	0.133451	0.558319	0.582785
593	0.000731293	0.000111819	NA	ASV-CM-2432		593	0.139535	0.133682	0.559283	0.583769
594	0.00154862	0.00100637	COTU-CM-0933	ASV-CM-247		594	0.13977	0.133912	0.560247	0.584754
595	0.000989396	0.00201275	NA	ASV-CM-2521		595	0.140005	0.134143	0.561211	0.585738
596	0.000602241	0.000223639	NA	ASV-CM-2561		596	0.14024	0.134373	0.562175	0.586722
597	NA	NA	NA	NA.13		597	0.140476	0.134603	0.563139	0.587707
598	0.000215086	0.000111819	NA	ASV-CM-2621		598	0.140711	0.134834	0.564102	0.588691
599	0.000645258	0.00167729	NA	ASV-CM-2712		599	0.140946	0.135064	0.565066	0.589676
600	0.000301121	0.000447277	NA	ASV-CM-2741		600	0.141182	0.135295	0.56603	0.59066
601	0.000258103	0.000447277	NA	ASV-CM-2763		601	0.141417	0.135525	0.566994	0.591645
602	0.000817327	0.000111819	NA	ASV-CM-2851		602	0.141652	0.135755	0.567958	0.592629
603	0.000215086	0.00111819	NA	ASV-CM-2871		603	0.141888	0.135986	0.568922	0.593613
604	0.000752801	0.000111819	COTU-CM-0501	ASV-CM-288		604	0.142123	0.136216	0.569886	0.594598
605	0.00015056	0.000335458	NA	ASV-CM-2912		605	0.142358	0.136447	0.57085	0.595582
606	0.000408664	0.00123001	NA	ASV-CM-2931		606	0.142593	0.136677	0.571814	0.596567
607	NA	NA	NA	NA.21		607	0.142829	0.136907	0.572778	0.597551
608	0.000129052	0.000559097	NA	ASV-CM-3102		608	0.143064	0.137138	0.573742	0.598536
609	0.000516207	0.000559097	NA	ASV-CM-3231		609	0.143299	0.137368	0.574706	0.59952
610	0.000279612	0.000670916	NA	ASV-CM-3291		610	0.143535	0.137599	0.57567	0.600505
611	0.00077431	0.00458459	COTU-CM-0764	ASV-CM-339		611	0.14377	0.137829	0.576634	0.601489
612	0.000709784	0.000335458	COTU-CM-0766	ASV-CM-348		612	0.144005	0.13806	0.577598	0.602473
613	0.000645258	0.00190093	COTU-CM-0400	ASV-CM-358		613	0.144241	0.13829	0.578562	0.603458
614	0.000279612	0.00123001	NA	ASV-CM-3741		614	0.144476	0.13852	0.579527	0.604442
615	0.000301121	0.000111819	COTU-CM-0590	ASV-CM-415		615	0.144711	0.138751	0.580491	0.605427
616	0.000172069	0.000111819	COTU-CM-0475	ASV-CM-453		616	0.144947	0.138981	0.581455	0.606411
617	0.195489	0.179344	COTU-CM-0013	ASV-CM-175		617	0.145182	0.139212	0.582419	0.607396
618	0.141934	0.171748	Not detected	ASV-CM-230		618	0.145417	0.139442	0.583383	0.60838
619	0.0272126	0.00516932	Not detected	ASV-CM-313		619	0.145652	0.139673	0.584347	0.609364
620	0.0308782	0.0589725	COTU-CM-0065	ASV-CM-416		620	0.145888	0.139903	0.585312	0.610349
621	0.0164332	0.0175124	Not detected	ASV-CM-510		621	0.146123	0.140134	0.586276	0.611333
622	0.0384269	0.0213103	NA	ASV-CM-613		622	0.146358	0.140364	0.58724	0.612318
623	0.0394831	0.042726	NA	ASV-CM-710		623	0.146594	0.140595	0.588205	0.613302
624	0.0085117	0.0312269	NA	ASV-CM-815		624	0.146829	0.140825	0.589169	0.614287
625	0.0078904	0.0058023	NA	ASV-CM-910		625	0.147064	0.141056	0.590133	0.615271
626	0.0205648	0.0192003	NA	ASV-CM-1014		626	0.1473	0.141286	0.591097	0.616255
627	0.00767295	0.00516932	NA	ASV-CM-1112		627	0.147535	0.141517	0.592062	0.61724
628	0.00621292	0.00369237	NA	ASV-CM-1210		628	0.14777	0.141747	0.593026	0.618224
629	0.014414	0.00749024	NA	ASV-CM-1310		629	0.148005	0.141978	0.593991	0.619209
630	0.0020192	0.00485283	NA	ASV-CM-1414		630	0.148241	0.142208	0.594955	0.620193
631	0.00792147	0.0101277	NA	ASV-CM-1510		631	0.148476	0.142439	0.595919	0.621178
632	0.00994067	0.00559131	NA	ASV-CM-1610		632	0.148711	0.142669	0.596884	0.622162
633	0.0166506	0.0203608	COTU-CM-0529	ASV-CM-177		633	0.148947	0.1429	0.597848	0.623146
634	0.0130782	0.0513767	NA	ASV-CM-1810		634	0.149182	0.14313	0.598813	0.624131
635	0.00860489	0.0028484	Not detected	ASV-CM-199		635	0.149417	0.143361	0.599777	0.625115
636	0.0122705	0.0513767	COTU-CM-0031	ASV-CM-207		636	0.149653	0.143591	0.600742	0.6261
637	0.0049082	0.00843971	NA	ASV-CM-2112		637	0.149888	0.143822	0.601706	0.627084
638	0.00406946	0.0312269	NA	ASV-CM-2210		638	0.150123	0.144052	0.602671	0.628069
639	0.00882234	0.0108661	Not detected	ASV-CM-239		639	0.150358	0.144283	0.603635	0.629053
640	0.0044733	0.00305939	Not detected	ASV-CM-246		640	0.150594	0.144514	0.6046	0.630038
641	0.0109347	0.0124486	Not detected	ASV-CM-265		641	0.150829	0.144744	0.605564	0.631022
642	0.010593	0.0130815	COTU-CM-0986	ASV-CM-275		642	0.151064	0.144975	0.606529	0.632006
643	0.00444224	0.00907269	Not detected	ASV-CM-295		643	0.1513	0.145205	0.607494	0.632991
644	0.00785934	0.00759574	Not detected	ASV-CM-304		644	0.151535	0.145436	0.608458	0.633975
645	0.00158429	0.00210993	Not detected	ASV-CM-325		645	0.15177	0.145666	0.609423	0.63496
646	0.00472182	0.00348138	Not detected	ASV-CM-332		646	0.152006	0.145897	0.610387	0.635944
647	0.0232363	0.00685726	Not detected	ASV-CM-344		647	0.152241	0.146128	0.611352	0.636929
648	0.00748656	0.00843971	COTU-CM-0033	ASV-CM-354		648	0.152476	0.146358	0.612317	0.637913
649	0.0144761	0.00727925	Not detected	ASV-CM-364		649	0.152711	0.146589	0.613281	0.638897
650	0.00556056	0.00559131	COTU-CM-2052	ASV-CM-376		650	0.152947	0.146819	0.614246	0.639882
651	0.00453543	0.0087562	Not detected	ASV-CM-384		651	0.153182	0.14705	0.615211	0.640866
652	0.00546737	0.014664	Not detected	ASV-CM-394		652	0.153417	0.14728	0.616176	0.641851
653	0.000869808	0.000421985	Not detected	ASV-CM-404		653	0.153653	0.147511	0.61714	0.642835
654	0.00288901	0.00696276	Not detected	ASV-CM-417		654	0.153888	0.147742	0.618105	0.64382
655	0.00487714	0.00421985	Not detected	ASV-CM-424		655	0.154123	0.147972	0.61907	0.644804
656	0.0118667	0.0028484	COTU-CM-2054	ASV-CM-434		656	0.154359	0.148203	0.620035	0.645788
657	0.000652356	0.000210993	Not detected	ASV-CM-443		657	0.154594	0.148433	0.621	0.646773
658	0.0127675	0.00759574	Not detected	ASV-CM-455		658	0.154829	0.148664	0.621964	0.647757
659	0.00195707	0.00168794	Not detected	ASV-CM-464		659	0.155065	0.148895	0.622929	0.648742
660	0.0020192	0.00485283	Not detected	ASV-CM-484		660	0.1553	0.149125	0.623894	0.649726
661	0.0119909	0.00200443	Not detected	ASV-CM-493		661	0.155535	0.149356	0.624859	0.650711
662	0.00534311	0.00369237	Not detected	ASV-CM-502		662	0.15577	0.149587	0.625824	0.651695
663	0.00223665	0.00147695	Not detected	ASV-CM-554		663	0.156006	0.149817	0.626789	0.65268
664	0.00456649	0.00189893	Not detected	ASV-CM-564		664	0.156241	0.150048	0.627754	0.653664
665	0.00335497	0.00305939	Not detected	ASV-CM-574		665	0.156476	0.150279	0.628719	0.654648
666	0.00186387	0.00242642	Not detected	ASV-CM-584		666	0.156712	0.150509	0.629683	0.655633
667	0.00742444	0.00843971	Not detected	ASV-CM-591		667	0.156947	0.15074	0.630648	0.656617
668	0.00323072	0.014664	NA	ASV-CM-604		668	0.157182	0.15097	0.631613	0.657602
669	0.00111832	0.00137145	NA	ASV-CM-614		669	0.157418	0.151201	0.632578	0.658586
670	0.00372775	0.00654077	NA	ASV-CM-624		670	0.157653	0.151432	0.633543	0.659571
671	0.00276475	0.00221542	NA	ASV-CM-634		671	0.157888	0.151662	0.634508	0.660555
672	0.00363456	0.00527482	NA	ASV-CM-644		672	0.158123	0.151893	0.635473	0.661539
673	0.00360349	0.0028484	NA	ASV-CM-654		673	0.158359	0.152124	0.636439	0.662524
674	0.00506353	0.00949467	NA	ASV-CM-673		674	0.158594	0.152354	0.637404	0.663508
675	0.00270262	0.00432535	NA	ASV-CM-684		675	0.158829	0.152585	0.638369	0.664493
676	0.00338604	0.00559131	NA	ASV-CM-692		676	0.159065	0.152816	0.639334	0.665477
677	0.00382094	0.00390337	NA	ASV-CM-742		677	0.1593	0.153046	0.640299	0.666462
678	0.00170855	0.000632978	NA	ASV-CM-764		678	0.159535	0.153277	0.641264	0.667446
679	0.00338604	0.00411436	NA	ASV-CM-774		679	0.159771	0.153508	0.642229	0.66843
680	0.00273368	0.0108661	NA	ASV-CM-784		680	0.160006	0.153739	0.643194	0.669415
681	0.0020192	0.00210993	NA	ASV-CM-794		681	0.160241	0.153969	0.644159	0.670399
682	0.00114939	0.00168794	NA	ASV-CM-803		682	0.160476	0.1542	0.645125	0.671384
683	0.00217452	0.014664	NA	ASV-CM-823		683	0.160712	0.154431	0.64609	0.672368
684	0.0034171	0.00168794	NA	ASV-CM-834		684	0.160947	0.154661	0.647055	0.673353
685	0.000465969	0.000527482	NA	ASV-CM-843		685	0.161182	0.154892	0.64802	0.674337
686	0.00139791	0.00200443	NA	ASV-CM-862		686	0.161418	0.155123	0.648985	0.675321
687	0.00136684	0.00232092	NA	ASV-CM-874		687	0.161653	0.155353	0.649951	0.676306
688	0.00173962	0.00137145	NA	ASV-CM-883		688	0.161888	0.155584	0.650916	0.67729
689	0.00124258	0.0028484	NA	ASV-CM-894		689	0.162124	0.155815	0.651881	0.678275
690	0.00307539	0.00675177	NA	ASV-CM-904		690	0.162359	0.156046	0.652846	0.679259
691	0.00180175	0.000949467	NA	ASV-CM-924		691	0.162594	0.156276	0.653812	0.680244
692	0.00326178	0.000632978	NA	ASV-CM-942		692	0.16283	0.156507	0.654777	0.681228
693	0.0024541	0.00253191	NA	ASV-CM-973		693	0.163065	0.156738	0.655742	0.682213
694	0.00177068	0.00527482	NA	ASV-CM-983		694	0.1633	0.156969	0.656708	0.683197
695	0.00152216	0.00116046	NA	ASV-CM-994		695	0.163535	0.157199	0.657673	0.684181
696	0.000652356	0.000421985	NA	ASV-CM-1015		696	0.163771	0.15743	0.658638	0.685166
697	0.00173962	0.00189893	NA	ASV-CM-1024		697	0.164006	0.157661	0.659604	0.68615
698	0.0020192	0.000316489	NA	ASV-CM-1044		698	0.164241	0.157892	0.660569	0.687135
699	0.000963002	0.000949467	NA	ASV-CM-1054		699	0.164477	0.158122	0.661535	0.688119
700	0.00236091	0.00675177	NA	ASV-CM-1064		700	0.164712	0.158353	0.6625	0.689104
701	0.0029822	0.00179344	NA	ASV-CM-1073		701	0.164947	0.158584	0.663466	0.690088
702	0.000155323	0.000316489	NA	ASV-CM-1104		702	0.165183	0.158815	0.664431	0.691072
703	NA	NA	NA	NA4		703	0.165418	0.159045	0.665396	0.692057
704	0.00142897	0.000210993	NA	ASV-CM-1124		704	0.165653	0.159276	0.666362	0.693041
705	0.00121152	0.00147695	NA	ASV-CM-1134		705	0.165888	0.159507	0.667327	0.694026
706	0.00136684	0.00105496	NA	ASV-CM-1143		706	0.166124	0.159738	0.668293	0.69501
707	0.000683421	0.000738475	NA	ASV-CM-1153		707	0.166359	0.159968	0.669258	0.695995
708	0.00173962	0.00137145	NA	ASV-CM-1172		708	0.166594	0.160199	0.670224	0.696979
709	0.00108726	0.00559131	NA	ASV-CM-1194		709	0.16683	0.16043	0.67119	0.697963
710	0.00127365	0.00527482	NA	ASV-CM-1213		710	0.167065	0.160661	0.672155	0.698948
711	0.00173962	0.00274291	NA	ASV-CM-1231		711	0.1673	0.160892	0.673121	0.699932
712	0.000931937	0.000527482	NA	ASV-CM-1254		712	0.167536	0.161122	0.674086	0.700917
713	0.000683421	0.000527482	NA	ASV-CM-1262		713	0.167771	0.161353	0.675052	0.701901
714	0.000683421	0.00179344	NA	ASV-CM-1292		714	0.168006	0.161584	0.676017	0.702886
715	0.000465969	0.000738475	NA	ASV-CM-1303		715	0.168241	0.161815	0.676983	0.70387
716	0.00118045	0.00527482	NA	ASV-CM-1312		716	0.168477	0.162046	0.677949	0.704854
717	0.00133578	0.000210993	NA	ASV-CM-1323		717	0.168712	0.162276	0.678914	0.705839
718	0.00251623	0.00242642	NA	ASV-CM-1333		718	0.168947	0.162507	0.67988	0.706823
719	0.000994067	0.00232092	NA	ASV-CM-1342		719	0.169183	0.162738	0.680846	0.707808
720	0.000776615	0.00147695	NA	ASV-CM-1353		720	0.169418	0.162969	0.681811	0.708792
721	0.00102513	0.000738475	NA	ASV-CM-1402		721	0.169653	0.1632	0.682777	0.709777
722	0.000559162	0.00116046	NA	ASV-CM-1415		722	0.169889	0.163431	0.683743	0.710761
723	0.000683421	0.000527482	NA	ASV-CM-1423		723	0.170124	0.163661	0.684709	0.711746
724	0.00155323	0.00432535	NA	ASV-CM-1472		724	0.170359	0.163892	0.685674	0.71273
725	0.000434904	0.000843971	NA	ASV-CM-1484		725	0.170595	0.164123	0.68664	0.713714
726	0.00102513	0.000949467	NA	ASV-CM-1513		726	0.17083	0.164354	0.687606	0.714699
727	0.000434904	0.000105496	NA	ASV-CM-1554		727	0.171065	0.164585	0.688572	0.715683
728	0.000714485	0.000105496	NA	ASV-CM-1571		728	0.1713	0.164816	0.689537	0.716668
729	0.000434904	0.000421985	NA	ASV-CM-1653		729	0.171536	0.165046	0.690503	0.717652
730	0.0010562	0.000843971	NA	ASV-CM-1674		730	0.171771	0.165277	0.691469	0.718637
731	0.00108726	0.000421985	NA	ASV-CM-1694		731	0.172006	0.165508	0.692435	0.719621
732	0.000683421	0.000632978	NA	ASV-CM-1714		732	0.172242	0.165739	0.693401	0.720605
733	0.00121152	0.000316489	NA	ASV-CM-1763		733	0.172477	0.16597	0.694367	0.72159
734	0.00040384	0.000316489	NA	ASV-CM-1833		734	0.172712	0.166201	0.695332	0.722574
735	0.000621292	0.000105496	NA	ASV-CM-1851		735	0.172948	0.166432	0.696298	0.723559
736	0.00273368	0.00432535	COTU-CM-0914	ASV-CM-187		736	0.173183	0.166663	0.697264	0.724543
737	0.00040384	0.000210993	NA	ASV-CM-1913		737	0.173418	0.166893	0.69823	0.725528
738	0.000124258	0.000316489	NA	ASV-CM-1923		738	0.173653	0.167124	0.699196	0.726512
739	0.000714485	0.000210993	NA	ASV-CM-1962		739	0.173889	0.167355	0.700162	0.727496
740	0.000248517	0.000421985	NA	ASV-CM-2003		740	0.174124	0.167586	0.701128	0.728481
741	0.000528098	0.000632978	NA	ASV-CM-2033		741	0.174359	0.167817	0.702094	0.729465
742	0.000186387	0.00126596	NA	ASV-CM-2122		742	0.174595	0.168048	0.70306	0.73045
743	0.000155323	0.000105496	NA	ASV-CM-2152		743	0.17483	0.168279	0.704026	0.731434
744	0.000465969	0.00179344	NA	ASV-CM-2202		744	0.175065	0.16851	0.704992	0.732419
745	0.000372775	0.000210993	NA	ASV-CM-2231		745	0.175301	0.168741	0.705958	0.733403
746	0.000559162	0.000105496	NA	ASV-CM-2251		746	0.175536	0.168971	0.706924	0.734387
747	0.00195707	0.000843971	COTU-CM-2046	ASV-CM-229		747	0.175771	0.169202	0.70789	0.735372
748	0.00074555	0.000632978	COTU-CM-0238	ASV-CM-237		748	0.176006	0.169433	0.708856	0.736356
749	0.000528098	0.000105496	NA	ASV-CM-2421		749	0.176242	0.169664	0.709822	0.737341
750	0.000869808	0.00158245	NA	ASV-CM-2541		750	0.176477	0.169895	0.710788	0.738325
751	0.00034171	0.000316489	COTU-CM-0632	ASV-CM-258		751	0.176712	0.170126	0.711754	0.73931
752	0.00074555	0.000738475	NA	ASV-CM-2671		752	0.176948	0.170357	0.71272	0.740294
753	0.000279581	0.000632978	NA	ASV-CM-2713		753	0.177183	0.170588	0.713686	0.741279
754	0.000279581	0.000105496	NA	ASV-CM-2872		754	0.177418	0.170819	0.714652	0.742263
755	0.000652356	0.000632978	COTU-CM-0353	ASV-CM-314		755	0.177654	0.17105	0.715619	0.743247
756	0.146947	0.205805	Not detected	ASV-CM-178		756	0.177889	0.171281	0.716585	0.744232
757	0.128528	0.173623	Not detected	ASV-CM-248		757	0.178124	0.171512	0.717551	0.745216
758	0.0285504	0.0123501	COTU-CM-2026	ASV-CM-315		758	0.178359	0.171742	0.718517	0.746201
759	0.0465811	0.0582349	Not detected	ASV-CM-418		759	0.178595	0.171973	0.719483	0.747185
760	0.0361229	0.0203732	Not detected	ASV-CM-511		760	0.17883	0.172204	0.720449	0.74817
761	0.0519637	0.0419183	NA	ASV-CM-615		761	0.179065	0.172435	0.721416	0.749154
762	0.01273	0.0224466	NA	ASV-CM-711		762	0.179301	0.172666	0.722382	0.750138
763	0.0164344	0.03065	NA	ASV-CM-816		763	0.179536	0.172897	0.723348	0.751123
764	0.00894374	0.00802308	NA	ASV-CM-911		764	0.179771	0.173128	0.724314	0.752107
765	0.0223286	0.0170378	NA	ASV-CM-1016		765	0.180007	0.173359	0.725281	0.753092
766	0.0155339	0.00694131	NA	ASV-CM-1113		766	0.180242	0.17359	0.726247	0.754076
767	0.00280387	0.000991616	NA	ASV-CM-1214		767	0.180477	0.173821	0.727213	0.755061
768	0.00851395	0.00432705	NA	ASV-CM-1313		768	0.180713	0.174052	0.728179	0.756045
769	0.00304947	0.00486793	NA	ASV-CM-1416		769	0.180948	0.174283	0.729146	0.757029
770	0.00880047	0.00567926	NA	ASV-CM-1514		770	0.181183	0.174514	0.730112	0.758014
771	0.0134258	0.00198323	NA	ASV-CM-1612		771	0.181418	0.174745	0.731078	0.758998
772	0.0168028	0.0158659	NA	ASV-CM-1710		772	0.181654	0.174976	0.732045	0.759983
773	0.0122593	0.0371405	NA	ASV-CM-1813		773	0.181889	0.175207	0.733011	0.760967
774	0.0122797	0.003065	NA	ASV-CM-1910		774	0.182124	0.175438	0.733977	0.761952
775	0.0112769	0.0371405	NA	ASV-CM-2010		775	0.18236	0.175669	0.734944	0.762936
776	0.00642639	0.014694	NA	ASV-CM-2113		776	0.182595	0.1759	0.73591	0.763921
777	0.00712224	0.03065	NA	ASV-CM-2211		777	0.18283	0.176131	0.736876	0.764905
778	0.00937353	0.0137023	NA	ASV-CM-2310		778	0.183066	0.176362	0.737843	0.765889
779	0.00665152	0.00612999	Not detected	ASV-CM-249		779	0.183301	0.176593	0.738809	0.766874
780	0.00634453	0.00531867	Not detected	ASV-CM-268		780	0.183536	0.176824	0.739776	0.767858
781	0.0077567	0.0105472	Not detected	ASV-CM-277		781	0.183771	0.177055	0.740742	0.768843
782	0.00742924	0.0115388	Not detected	ASV-CM-296		782	0.184007	0.177286	0.741709	0.769827
783	0.0075725	0.00829352	Not detected	ASV-CM-305		783	0.184242	0.177517	0.742675	0.770812
784	0.00223082	0.00207338	Not detected	ASV-CM-326		784	0.184477	0.177748	0.743642	0.771796
785	0.00358159	0.0013522	Not detected	ASV-CM-334		785	0.184713	0.177979	0.744608	0.77278
786	0.0269335	0.00766249	Not detected	ASV-CM-345		786	0.184948	0.17821	0.745575	0.773765
787	0.00861628	0.00892455	Not detected	ASV-CM-355		787	0.185183	0.178441	0.746541	0.774749
788	0.00278341	0.00117191	Not detected	ASV-CM-365		788	0.185419	0.178672	0.747508	0.775734
789	0.0075725	0.0074822	Not detected	ASV-CM-377		789	0.185654	0.178903	0.748474	0.776718
790	0.00528028	0.0100063	Not detected	ASV-CM-385		790	0.185889	0.179134	0.749441	0.777703
791	0.00787949	0.0210944	Not detected	ASV-CM-395		791	0.186124	0.179365	0.750407	0.778687
792	0.000675385	0.000450735	Not detected	ASV-CM-405		792	0.18636	0.179596	0.751374	0.779671
793	0.00464583	0.00739205	COTU-CM-0259	ASV-CM-419		793	0.186595	0.179827	0.75234	0.780656
794	0.00544401	0.00685117	Not detected	ASV-CM-425		794	0.18683	0.180058	0.753307	0.78164
795	0.0107243	0.00117191	Not detected	ASV-CM-435		795	0.187066	0.180289	0.754273	0.782625
796	0.000429791	0.000180294	Not detected	ASV-CM-444		796	0.187301	0.18052	0.75524	0.783609
797	0.0131802	0.00766249	Not detected	ASV-CM-456		797	0.187536	0.180751	0.756207	0.784594
798	0.00399091	0.00360588	COTU-CM-0943	ASV-CM-465		798	0.187772	0.180982	0.757173	0.785578
799	0.0016987	0.00252411	Not detected	ASV-CM-474		799	0.188007	0.181213	0.75814	0.786562
800	0.00282434	0.00486793	Not detected	ASV-CM-485		800	0.188242	0.181444	0.759107	0.787547
801	0.0123821	0.00297485	Not detected	ASV-CM-494		801	0.188478	0.181675	0.760073	0.788531
802	0.00773623	0.0059497	Not detected	ASV-CM-503		802	0.188713	0.181906	0.76104	0.789516
803	0.00216942	0.000721176	Not detected	ASV-CM-524		803	0.188948	0.182137	0.762007	0.7905
804	0.00237408	0.00261426	Not detected	ASV-CM-555		804	0.189183	0.182369	0.762973	0.791485
805	0.00282434	0.00216353	Not detected	ASV-CM-565		805	0.189419	0.1826	0.76394	0.792469
806	0.00415464	0.00315514	Not detected	ASV-CM-575		806	0.189654	0.182831	0.764907	0.793454
807	0.00253781	0.00333544	Not detected	ASV-CM-585		807	0.189889	0.183062	0.765874	0.794438
808	0.00714271	0.0108176	Not detected	ASV-CM-592		808	0.190125	0.183293	0.76684	0.795422
809	0.0043593	0.0210944	NA	ASV-CM-605		809	0.19036	0.183524	0.767807	0.796407
810	0.000736784	0.00189309	NA	ASV-CM-616		810	0.190595	0.183755	0.768774	0.797391
811	0.00325413	0.00189309	NA	ASV-CM-625		811	0.190831	0.183986	0.769741	0.798376
812	0.00286527	0.00360588	NA	ASV-CM-635		812	0.191066	0.184217	0.770707	0.79936
813	0.0031518	0.00468764	NA	ASV-CM-645		813	0.191301	0.184448	0.771674	0.800345
814	0.00558728	0.00342558	NA	ASV-CM-655		814	0.191536	0.184679	0.772641	0.801329
815	0.0061808	0.00567926	NA	ASV-CM-674		815	0.191772	0.18491	0.773608	0.802313
816	0.00292667	0.00333544	NA	ASV-CM-685		816	0.192007	0.185142	0.774575	0.803298
817	0.00362252	0.00423691	NA	ASV-CM-693		817	0.192242	0.185373	0.775541	0.804282
818	0.00583287	0.00252411	NA	ASV-CM-743		818	0.192478	0.185604	0.776508	0.805267
819	0.00241501	0.000540882	NA	ASV-CM-765		819	0.192713	0.185835	0.777475	0.806251
820	0.0013917	0.0013522	NA	ASV-CM-775		820	0.192948	0.186066	0.778442	0.807236
821	0.00188289	0.0137023	NA	ASV-CM-785		821	0.193184	0.186297	0.779409	0.80822
822	0.00221035	0.00126206	NA	ASV-CM-795		822	0.193419	0.186528	0.780376	0.809204
823	0.000982379	0.000811322	NA	ASV-CM-804		823	0.193654	0.186759	0.781343	0.810189
824	0.00331553	0.00396647	NA	ASV-CM-817		824	0.193889	0.18699	0.78231	0.811173
825	0.00313133	0.0210944	NA	ASV-CM-824		825	0.194125	0.187221	0.783277	0.812158
826	0.00673339	0.00261426	NA	ASV-CM-835		826	0.19436	0.187453	0.784243	0.813142
827	0.000675385	0.000180294	NA	ASV-CM-844		827	0.194595	0.187684	0.78521	0.814127
828	0.00161683	0.000450735	NA	ASV-CM-863		828	0.194831	0.187915	0.786177	0.815111
829	0.0015759	0.00270441	NA	ASV-CM-875		829	0.195066	0.188146	0.787144	0.816095
830	0.00212849	0.0015325	NA	ASV-CM-884		830	0.195301	0.188377	0.788111	0.81708
831	0.00118704	0.0013522	NA	ASV-CM-895		831	0.195537	0.188608	0.789078	0.818064
832	0.00278341	0.00558911	NA	ASV-CM-905		832	0.195772	0.188839	0.790045	0.819049
833	0.00102331	0.000721176	NA	ASV-CM-925		833	0.196007	0.189071	0.791012	0.820033
834	0.00192382	0.00261426	NA	ASV-CM-931		834	0.196243	0.189302	0.791979	0.821018
835	0.00304947	0.000540882	NA	ASV-CM-943		835	0.196478	0.189533	0.792946	0.822002
836	0.00378625	0.00504823	NA	ASV-CM-974		836	0.196713	0.189764	0.793913	0.822987
837	0.00167823	0.00468764	NA	ASV-CM-984		837	0.196948	0.189995	0.79488	0.823971
838	0.00147357	0.000901469	NA	ASV-CM-995		838	0.197184	0.190226	0.795847	0.824955
839	0.000880047	0.00126206	NA	ASV-CM-1017		839	0.197419	0.190457	0.796815	0.82594
840	0.00124844	0.00198323	NA	ASV-CM-1025		840	0.197654	0.190689	0.797782	0.826924
841	0.00243548	0.00252411	NA	ASV-CM-1034		841	0.19789	0.19092	0.798749	0.827909
842	0.00106424	0.000450735	NA	ASV-CM-1045		842	0.198125	0.191151	0.799716	0.828893
843	0.000859581	0.000901469	NA	ASV-CM-1055		843	0.19836	0.191382	0.800683	0.829878
844	0.00221035	0.00558911	NA	ASV-CM-1065		844	0.198596	0.191613	0.80165	0.830862
845	0.00171916	0.00117191	NA	ASV-CM-1074		845	0.198831	0.191844	0.802617	0.831846
846	0.000286527	9.01469e-05	NA	ASV-CM-1105		846	0.199066	0.192076	0.803584	0.832831
847	NA	NA	NA	NA5		847	0.199301	0.192307	0.804551	0.833815
848	0.00126891	0.000631029	NA	ASV-CM-1125		848	0.199537	0.192538	0.805519	0.8348
849	0.00106424	0.00171279	NA	ASV-CM-1135		849	0.199772	0.192769	0.806486	0.835784
850	0.000961912	0.00162264	NA	ASV-CM-1144		850	0.200007	0.193	0.807453	0.836769
851	0.00102331	0.000721176	NA	ASV-CM-1154		851	0.200243	0.193231	0.80842	0.837753
852	0.000982379	0.000540882	NA	ASV-CM-1173		852	0.200478	0.193463	0.809387	0.838737
853	0.00110518	0.0074822	NA	ASV-CM-1195		853	0.200713	0.193694	0.810355	0.839722
854	0.00124844	0.00468764	NA	ASV-CM-1215		854	0.200949	0.193925	0.811322	0.840706
855	0.000184196	0.000270441	NA	ASV-CM-1223		855	0.201184	0.194156	0.812289	0.841691
856	0.00124844	0.00261426	NA	ASV-CM-1232		856	0.201419	0.194387	0.813256	0.842675
857	0.000634453	0.00108176	NA	ASV-CM-1255		857	0.201654	0.194619	0.814224	0.84366
858	0.000388858	0.00108176	NA	ASV-CM-1263		858	0.20189	0.19485	0.815191	0.844644
859	0.000388858	0.000360588	NA	ASV-CM-1293		859	0.202125	0.195081	0.816158	0.845628
860	0.000450257	9.01469e-05	NA	ASV-CM-1304		860	0.20236	0.195312	0.817125	0.846613
861	0.00114611	0.00468764	NA	ASV-CM-1314		861	0.202596	0.195543	0.818093	0.847597
862	0.00104378	0.000450735	NA	ASV-CM-1324		862	0.202831	0.195775	0.81906	0.848582
863	0.00317226	0.00324529	NA	ASV-CM-1334		863	0.203066	0.196006	0.820027	0.849566
864	0.00120751	0.000540882	NA	ASV-CM-1343		864	0.203302	0.196237	0.820995	0.850551
865	0.000695851	9.01469e-05	NA	ASV-CM-1354		865	0.203537	0.196468	0.821962	0.851535
866	0.000839115	0.000360588	NA	ASV-CM-1371		866	0.203772	0.196699	0.822929	0.85252
867	0.0016373	0.000811322	NA	ASV-CM-1381		867	0.204008	0.196931	0.823897	0.853504
868	0.00102331	0.000721176	NA	ASV-CM-1403		868	0.204243	0.197162	0.824864	0.854488
869	0.000941446	0.000901469	NA	ASV-CM-1417		869	0.204478	0.197393	0.825831	0.855473
870	0.000982379	0.000811322	NA	ASV-CM-1424		870	0.204713	0.197624	0.826799	0.856457
871	0.000286527	0.00117191	NA	ASV-CM-1434		871	0.204949	0.197856	0.827766	0.857442
872	0.000675385	0.000721176	NA	ASV-CM-1443		872	0.205184	0.198087	0.828734	0.858426
873	0.000306993	0.000270441	NA	ASV-CM-1453		873	0.205419	0.198318	0.829701	0.859411
874	0.000961912	0.000901469	NA	ASV-CM-1485		874	0.205655	0.198549	0.830668	0.860395
875	0.000409324	0.000540882	NA	ASV-CM-1515		875	0.20589	0.198781	0.831636	0.861379
876	0.000613987	0.000631029	NA	ASV-CM-1522		876	0.206125	0.199012	0.832603	0.862364
877	0.000306993	0.000270441	NA	ASV-CM-1555		877	0.206361	0.199243	0.833571	0.863348
878	0.000880047	0.000180294	NA	ASV-CM-1572		878	0.206596	0.199474	0.834538	0.864333
879	0.000613987	9.01469e-05	NA	ASV-CM-1654		879	0.206831	0.199705	0.835506	0.865317
880	0.00108471	0.000721176	NA	ASV-CM-1675		880	0.207066	0.199937	0.836473	0.866302
881	0.000839115	0.000540882	NA	ASV-CM-1695		881	0.207302	0.200168	0.837441	0.867286
882	0.0013917	0.000721176	NA	ASV-CM-1701		882	0.207537	0.200399	0.838408	0.86827
883	0.000491189	9.01469e-05	NA	ASV-CM-1715		883	0.207772	0.200631	0.839376	0.869255
884	0.000286527	0.000360588	NA	ASV-CM-1723		884	0.208008	0.200862	0.840343	0.870239
885	0.000900514	0.00108176	NA	ASV-CM-1764		885	0.208243	0.201093	0.841311	0.871224
886	0.000675385	0.000360588	NA	ASV-CM-1852		886	0.208478	0.201324	0.842278	0.872208
887	0.00176009	0.00351573	NA	ASV-CM-1871		887	0.208714	0.201556	0.843246	0.873193
888	0.000532122	9.01469e-05	NA	ASV-CM-1914		888	0.208949	0.201787	0.844213	0.874177
889	0.000102331	0.000270441	NA	ASV-CM-1963		889	0.209184	0.202018	0.845181	0.875162
890	0.000122797	9.01469e-05	NA	ASV-CM-1972		890	0.209419	0.202249	0.846149	0.876146
891	0.000368392	0.000540882	NA	ASV-CM-1981		891	0.209655	0.202481	0.847116	0.87713
892	8.18649e-05	0.00117191	NA	ASV-CM-2004		892	0.20989	0.202712	0.848084	0.878115
893	0.000306993	0.00108176	NA	ASV-CM-2034		893	0.210125	0.202943	0.849051	0.879099
894	0.000675385	0.000180294	NA	ASV-CM-2063		894	0.210361	0.203174	0.850019	0.880084
895	0.000388858	9.01469e-05	NA	ASV-CM-2123		895	0.210596	0.203406	0.850987	0.881068
896	0.000266061	0.000360588	NA	ASV-CM-2203		896	0.210831	0.203637	0.851954	0.882053
897	0.000184196	0.000270441	NA	ASV-CM-2232		897	0.211067	0.203868	0.852922	0.883037
898	0.000368392	0.000180294	NA	ASV-CM-2252		898	0.211302	0.2041	0.853889	0.884021
899	0.00176009	0.000450735	NA	ASV-CM-2291		899	0.211537	0.204331	0.854857	0.885006
900	0.000347926	0.000540882	NA	ASV-CM-2332		900	0.211772	0.204562	0.855825	0.88599
901	0.00106424	0.00198323	NA	ASV-CM-2371		901	0.212008	0.204794	0.856792	0.886975
902	0.000266061	0.000450735	NA	ASV-CM-2401		902	0.212243	0.205025	0.85776	0.887959
903	0.000225128	0.000540882	NA	ASV-CM-2422		903	0.212478	0.205256	0.858728	0.888944
904	0.000961912	0.000360588	NA	ASV-CM-2471		904	0.212714	0.205487	0.859696	0.889928
905	0.00167823	0.00180294	NA	ASV-CM-2542		905	0.212949	0.205719	0.860663	0.890912
906	0.000306993	9.01469e-05	NA	ASV-CM-2581		906	0.213184	0.20595	0.861631	0.891897
907	NA	NA	NA	NA.14		907	0.21342	0.206181	0.862599	0.892881
908	0.000409324	0.000270441	NA	ASV-CM-2622		908	0.213655	0.206413	0.863566	0.893866
909	0.000388858	0.000270441	NA	ASV-CM-2714		909	0.21389	0.206644	0.864534	0.89485
910	0.000245595	9.01469e-05	NA	ASV-CM-2873		910	0.214126	0.206875	0.865502	0.895835
911	8.18649e-05	0.000180294	NA	ASV-CM-2903		911	0.214361	0.207107	0.86647	0.896819
912	8.18649e-05	0.000270441	NA	ASV-CM-2913		912	0.214596	0.207338	0.867438	0.897803
913	0.000880047	0.000540882	NA	ASV-CM-3071		913	0.214831	0.207569	0.868405	0.898788
914	0.140215	0.162954	COTU-CM-0695	ASV-CM-180		914	0.215067	0.207801	0.869373	0.899772
915	0.0584928	0.0926681	Not detected	ASV-CM-257		915	0.215302	0.208032	0.870341	0.900757
916	0.0245777	0.00439285	COTU-CM-0007	ASV-CM-316		916	0.215537	0.208263	0.871309	0.901741
917	0.058162	0.071959	Not detected	ASV-CM-420		917	0.215773	0.208495	0.872277	0.902726
918	0.0350855	0.0464387	Not detected	ASV-CM-512		918	0.216008	0.208726	0.873244	0.90371
919	0.0567627	0.050204	NA	ASV-CM-617		919	0.216243	0.208957	0.874212	0.904695
920	0.0211938	0.0213367	NA	ASV-CM-712		920	0.216479	0.209189	0.87518	0.905679
921	0.02529	0.0550152	NA	ASV-CM-818		921	0.216714	0.20942	0.876148	0.906663
922	0.0431508	0.0287627	NA	ASV-CM-912		922	0.216949	0.209651	0.877116	0.907648
923	0.015113	0.017676	NA	ASV-CM-1018		923	0.217184	0.209883	0.878084	0.908632
924	0.0145278	0.00648468	NA	ASV-CM-1114		924	0.21742	0.210114	0.879052	0.909617
925	0.00943924	0.00470662	NA	ASV-CM-1216		925	0.217655	0.210345	0.88002	0.910601
926	0.02155	0.0166301	NA	ASV-CM-1315		926	0.21789	0.210577	0.880987	0.911586
927	0.032414	0.0481121	NA	ASV-CM-1418		927	0.218126	0.210808	0.881955	0.91257
928	0.00984633	0.0118188	NA	ASV-CM-1516		928	0.218361	0.211039	0.882923	0.913554
929	0.00999898	0.00146428	NA	ASV-CM-1613		929	0.218596	0.211271	0.883891	0.914539
930	0.00259516	0.00439285	NA	ASV-CM-1716		930	0.218832	0.211502	0.884859	0.915523
931	0.0104315	0.0335739	NA	ASV-CM-1814		931	0.219067	0.211733	0.885827	0.916508
932	0.0088795	0.00156887	NA	ASV-CM-1915		932	0.219302	0.211965	0.886795	0.917492
933	0.0104061	0.0335739	NA	ASV-CM-2013		933	0.219537	0.212196	0.887763	0.918477
934	0.00432526	0.00533417	NA	ASV-CM-2114		934	0.219773	0.212428	0.888731	0.919461
935	0.0112202	0.0550152	NA	ASV-CM-2212		935	0.220008	0.212659	0.889699	0.920445
936	0.0062589	0.00470662	NA	ASV-CM-2311		936	0.220243	0.21289	0.890667	0.92143
937	0.00859963	0.00909947	NA	ASV-CM-2410		937	0.220479	0.213122	0.891635	0.922414
938	0.00720028	0.00658927	Not detected	ASV-CM-269		938	0.220714	0.213353	0.892603	0.923399
939	0.011551	0.00700764	Not detected	ASV-CM-278		939	0.220949	0.213584	0.893571	0.924383
940	0.00608081	0.00836733	COTU-CM-0961	ASV-CM-297		940	0.221185	0.213816	0.894539	0.925368
941	0.00842153	0.00951783	COTU-CM-0949	ASV-CM-306		941	0.22142	0.214047	0.895507	0.926352
942	0.0119835	0.0141199	Not detected	ASV-CM-328		942	0.221655	0.214279	0.896475	0.927336
943	0.00646245	0.00146428	COTU-CM-0654	ASV-CM-346		943	0.221891	0.21451	0.897443	0.928321
944	0.0349328	0.0215459	Not detected	ASV-CM-357		944	0.222126	0.214741	0.898411	0.929305
945	0.00335844	0.00156887	Not detected	ASV-CM-366		945	0.222361	0.214973	0.899379	0.93029
946	0.00363831	0.00407907	COTU-CM-0364	ASV-CM-378		946	0.222596	0.215204	0.900347	0.931274
947	0.00236617	0.00460203	COTU-CM-0899	ASV-CM-386		947	0.222832	0.215436	0.901316	0.932259
948	0.0110421	0.0287627	Not detected	ASV-CM-396		948	0.223067	0.215667	0.902284	0.933243
949	0.0104061	0.0099362	Not detected	ASV-CM-406		949	0.223302	0.215898	0.903252	0.934228
950	0.00516487	0.00585713	NA	ASV-CM-4110		950	0.223538	0.21613	0.90422	0.935212
951	0.00396906	0.00690304	COTU-CM-2059	ASV-CM-426		951	0.223773	0.216361	0.905188	0.936196
952	0.00109404	0.000104592	Not detected	ASV-CM-436		952	0.224008	0.216593	0.906156	0.937181
953	0.00396906	0.00481121	Not detected	ASV-CM-445		953	0.224244	0.216824	0.907124	0.938165
954	0.000432526	0.000209183	COTU-CM-2036	ASV-CM-457		954	0.224479	0.217055	0.908092	0.93915
955	0.00852331	0.00753059	Not detected	ASV-CM-466		955	0.224714	0.217287	0.909061	0.940134
956	0.00457969	0.00428825	Not detected	ASV-CM-475		956	0.224949	0.217518	0.910029	0.941119
957	0.0113729	0.0481121	Not detected	ASV-CM-486		957	0.225185	0.21775	0.910997	0.942103
958	0.00272237	0.000627549	Not detected	ASV-CM-495		958	0.22542	0.217981	0.911965	0.943087
959	0.00379096	0.00230101	Not detected	ASV-CM-504		959	0.225655	0.218213	0.912933	0.944072
960	0.00134846	0.000104592	Not detected	ASV-CM-525		960	0.225891	0.218444	0.913902	0.945056
961	0.00353654	0.00418366	Not detected	ASV-CM-556		961	0.226126	0.218675	0.91487	0.946041
962	0.0026206	0.00303316	Not detected	ASV-CM-566		962	0.226361	0.218907	0.915838	0.947025
963	0.00730206	0.00554335	Not detected	ASV-CM-576		963	0.226597	0.219138	0.916806	0.94801
964	0.00259516	0.00292856	Not detected	ASV-CM-586		964	0.226832	0.21937	0.917774	0.948994
965	0.00669143	0.0287627	NA	ASV-CM-606		965	0.227067	0.219601	0.918743	0.949978
966	0.00302768	0.00209183	NA	ASV-CM-618		966	0.227302	0.219833	0.919711	0.950963
967	0.00287503	0.0012551	NA	ASV-CM-626		967	0.227538	0.220064	0.920679	0.951947
968	0.00305312	0.00313775	NA	ASV-CM-636		968	0.227773	0.220295	0.921647	0.952932
969	0.00216263	0.00230101	NA	ASV-CM-646		969	0.228008	0.220527	0.922616	0.953916
970	0.00692042	0.00784437	NA	ASV-CM-656		970	0.228244	0.220758	0.923584	0.954901
971	0.00170466	0.00167347	NA	ASV-CM-675		971	0.228479	0.22099	0.924552	0.955885
972	0.00234073	0.00146428	NA	ASV-CM-686		972	0.228714	0.221221	0.925521	0.95687
973	0.00180643	0.00219642	NA	ASV-CM-694		973	0.22895	0.221453	0.926489	0.957854
974	0.00569917	0.00606631	NA	ASV-CM-744		974	0.229185	0.221684	0.927457	0.958838
975	0.00200997	0.0012551	NA	ASV-CM-766		975	0.22942	0.221916	0.928426	0.959823
976	0.00180643	0.000836733	NA	ASV-CM-776		976	0.229656	0.222147	0.929394	0.960807
977	0.00180643	0.00470662	NA	ASV-CM-786		977	0.229891	0.222378	0.930362	0.961792
978	0.00249338	0.00156887	NA	ASV-CM-796		978	0.230126	0.22261	0.931331	0.962776
979	0.00124669	0.00135969	NA	ASV-CM-805		979	0.230361	0.222841	0.932299	0.963761
980	0.00508854	0.0287627	NA	ASV-CM-825		980	0.230597	0.223073	0.933267	0.964745
981	0.001552	0.00198724	NA	ASV-CM-852		981	0.230832	0.223304	0.934236	0.965729
982	0.00101771	0.000836733	NA	ASV-CM-864		982	0.231067	0.223536	0.935204	0.966714
983	0.00188276	0.0012551	NA	ASV-CM-876		983	0.231303	0.223767	0.936172	0.967698
984	0.00251883	0.00146428	NA	ASV-CM-885		984	0.231538	0.223999	0.937141	0.968683
985	0.00213719	0.00167347	NA	ASV-CM-896		985	0.231773	0.22423	0.938109	0.969667
986	0.00094138	0.000836733	NA	ASV-CM-906		986	0.232009	0.224462	0.939078	0.970652
987	0.0024425	0.00198724	NA	ASV-CM-926		987	0.232244	0.224693	0.940046	0.971636
988	0.00200997	0.00146428	NA	ASV-CM-932		988	0.232479	0.224925	0.941015	0.97262
989	0.000228984	0.000209183	NA	ASV-CM-944		989	0.232714	0.225156	0.941983	0.973605
990	0.0101008	0.0201862	NA	ASV-CM-961		990	0.23295	0.225388	0.942951	0.974589
991	0.000788724	0.00230101	NA	ASV-CM-985		991	0.233185	0.225619	0.94392	0.975574
992	0.000330755	0.000418366	NA	ASV-CM-996		992	0.23342	0.225851	0.944888	0.976558
993	0.0024425	0.00135969	NA	ASV-CM-1002		993	0.233656	0.226082	0.945857	0.977543
994	0.000457969	0.000836733	NA	ASV-CM-1019		994	0.233891	0.226314	0.946825	0.978527
995	0.00185732	0.00240561	NA	ASV-CM-1026		995	0.234126	0.226545	0.947794	0.979511
996	0.00129758	0.000209183	NA	ASV-CM-1046		996	0.234362	0.226776	0.948762	0.980496
997	0.00101771	0.000941324	NA	ASV-CM-1056		997	0.234597	0.227008	0.949731	0.98148
998	0.000839609	0.00177806	NA	ASV-CM-1106		998	0.234832	0.227239	0.950699	0.982465
999	0.00124669	0.00188265	NA	ASV-CM-1126		999	0.235067	0.227471	0.951668	0.983449
1000	0.00132302	0.00167347	NA	ASV-CM-1136		1000	0.235303	0.227702	0.952636	0.984434
1001	0.00129758	0.00146428	NA	ASV-CM-1145		1001	0.235538	0.227934	0.953605	0.985418
1002	0.00104315	0.00156887	NA	ASV-CM-1155		1002	0.235773	0.228165	0.954574	0.986403
1003	0.00137391	0.0141199	NA	ASV-CM-1162		1003	0.236009	0.228397	0.955542	0.987387
1004	0.000890495	0.00115051	NA	ASV-CM-1174		1004	0.236244	0.228629	0.956511	0.988371
1005	0.000508854	0.00407907	NA	ASV-CM-1196		1005	0.236479	0.22886	0.957479	0.989356
1006	0.00966823	0.0201862	NA	ASV-CM-1201		1006	0.236715	0.229092	0.958448	0.99034
1007	0.000737838	0.00230101	NA	ASV-CM-1217		1007	0.23695	0.229323	0.959416	0.991325
1008	0.00251883	0.00240561	NA	ASV-CM-1224		1008	0.237185	0.229555	0.960385	0.992309
1009	0.000737838	0.00177806	NA	ASV-CM-1256		1009	0.23742	0.229786	0.961354	0.993294
1010	0.000966823	0.00198724	NA	ASV-CM-1264		1010	0.237656	0.230018	0.962322	0.994278
1011	0.00437614	0.00690304	NA	ASV-CM-1272		1011	0.237891	0.230249	0.963291	0.995262
1012	0.000585182	0.000732141	NA	ASV-CM-1294		1012	0.238126	0.230481	0.964259	0.996247
1013	0.000814166	0.000522958	NA	ASV-CM-1305		1013	0.238362	0.230712	0.965228	0.997231
1014	0.000788724	0.000732141	NA	ASV-CM-1344		1014	0.238597	0.230944	0.966197	0.998216
1015	0.000636068	0.000627549	NA	ASV-CM-1355		1015	0.238832	0.231175	0.967165	0.9992
1016	0.000992265	0.00135969	NA	ASV-CM-1419		1016	0.239068	0.231407	0.968134	1.00018
1017	0.000763281	0.000418366	NA	ASV-CM-1425		1017	0.239303	0.231638	0.969103	1.00117
1018	0.00104315	0.000941324	NA	ASV-CM-1444		1018	0.239538	0.23187	0.970071	1.00215
1019	0.000737838	0.00104592	NA	ASV-CM-1454		1019	0.239774	0.232101	0.97104	1.00314
1020	0.00145023	0.0012551	NA	ASV-CM-1473		1020	0.240009	0.232333	0.972009	1.00412
1021	0.000534297	0.000209183	NA	ASV-CM-1486		1021	0.240244	0.232564	0.972977	1.00511
1022	0.000636068	0.000313775	NA	ASV-CM-1503		1022	0.240479	0.232796	0.973946	1.00609
1023	0.001552	0.000941324	NA	ASV-CM-1532		1023	0.240715	0.233028	0.974915	1.00708
1024	0.000788724	0.000522958	NA	ASV-CM-1573		1024	0.24095	0.233259	0.975884	1.00806
1025	0.000534297	0.000313775	NA	ASV-CM-1632		1025	0.241185	0.233491	0.976852	1.00904
1026	0.000559739	0.000313775	NA	ASV-CM-1655		1026	0.241421	0.233722	0.977821	1.01003
1027	0.000254427	0.000104592	NA	ASV-CM-1696		1027	0.241656	0.233954	0.97879	1.01101
1028	0.000585182	0.000209183	NA	ASV-CM-1717		1028	0.241891	0.234185	0.979758	1.012
1029	0.000534297	0.000313775	NA	ASV-CM-1724		1029	0.242127	0.234417	0.980727	1.01298
1030	0.000407083	0.000104592	NA	ASV-CM-1834		1030	0.242362	0.234648	0.981696	1.01397
1031	0.000254427	0.000209183	NA	ASV-CM-1916		1031	0.242597	0.23488	0.982665	1.01495
1032	0.000610625	0.000313775	NA	ASV-CM-1924		1032	0.242832	0.235112	0.983634	1.01594
1033	0.000356198	0.000104592	NA	ASV-CM-1964		1033	0.243068	0.235343	0.984602	1.01692
1034	0.000585182	0.000209183	NA	ASV-CM-1973		1034	0.243303	0.235575	0.985571	1.0179
1035	0.000712396	0.000836733	NA	ASV-CM-1982		1035	0.243538	0.235806	0.98654	1.01889
1036	0.000203542	0.000209183	NA	ASV-CM-2005		1036	0.243774	0.236038	0.987509	1.01987
1037	0.000381641	0.000209183	NA	ASV-CM-2014		1037	0.244009	0.236269	0.988478	1.02086
1038	0.00027987	0.000522958	NA	ASV-CM-2035		1038	0.244244	0.236501	0.989446	1.02184
1039	0.00259516	0.00428825	NA	ASV-CM-2071		1039	0.24448	0.236733	0.990415	1.02283
1040	0.00206086	0.000836733	NA	ASV-CM-2082		1040	0.244715	0.236964	0.991384	1.02381
1041	0.000356198	0.000522958	NA	ASV-CM-2091		1041	0.24495	0.237196	0.992353	1.0248
1042	0.00101771	0.0012551	NA	ASV-CM-2102		1042	0.245185	0.237427	0.993322	1.02578
1043	0.000432526	0.000522958	NA	ASV-CM-2124		1043	0.245421	0.237659	0.994291	1.02676
1044	0.000559739	0.000522958	NA	ASV-CM-2132		1044	0.245656	0.23789	0.99526	1.02775
1045	0.00027987	0.000104592	NA	ASV-CM-2153		1045	0.245891	0.238122	0.996228	1.02873
1046	0.000305312	0.000104592	NA	ASV-CM-2162		1046	0.246127	0.238354	0.997197	1.02972
1047	0.000559739	0.000209183	NA	ASV-CM-2182		1047	0.246362	0.238585	0.998166	1.0307
1048	0.00122125	0.000836733	NA	ASV-CM-2411		1048	0.246597	0.238817	0.999135	1.03169
1049	0.000152656	0.000418366	NA	ASV-CM-2582		1049	0.246833	0.239048	1.0001	1.03267
1050	0.000305312	0.000313775	NA	ASV-CM-2661		1050	0.247068	0.23928	1.00107	1.03366
1051	7.63281e-05	0.000209183	NA	ASV-CM-2874		1051	0.247303	0.239512	1.00204	1.03464
1052	0.000178099	0.000209183	NA	ASV-CM-2932		1052	0.247539	0.239743	1.00301	1.03562
1053	0.000101771	0.000209183	NA	ASV-CM-2941		1053	0.247774	0.239975	1.00398	1.03661
1054	0.000407083	0.000313775	NA	ASV-CM-3103		1054	0.248009	0.240206	1.00495	1.03759
1055	0.00109404	0.000313775	COTU-CM-0256	ASV-CM-327		1055	0.248244	0.240438	1.00592	1.03858
1056	0.000356198	0.000732141	NA	ASV-CM-3311		1056	0.24848	0.24067	1.00689	1.03956
1057	0.00027987	0.000209183	NA	ASV-CM-3411		1057	0.248715	0.240901	1.00786	1.04055
1058	0.000101771	0.000104592	NA	ASV-CM-4131		1058	0.24895	0.241133	1.00882	1.04153
1059	0.119661	0.157123	Not detected	ASV-CM-190		1059	0.249186	0.241364	1.00979	1.04252
1060	0.0807658	0.123881	Not detected	ASV-CM-260		1060	0.249421	0.241596	1.01076	1.0435
1061	0.0302926	0.00529172	Not detected	ASV-CM-317		1061	0.249656	0.241828	1.01173	1.04448
1062	0.0441129	0.0696065	Not detected	ASV-CM-427		1062	0.249892	0.242059	1.0127	1.04547
1063	0.0368685	0.0213026	Not detected	ASV-CM-513		1063	0.250127	0.242291	1.01367	1.04645
1064	0.0307022	0.0185889	NA	ASV-CM-619		1064	0.250362	0.242522	1.01464	1.04744
1065	0.00730903	0.0105834	NA	ASV-CM-713		1065	0.250597	0.242754	1.01561	1.04842
1066	0.00608008	0.029308	NA	ASV-CM-819		1066	0.250833	0.242986	1.01658	1.04941
1067	0.0232638	0.0173677	NA	ASV-CM-913		1067	0.251068	0.243217	1.01755	1.05039
1068	0.0167525	0.012483	NA	ASV-CM-1020		1068	0.251303	0.243449	1.01851	1.05138
1069	0.00159548	0.00393487	NA	ASV-CM-1115		1069	0.251539	0.243681	1.01948	1.05236
1070	0.0426252	0.0282225	NA	ASV-CM-1218		1070	0.251774	0.243912	1.02045	1.05334
1071	0.0136694	0.0170963	NA	ASV-CM-1316		1071	0.252009	0.244144	1.02142	1.05433
1072	0.0358768	0.0499322	NA	ASV-CM-1420		1072	0.252245	0.244375	1.02239	1.05531
1073	0.0133891	0.00881954	NA	ASV-CM-1517		1073	0.25248	0.244607	1.02336	1.0563
1074	0.0506673	0.0169607	NA	ASV-CM-1614		1074	0.252715	0.244839	1.02433	1.05728
1075	0.00493737	0.0036635	NA	ASV-CM-1718		1075	0.25295	0.24507	1.0253	1.05827
1076	0.0112546	0.0497965	NA	ASV-CM-1815		1076	0.253186	0.245302	1.02627	1.05925
1077	0.0554106	0.0169607	NA	ASV-CM-1917		1077	0.253421	0.245534	1.02724	1.06024
1078	0.0114487	0.0497965	NA	ASV-CM-2015		1078	0.253656	0.245765	1.02821	1.06122
1079	0.00189733	0.00502035	NA	ASV-CM-2115		1079	0.253892	0.245997	1.02917	1.0622
1080	0.00228542	0.029308	NA	ASV-CM-2213		1080	0.254127	0.246229	1.03014	1.06319
1081	0.0156961	0.0160109	NA	ASV-CM-2312		1081	0.254362	0.24646	1.03111	1.06417
1082	0.00411807	0.00515604	NA	ASV-CM-2412		1082	0.254598	0.246692	1.03208	1.06516
1083	0.0138634	0.0162822	NA	ASV-CM-2610		1083	0.254833	0.246923	1.03305	1.06614
1084	0.0102413	0.0101764	Not detected	ASV-CM-279		1084	0.255068	0.247155	1.03402	1.06713
1085	0.00215606	0.00312076	Not detected	ASV-CM-298		1085	0.255304	0.247387	1.03499	1.06811
1086	0.00952976	0.0130258	Not detected	ASV-CM-308		1086	0.255539	0.247618	1.03596	1.06909
1087	0.0114271	0.0177748	NA	ASV-CM-3210		1087	0.255774	0.24785	1.03693	1.07008
1088	0.0199866	0.00515604	NA	ASV-CM-3410		1088	0.256009	0.248082	1.0379	1.07106
1089	0.0125482	0.0101764	Not detected	ASV-CM-359		1089	0.256245	0.248313	1.03887	1.07205
1090	0.00187577	0.000542741	COTU-CM-0176	ASV-CM-368		1090	0.25648	0.248545	1.03984	1.07303
1091	0.00422587	0.00719132	COTU-CM-0677	ASV-CM-379		1091	0.256715	0.248777	1.0408	1.07402
1092	0.00217762	0.00217096	COTU-CM-0200	ASV-CM-387		1092	0.256951	0.249008	1.04177	1.075
1093	0.00700718	0.0165536	Not detected	ASV-CM-397		1093	0.257186	0.24924	1.04274	1.07599
1094	0.0110606	0.0119403	Not detected	ASV-CM-407		1094	0.257421	0.249472	1.04371	1.07697
1095	0.00413963	0.0112619	NA	ASV-CM-4111		1095	0.257657	0.249703	1.04468	1.07795
1096	0.00116427	0.00162822	COTU-CM-0804	ASV-CM-428		1096	0.257892	0.249935	1.04565	1.07894
1097	0.00474332	0.000678426	Not detected	ASV-CM-437		1097	0.258127	0.250167	1.04662	1.07992
1098	0.00461396	0.0027137	Not detected	ASV-CM-446		1098	0.258362	0.250398	1.04759	1.08091
1099	0.000474332	0.000135685	Not detected	ASV-CM-458		1099	0.258598	0.25063	1.04856	1.08189
1100	0.00439835	0.0036635	Not detected	ASV-CM-467		1100	0.258833	0.250862	1.04953	1.08288
1101	0.00109959	0.00122117	Not detected	ASV-CM-476		1101	0.259068	0.251093	1.0505	1.08386
1102	0.0118799	0.0499322	Not detected	ASV-CM-487		1102	0.259304	0.251325	1.05147	1.08485
1103	0.00668377	0.00189959	Not detected	ASV-CM-496		1103	0.259539	0.251557	1.05244	1.08583
1104	0.00250102	0.00162822	Not detected	ASV-CM-505		1104	0.259774	0.251789	1.0534	1.08681
1105	0.00178953	0.000135685	Not detected	ASV-CM-526		1105	0.26001	0.25202	1.05437	1.0878
1106	0.000646817	0.000678426	Not detected	ASV-CM-557		1106	0.260245	0.252252	1.05534	1.08878
1107	0.00213449	0.00257802	Not detected	ASV-CM-567		1107	0.26048	0.252484	1.05631	1.08977
1108	0.00349281	0.00217096	Not detected	ASV-CM-577		1108	0.260715	0.252715	1.05728	1.09075
1109	0.00155236	0.00257802	Not detected	ASV-CM-587		1109	0.260951	0.252947	1.05825	1.09174
1110	0.0037731	0.0165536	NA	ASV-CM-607		1110	0.261186	0.253179	1.05922	1.09272
1111	0.00146612	0.0027137	NA	ASV-CM-6110		1111	0.261421	0.25341	1.06019	1.09371
1112	0.00275975	0.00312076	NA	ASV-CM-627		1112	0.261657	0.253642	1.06116	1.09469
1113	0.00107803	0.00149254	NA	ASV-CM-637		1113	0.261892	0.253874	1.06213	1.09567
1114	0.00441991	0.00705563	NA	ASV-CM-647		1114	0.262127	0.254105	1.0631	1.09666
1115	0.00685626	0.00597015	NA	ASV-CM-657		1115	0.262363	0.254337	1.06407	1.09764
1116	0.00474332	0.00610583	NA	ASV-CM-676		1116	0.262598	0.254569	1.06504	1.09863
1117	0.00137988	0.0027137	NA	ASV-CM-687		1117	0.262833	0.254801	1.06601	1.09961
1118	0.00252258	0.00434193	NA	ASV-CM-695		1118	0.263068	0.255032	1.06698	1.1006
1119	0.00206981	0.00339213	NA	ASV-CM-745		1119	0.263304	0.255264	1.06795	1.10158
1120	0.00105647	0.00027137	NA	ASV-CM-767		1120	0.263539	0.255496	1.06891	1.10257
1121	0.00485112	0.0082768	NA	ASV-CM-777		1121	0.263774	0.255727	1.06988	1.10355
1122	0.00357905	0.0160109	NA	ASV-CM-787		1122	0.26401	0.255959	1.07085	1.10453
1123	0.00252258	0.000814111	NA	ASV-CM-797		1123	0.264245	0.256191	1.07182	1.10552
1124	0.00181109	0.00135685	NA	ASV-CM-806		1124	0.26448	0.256423	1.07279	1.1065
1125	0.00413963	0.0165536	NA	ASV-CM-826		1125	0.264716	0.256654	1.07376	1.10749
1126	0.00241478	0.000949796	NA	ASV-CM-853		1126	0.264951	0.256886	1.07473	1.10847
1127	0.000668377	0.00027137	NA	ASV-CM-865		1127	0.265186	0.257118	1.0757	1.10946
1128	0.000495893	0.000678426	NA	ASV-CM-877		1128	0.265422	0.257349	1.07667	1.11044
1129	0.00148768	0.00257802	NA	ASV-CM-886		1129	0.265657	0.257581	1.07764	1.11143
1130	0.00183265	0.00217096	NA	ASV-CM-897		1130	0.265892	0.257813	1.07861	1.11241
1131	0.00232854	0.00610583	NA	ASV-CM-907		1131	0.266127	0.258045	1.07958	1.11339
1132	0.000948664	0.000407056	NA	ASV-CM-927		1132	0.266363	0.258276	1.08055	1.11438
1133	0.00118583	0.000135685	NA	ASV-CM-945		1133	0.266598	0.258508	1.08152	1.11536
1134	0.00696406	0.0150611	NA	ASV-CM-962		1134	0.266833	0.25874	1.08249	1.11635
1135	0.00202669	0.00705563	NA	ASV-CM-986		1135	0.267069	0.258972	1.08346	1.11733
1136	0.000948664	0.000542741	NA	ASV-CM-997		1136	0.267304	0.259203	1.08443	1.11832
1137	0.00265195	0.00284939	NA	ASV-CM-1003		1137	0.267539	0.259435	1.0854	1.1193
1138	0.000344969	0.000678426	NA	ASV-CM-10110		1138	0.267775	0.259667	1.08637	1.12029
1139	0.00155236	0.00149254	NA	ASV-CM-1027		1139	0.26801	0.259899	1.08733	1.12127
1140	0.00196201	0.00108548	NA	ASV-CM-1047		1140	0.268245	0.26013	1.0883	1.12225
1141	0.00101335	0.00135685	NA	ASV-CM-1057		1141	0.26848	0.260362	1.08927	1.12324
1142	0.00135831	0.00610583	NA	ASV-CM-1066		1142	0.268716	0.260594	1.09024	1.12422
1143	0.000862422	0.000542741	NA	ASV-CM-1107		1143	0.268951	0.260826	1.09121	1.12521
1144	NA	NA	NA	NA6		1144	0.269186	0.261057	1.09218	1.12619
1145	0.00157392	0.000678426	NA	ASV-CM-1127		1145	0.269422	0.261289	1.09315	1.12718
1146	0.00079774	0.00176391	NA	ASV-CM-1137		1146	0.269657	0.261521	1.09412	1.12816
1147	0.00226386	0.00284939	NA	ASV-CM-1146		1147	0.269892	0.261753	1.09509	1.12915
1148	0.000323408	0.00162822	NA	ASV-CM-1156		1148	0.270128	0.261984	1.09606	1.13013
1149	0.0016386	0.0177748	NA	ASV-CM-1163		1149	0.270363	0.262216	1.09703	1.13111
1150	0.000905543	0.000814111	NA	ASV-CM-1175		1150	0.270598	0.262448	1.098	1.1321
1151	0.00577823	0.0150611	NA	ASV-CM-1202		1151	0.270833	0.26268	1.09897	1.13308
1152	0.0016386	0.00705563	NA	ASV-CM-1219		1152	0.271069	0.262911	1.09994	1.13407
1153	0.00252258	0.0036635	NA	ASV-CM-1225		1153	0.271304	0.263143	1.10091	1.13505
1154	0.000237166	0.00027137	NA	ASV-CM-1257		1154	0.271539	0.263375	1.10188	1.13604
1155	0.000344969	0.000542741	NA	ASV-CM-1265		1155	0.271775	0.263607	1.10285	1.13702
1156	0.00144456	0.00162822	NA	ASV-CM-1273		1156	0.27201	0.263838	1.10382	1.13801
1157	0.00239322	0.00773406	NA	ASV-CM-1295		1157	0.272245	0.26407	1.10479	1.13899
1158	0.000646817	0.000407056	NA	ASV-CM-1306		1158	0.272481	0.264302	1.10576	1.13997
1159	0.00131519	0.00705563	NA	ASV-CM-1317		1159	0.272716	0.264534	1.10673	1.14096
1160	0.00079774	0.000814111	NA	ASV-CM-1345		1160	0.272951	0.264765	1.1077	1.14194
1161	0.000409651	0.00027137	NA	ASV-CM-1356		1161	0.273187	0.264997	1.10867	1.14293
1162	0.00161704	0.00773406	NA	ASV-CM-1372		1162	0.273422	0.265229	1.10964	1.14391
1163	0.00077618	0.00135685	NA	ASV-CM-1382		1163	0.273657	0.265461	1.11061	1.1449
1164	0.00120739	0.00257802	NA	ASV-CM-14110		1164	0.273892	0.265693	1.11158	1.14588
1165	0.00521765	0.00583446	NA	ASV-CM-1426		1165	0.274128	0.265924	1.11254	1.14687
1166	0.000215606	0.000814111	NA	ASV-CM-1435		1166	0.274363	0.266156	1.11351	1.14785
1167	0.00077618	0.000949796	NA	ASV-CM-1445		1167	0.274598	0.266388	1.11448	1.14883
1168	0.00146612	0.00217096	NA	ASV-CM-1474		1168	0.274834	0.26662	1.11545	1.14982
1169	0.000452772	0.000678426	NA	ASV-CM-1504		1169	0.275069	0.266851	1.11642	1.1508
1170	0.00166016	0.00108548	NA	ASV-CM-1533		1170	0.275304	0.267083	1.11739	1.15179
1171	0.000409651	0.00027137	NA	ASV-CM-1542		1171	0.27554	0.267315	1.11836	1.15277
1172	0.000237166	0.000135685	NA	ASV-CM-1574		1172	0.275775	0.267547	1.11933	1.15376
1173	0.000366529	0.00027137	NA	ASV-CM-1633		1173	0.27601	0.267779	1.1203	1.15474
1174	0.000409651	0.00027137	NA	ASV-CM-1656		1174	0.276245	0.26801	1.12127	1.15573
1175	0.000194045	0.000814111	NA	ASV-CM-1697		1175	0.276481	0.268242	1.12224	1.15671
1176	0.000517453	0.000814111	NA	ASV-CM-1719		1176	0.276716	0.268474	1.12321	1.15769
1177	0.000905543	0.000678426	NA	ASV-CM-1816		1177	0.276951	0.268706	1.12418	1.15868
1178	0.000366529	0.000135685	NA	ASV-CM-1835		1178	0.277187	0.268938	1.12515	1.15966
1179	0.000344969	0.00027137	NA	ASV-CM-1925		1179	0.277422	0.269169	1.12612	1.16065
1180	0.000431211	0.00135685	NA	ASV-CM-1983		1180	0.277657	0.269401	1.12709	1.16163
1181	0.000431211	0.00149254	NA	ASV-CM-2016		1181	0.277893	0.269633	1.12806	1.16262
1182	0.00209137	0.00773406	NA	ASV-CM-2021		1182	0.278128	0.269865	1.12903	1.1636
1183	0.000452772	0.000678426	NA	ASV-CM-2036		1183	0.278363	0.270097	1.13	1.16458
1184	0.000495893	0.000135685	NA	ASV-CM-2064		1184	0.278598	0.270328	1.13097	1.16557
1185	0.00211293	0.00244233	NA	ASV-CM-2072		1185	0.278834	0.27056	1.13194	1.16655
1186	0.000948664	0.00135685	NA	ASV-CM-2083		1186	0.279069	0.270792	1.13291	1.16754
1187	0.000970225	0.00230665	NA	ASV-CM-2103		1187	0.279304	0.271024	1.13388	1.16852
1188	0.000495893	0.000407056	NA	ASV-CM-2125		1188	0.27954	0.271256	1.13485	1.16951
1189	0.000560574	0.000814111	NA	ASV-CM-2133		1189	0.279775	0.271488	1.13582	1.17049
1190	0.000301848	0.000542741	NA	ASV-CM-2183		1190	0.28001	0.271719	1.13679	1.17148
1191	0.00118583	0.00773406	NA	ASV-CM-2204		1191	0.280246	0.271951	1.13776	1.17246
1192	0.000323408	0.00027137	NA	ASV-CM-2221		1192	0.280481	0.272183	1.13873	1.17344
1193	0.000280287	0.00027137	NA	ASV-CM-2233		1193	0.280716	0.272415	1.1397	1.17443
1194	0.000323408	0.00027137	NA	ASV-CM-2362		1194	0.280952	0.272647	1.14067	1.17541
1195	0.000366529	0.000135685	NA	ASV-CM-2382		1195	0.281187	0.272878	1.14164	1.1764
1196	0.000970225	0.000407056	NA	ASV-CM-2413		1196	0.281422	0.27311	1.14261	1.17738
1197	0.000301848	0.00135685	NA	ASV-CM-2423		1197	0.281657	0.273342	1.14358	1.17837
1198	0.001423	0.00773406	NA	ASV-CM-2522		1198	0.281893	0.273574	1.14455	1.17935
1199	0.00118583	0.000814111	NA	ASV-CM-2551		1199	0.282128	0.273806	1.14552	1.18034
1200	0.000150924	0.000135685	NA	ASV-CM-2583		1200	0.282363	0.274038	1.14649	1.18132
1201	NA	NA	NA	NA.15		1201	0.282599	0.274269	1.14746	1.1823
1202	0.000215606	0.000135685	NA	ASV-CM-2623		1202	0.282834	0.274501	1.14843	1.18329
1203	0.000150924	0.000542741	NA	ASV-CM-3104		1203	0.283069	0.274733	1.1494	1.18427
1204	0.000668377	0.000678426	NA	ASV-CM-3141		1204	0.283305	0.274965	1.15037	1.18526
1205	0.000172484	0.000135685	NA	ASV-CM-3312		1205	0.28354	0.275197	1.15134	1.18624
1206	0.000733059	0.0112619	NA	ASV-CM-3431		1206	0.283775	0.275429	1.15231	1.18723
1207	0.000150924	0.000135685	COTU-CM-0210	ASV-CM-349		1207	0.28401	0.275661	1.15328	1.18821
1208	0.000344969	0.00135685	COTU-CM-2006	ASV-CM-367		1208	0.284246	0.275892	1.15425	1.1892
1209	0.129637	0.125259	NA	ASV-CM-1100		1209	0.284481	0.276124	1.15522	1.19018
1210	0.109827	0.154148	Not detected	ASV-CM-270		1210	0.284716	0.276356	1.15619	1.19116
1211	0.111988	0.0446964	Not detected	ASV-CM-320		1211	0.284952	0.276588	1.15716	1.19215
1212	0.0376044	0.0547258	Not detected	ASV-CM-429		1212	0.285187	0.27682	1.15813	1.19313
1213	0.0387697	0.0292162	Not detected	ASV-CM-514		1213	0.285422	0.277052	1.1591	1.19412
1214	0.0229656	0.0203859	NA	ASV-CM-620		1214	0.285658	0.277283	1.16007	1.1951
1215	0.0274568	0.0474218	NA	ASV-CM-714		1215	0.285893	0.277515	1.16104	1.19609
1216	0.0134735	0.0624659	NA	ASV-CM-820		1216	0.286128	0.277747	1.16201	1.19707
1217	0.0179889	0.00643192	NA	ASV-CM-914		1217	0.286363	0.277979	1.16298	1.19806
1218	0.00825403	0.00599586	NA	ASV-CM-1028		1218	0.286599	0.278211	1.16395	1.19904
1219	0.0149058	0.0177695	NA	ASV-CM-1116		1219	0.286834	0.278443	1.16492	1.20002
1220	0.00878811	0.00577783	NA	ASV-CM-1220		1220	0.287069	0.278675	1.16589	1.20101
1221	0.00767139	0.0121007	NA	ASV-CM-1318		1221	0.287305	0.278906	1.16686	1.20199
1222	0.00910371	0.0106835	NA	ASV-CM-1427		1222	0.28754	0.279138	1.16783	1.20298
1223	0.00699165	0.00730404	NA	ASV-CM-1518		1223	0.287775	0.27937	1.1688	1.20396
1224	0.00419984	0.000545078	NA	ASV-CM-1615		1224	0.288011	0.279602	1.16977	1.20495
1225	0.00271897	0.00250736	NA	ASV-CM-1720		1225	0.288246	0.279834	1.17074	1.20593
1226	0.00672461	0.0249646	NA	ASV-CM-1817		1226	0.288481	0.280066	1.17171	1.20692
1227	0.00250049	0.000654094	NA	ASV-CM-1918		1227	0.288716	0.280298	1.17268	1.2079
1228	0.00657895	0.0249646	NA	ASV-CM-2017		1228	0.288952	0.28053	1.17365	1.20888
1229	0.0175034	0.0313965	NA	ASV-CM-2116		1229	0.289187	0.280761	1.17462	1.20987
1230	0.00788988	0.0624659	NA	ASV-CM-2214		1230	0.289422	0.280993	1.17559	1.21085
1231	0.00924937	0.00381555	NA	ASV-CM-2313		1231	0.289658	0.281225	1.17656	1.21184
1232	0.0113614	0.0171154	NA	ASV-CM-2414		1232	0.289893	0.281457	1.17753	1.21282
1233	0.0214848	0.00218031	NA	ASV-CM-2510		1233	0.290128	0.281689	1.1785	1.21381
1234	0.0050738	0.00337948	NA	ASV-CM-2611		1234	0.290364	0.281921	1.17947	1.21479
1235	0.00767139	0.00752208	NA	ASV-CM-2710		1235	0.290599	0.282153	1.18044	1.21578
1236	0.0123082	0.0393546	Not detected	ASV-CM-281		1236	0.290834	0.282385	1.18141	1.21676
1237	0.00842397	0.00959337	Not detected	ASV-CM-299		1237	0.29107	0.282616	1.18238	1.21774
1238	0.00560789	0.00272539	COTU-CM-2028	ASV-CM-309		1238	0.291305	0.282848	1.18335	1.21873
1239	0.0114585	0.0393546	NA	ASV-CM-3110		1239	0.29154	0.28308	1.18432	1.21971
1240	0.00344727	0.00850322	NA	ASV-CM-3211		1240	0.291775	0.283312	1.18529	1.2207
1241	0.0264372	0.0215851	COTU-CM-0441	ASV-CM-335		1241	0.292011	0.283544	1.18626	1.22168
1242	0.00104389	0.000218031	NA	ASV-CM-3412		1242	0.292246	0.283776	1.18723	1.22267
1243	0.00259759	0.00446964	NA	ASV-CM-3510		1243	0.292481	0.284008	1.1882	1.22365
1244	0.0141532	0.00425161	Not detected	ASV-CM-369		1244	0.292717	0.28424	1.18917	1.22464
1245	0.00526801	0.00479669	NA	ASV-CM-3710		1245	0.292952	0.284472	1.19014	1.22562
1246	0.00140804	0.00403358	COTU-CM-0356	ASV-CM-388		1246	0.293187	0.284703	1.19111	1.2266
1247	0.00284036	0.00643192	COTU-CM-0571	ASV-CM-398		1247	0.293423	0.284935	1.19208	1.22759
1248	0.00274325	0.0020713	Not detected	ASV-CM-408		1248	0.293658	0.285167	1.19305	1.22857
1249	0.00398136	0.00305244	NA	ASV-CM-4112		1249	0.293893	0.285399	1.19402	1.22956
1250	0.00271897	0.00294342	NA	ASV-CM-4210		1250	0.294128	0.285631	1.19499	1.23054
1251	0.00250049	0.000327047	Not detected	ASV-CM-438		1251	0.294364	0.285863	1.19596	1.23153
1252	0.00235483	0.00185327	Not detected	ASV-CM-459		1252	0.294599	0.286095	1.19693	1.23251
1253	0.0018693	0.00218031	COTU-CM-0313	ASV-CM-468		1253	0.294834	0.286327	1.1979	1.2335
1254	0.00718586	0.00686798	COTU-CM-0008	ASV-CM-477		1254	0.29507	0.286559	1.19887	1.23448
1255	0.00303457	0.0106835	Not detected	ASV-CM-488		1255	0.295305	0.286791	1.19984	1.23546
1256	0.000242766	0.000109016	Not detected	ASV-CM-497		1256	0.29554	0.287023	1.20081	1.23645
1257	0.00626335	0.00446964	Not detected	ASV-CM-506		1257	0.295776	0.287254	1.20178	1.23743
1258	0.00718586	0.00316145	Not detected	ASV-CM-527		1258	0.296011	0.287486	1.20275	1.23842
1259	0.00446689	0.00425161	Not detected	ASV-CM-558		1259	0.296246	0.287718	1.20372	1.2394
1260	0.00347155	0.00261637	Not detected	ASV-CM-568		1260	0.296481	0.28795	1.20469	1.24039
1261	0.00354438	0.00327047	Not detected	ASV-CM-578		1261	0.296717	0.288182	1.20566	1.24137
1262	0.00415129	0.00828518	Not detected	ASV-CM-588		1262	0.296952	0.288414	1.20663	1.24236
1263	0.00696737	0.00817617	Not detected	ASV-CM-593		1263	0.297187	0.288646	1.2076	1.24334
1264	0.00118955	0.00643192	NA	ASV-CM-608		1264	0.297423	0.288878	1.20858	1.24432
1265	0.00378714	0.00250736	NA	ASV-CM-6111		1265	0.297658	0.28911	1.20955	1.24531
1266	0.00121383	0.00185327	NA	ASV-CM-628		1266	0.297893	0.289342	1.21052	1.24629
1267	0.0046611	0.00545078	NA	ASV-CM-638		1267	0.298129	0.289574	1.21149	1.24728
1268	0.00199068	0.00228933	NA	ASV-CM-648		1268	0.298364	0.289806	1.21246	1.24826
1269	0.00194212	0.00239834	NA	ASV-CM-658		1269	0.298599	0.290038	1.21343	1.24925
1270	0.00148087	0.000763109	NA	ASV-CM-677		1270	0.298835	0.290269	1.2144	1.25023
1271	0.00267042	0.00163523	NA	ASV-CM-688		1271	0.29907	0.290501	1.21537	1.25122
1272	0.00504952	0.00359751	NA	ASV-CM-696		1272	0.299305	0.290733	1.21634	1.2522
1273	0.00140804	0.00098114	NA	ASV-CM-746		1273	0.29954	0.290965	1.21731	1.25318
1274	0.00286463	0.00327047	NA	ASV-CM-752		1274	0.299776	0.291197	1.21828	1.25417
1275	0.0018693	0.00228933	NA	ASV-CM-768		1275	0.300011	0.291429	1.21925	1.25515
1276	0.000558361	0.000654094	NA	ASV-CM-778		1276	0.300246	0.291661	1.22022	1.25614
1277	0.00206351	0.00381555	NA	ASV-CM-788		1277	0.300482	0.291893	1.22119	1.25712
1278	0.00177219	0.000872125	NA	ASV-CM-798		1278	0.300717	0.292125	1.22216	1.25811
1279	0.00203923	0.00174425	NA	ASV-CM-807		1279	0.300952	0.292357	1.22313	1.25909
1280	0.000873956	0.00643192	NA	ASV-CM-827		1280	0.301188	0.292589	1.2241	1.26008
1281	0.0019664	0.000654094	NA	ASV-CM-836		1281	0.301423	0.292821	1.22507	1.26106
1282	0.00388425	0.000327047	NA	ASV-CM-845		1282	0.301658	0.293053	1.22604	1.26204
1283	0.00160225	0.00109016	NA	ASV-CM-866		1283	0.301893	0.293285	1.22701	1.26303
1284	0.00218489	0.00250736	NA	ASV-CM-878		1284	0.302129	0.293517	1.22798	1.26401
1285	0.00230627	0.0014172	NA	ASV-CM-887		1285	0.302364	0.293749	1.22895	1.265
1286	0.000971062	0.00119917	NA	ASV-CM-898		1286	0.302599	0.29398	1.22992	1.26598
1287	0.00182074	0.000872125	NA	ASV-CM-928		1287	0.302835	0.294212	1.23089	1.26697
1288	0.00218489	0.00261637	NA	ASV-CM-933		1288	0.30307	0.294444	1.23186	1.26795
1289	0.000873956	0.000327047	NA	ASV-CM-963		1289	0.303305	0.294676	1.23283	1.26893
1290	0.000509808	0.00228933	NA	ASV-CM-987		1290	0.303541	0.294908	1.2338	1.26992
1291	0.000801126	0.000545078	NA	ASV-CM-998		1291	0.303776	0.29514	1.23478	1.2709
1292	0.00223344	0.00305244	NA	ASV-CM-1029		1292	0.304011	0.295372	1.23575	1.27189
1293	0.000873956	0.000327047	NA	ASV-CM-1048		1293	0.304246	0.295604	1.23672	1.27287
1294	0.00116527	0.000436062	NA	ASV-CM-1058		1294	0.304482	0.295836	1.23769	1.27386
1295	0.00325306	0.00359751	NA	ASV-CM-1075		1295	0.304717	0.296068	1.23866	1.27484
1296	0.00645756	0.0110106	NA	ASV-CM-1081		1296	0.304952	0.2963	1.23963	1.27583
1297	0.00109245	0.0014172	NA	ASV-CM-1108		1297	0.305188	0.296532	1.2406	1.27681
1298	0.00135949	0.00174425	NA	ASV-CM-1138		1298	0.305423	0.296764	1.24157	1.27779
1299	0.00116527	0.00109016	NA	ASV-CM-1157		1299	0.305658	0.296996	1.24254	1.27878
1300	0.00143232	0.000327047	NA	ASV-CM-1176		1300	0.305894	0.297228	1.24351	1.27976
1301	0.000898233	0.00479669	NA	ASV-CM-1197		1301	0.306129	0.29746	1.24448	1.28075
1302	0.000339872	0.00228933	NA	ASV-CM-12110		1302	0.306364	0.297692	1.24545	1.28173
1303	0.000679744	0.000545078	NA	ASV-CM-1226		1303	0.3066	0.297924	1.24642	1.28272
1304	0.00361721	0.00392456	NA	ASV-CM-1233		1304	0.306835	0.298156	1.24739	1.2837
1305	0.00157798	0.000763109	NA	ASV-CM-1258		1305	0.30707	0.298388	1.24836	1.28469
1306	0.00157798	0.00446964	NA	ASV-CM-1266		1306	0.307305	0.29862	1.24933	1.28567
1307	0.00077685	0.000872125	NA	ASV-CM-1281		1307	0.307541	0.298852	1.2503	1.28665
1308	0.000315595	0.00119917	NA	ASV-CM-1296		1308	0.307776	0.299084	1.25127	1.28764
1309	0.00133521	0.000109016	NA	ASV-CM-1307		1309	0.308011	0.299316	1.25224	1.28862
1310	0.000582637	0.000872125	NA	ASV-CM-1325		1310	0.308247	0.299548	1.25321	1.28961
1311	0.00101962	0.000545078	NA	ASV-CM-1346		1311	0.308482	0.29978	1.25419	1.29059
1312	0.000922509	0.000654094	NA	ASV-CM-1357		1312	0.308717	0.300012	1.25516	1.29158
1313	0.00101962	0.000872125	NA	ASV-CM-1383		1313	0.308953	0.300244	1.25613	1.29256
1314	0.00162653	0.00850322	NA	ASV-CM-1391		1314	0.309188	0.300476	1.2571	1.29355
1315	0.000291319	0.000545078	NA	ASV-CM-1404		1315	0.309423	0.300708	1.25807	1.29453
1316	0.00077685	0.000654094	NA	ASV-CM-1436		1316	0.309658	0.30094	1.25904	1.29551
1317	0.000558361	0.000218031	NA	ASV-CM-1446		1317	0.309894	0.301172	1.26001	1.2965
1318	0.000509808	0.00109016	NA	ASV-CM-1455		1318	0.310129	0.301404	1.26098	1.29748
1319	0.000898233	0.00283441	NA	ASV-CM-1475		1319	0.310364	0.301636	1.26195	1.29847
1320	0.000242766	0.000654094	NA	ASV-CM-1487		1320	0.3106	0.301868	1.26292	1.29945
1321	0.00121383	0.00850322	NA	ASV-CM-1491		1321	0.310835	0.3021	1.26389	1.30044
1322	0.000291319	0.000109016	NA	ASV-CM-1505		1322	0.31107	0.302332	1.26486	1.30142
1323	0.000485531	0.000218031	NA	ASV-CM-1519		1323	0.311306	0.302564	1.26583	1.30241
1324	0.000509808	0.000545078	NA	ASV-CM-1523		1324	0.311541	0.302796	1.2668	1.30339
1325	0.000558361	0.000436062	NA	ASV-CM-1575		1325	0.311776	0.303028	1.26777	1.30437
1326	0.000461255	0.000436062	NA	ASV-CM-1582		1326	0.312011	0.30326	1.26874	1.30536
1327	0.00373859	0.0055598	NA	ASV-CM-1621		1327	0.312247	0.303492	1.26971	1.30634
1328	0.00121383	0.00446964	NA	ASV-CM-1642		1328	0.312482	0.303724	1.27069	1.30733
1329	0.000558361	0.000872125	NA	ASV-CM-1657		1329	0.312717	0.303956	1.27166	1.30831
1330	0.000534084	0.000218031	NA	ASV-CM-1662		1330	0.312953	0.304188	1.27263	1.3093
1331	0.000267042	0.000436062	NA	ASV-CM-1698		1331	0.313188	0.30442	1.2736	1.31028
1332	0.00138376	0.000654094	NA	ASV-CM-1702		1332	0.313423	0.304652	1.27457	1.31127
1333	0.000461255	0.00098114	NA	ASV-CM-1725		1333	0.313659	0.304884	1.27554	1.31225
1334	0.00327734	0.0014172	NA	ASV-CM-1751		1334	0.313894	0.305116	1.27651	1.31323
1335	0.000485531	0.000109016	NA	ASV-CM-1771		1335	0.314129	0.305348	1.27748	1.31422
1336	0.000825403	0.000436062	NA	ASV-CM-1818		1336	0.314364	0.30558	1.27845	1.3152
1337	0.000436978	0.000218031	NA	ASV-CM-1836		1337	0.3146	0.305812	1.27942	1.31619
1338	0.00257332	0.0547258	NA	ASV-CM-1841		1338	0.314835	0.306044	1.28039	1.31717
1339	0.000485531	0.000545078	NA	ASV-CM-1853		1339	0.31507	0.306276	1.28136	1.31816
1340	0.000752573	0.000545078	NA	ASV-CM-1862		1340	0.315306	0.306508	1.28233	1.31914
1341	0.00179647	0.00250736	NA	ASV-CM-1872		1341	0.315541	0.30674	1.2833	1.32013
1342	0.000825403	0.000218031	NA	ASV-CM-1883		1342	0.315776	0.306972	1.28427	1.32111
1343	0.000534084	0.000654094	NA	ASV-CM-1926		1343	0.316012	0.307204	1.28525	1.32209
1344	0.000339872	0.000763109	NA	ASV-CM-1965		1344	0.316247	0.307436	1.28622	1.32308
1345	0.000631191	0.00152622	NA	ASV-CM-2006		1345	0.316482	0.307668	1.28719	1.32406
1346	0.000169936	0.000545078	NA	ASV-CM-2037		1346	0.316718	0.3079	1.28816	1.32505
1347	0.000291319	0.000109016	NA	ASV-CM-2084		1347	0.316953	0.308132	1.28913	1.32603
1348	0.000461255	0.000109016	NA	ASV-CM-2092		1348	0.317188	0.308364	1.2901	1.32702
1349	0.000194212	0.000109016	NA	ASV-CM-2126		1349	0.317423	0.308596	1.29107	1.328
1350	0.000169936	0.000218031	NA	ASV-CM-2154		1350	0.317659	0.308828	1.29204	1.32899
1351	0.000558361	0.000763109	NA	ASV-CM-2163		1351	0.317894	0.30906	1.29301	1.32997
1352	0.000218489	0.00109016	NA	ASV-CM-2222		1352	0.318129	0.309292	1.29398	1.33095
1353	0.000534084	0.000109016	NA	ASV-CM-2253		1353	0.318365	0.309524	1.29495	1.33194
1354	0.000121383	0.000218031	NA	ASV-CM-2333		1354	0.3186	0.309756	1.29592	1.33292
1355	0.000339872	0.000436062	NA	ASV-CM-2352		1355	0.318835	0.309988	1.29689	1.33391
1356	0.000388425	0.00098114	NA	ASV-CM-2363		1356	0.319071	0.31022	1.29786	1.33489
1357	0.000461255	0.000545078	NA	ASV-CM-2415		1357	0.319306	0.310452	1.29884	1.33588
1358	0.000291319	0.000109016	NA	ASV-CM-2424		1358	0.319541	0.310684	1.29981	1.33686
1359	0.00179647	0.000654094	NA	ASV-CM-2451		1359	0.319776	0.310916	1.30078	1.33785
1360	0.000169936	0.000218031	NA	ASV-CM-2584		1360	0.320012	0.311148	1.30175	1.33883
1361	NA	NA	NA	NA7		1361	0.320247	0.31138	1.30272	1.33981
1362	0.000194212	0.000218031	NA	ASV-CM-2641		1362	0.320482	0.311612	1.30369	1.3408
1363	0.000145659	0.000327047	NA	ASV-CM-2904		1363	0.320718	0.311845	1.30466	1.34178
1364	9.71062e-05	0.000218031	NA	ASV-CM-2914		1364	0.320953	0.312077	1.30563	1.34277
1365	0.000218489	0.00119917	NA	ASV-CM-2942		1365	0.321188	0.312309	1.3066	1.34375
1366	0.000388425	0.000763109	COTU-CM-0064	ASV-CM-318		1366	0.321424	0.312541	1.30757	1.34474
1367	0.000436978	0.000218031	COTU-CM-0279	ASV-CM-319		1367	0.321659	0.312773	1.30854	1.34572
1368	0.000242766	0.000436062	NA	ASV-CM-3541		1368	0.321894	0.313005	1.30951	1.34671
1369	0.119935	0.168715	NA	ASV-CM-1109		1369	0.322129	0.313237	1.31049	1.34769
1370	0.0858387	0.100334	Not detected	ASV-CM-280		1370	0.322365	0.313469	1.31146	1.34867
1371	0.130694	0.0323912	Not detected	ASV-CM-330		1371	0.3226	0.313701	1.31243	1.34966
1372	0.0426785	0.0623244	Not detected	ASV-CM-430		1372	0.322835	0.313933	1.3134	1.35064
1373	0.0442843	0.03125	Not detected	ASV-CM-515		1373	0.323071	0.314165	1.31437	1.35163
1374	0.0234446	0.0177317	NA	ASV-CM-629		1374	0.323306	0.314397	1.31534	1.35261
1375	0.00362196	0.00649579	NA	ASV-CM-715		1375	0.323541	0.314629	1.31631	1.3536
1376	0.0239085	0.0930478	NA	ASV-CM-828		1376	0.323777	0.314861	1.31728	1.35458
1377	0.0185915	0.0073736	NA	ASV-CM-915		1377	0.324012	0.315093	1.31825	1.35557
1378	0.0100095	0.00833919	NA	ASV-CM-1030		1378	0.324247	0.315325	1.31922	1.35655
1379	0.0148268	0.00991924	NA	ASV-CM-1117		1379	0.324483	0.315557	1.32019	1.35753
1380	0.00551323	0.00219452	NA	ASV-CM-1227		1380	0.324718	0.31579	1.32117	1.35852
1381	0.00540618	0.00904143	NA	ASV-CM-1319		1381	0.324953	0.316022	1.32214	1.3595
1382	0.0110086	0.0135183	NA	ASV-CM-1428		1382	0.325188	0.316254	1.32311	1.36049
1383	0.00856424	0.00930478	NA	ASV-CM-1520		1383	0.325424	0.316486	1.32408	1.36147
1384	0.00651239	0.000526685	NA	ASV-CM-1616		1384	0.325659	0.316718	1.32505	1.36246
1385	0.00267633	0.00245787	NA	ASV-CM-1726		1385	0.325894	0.31695	1.32602	1.36344
1386	0.00520991	0.0237008	NA	ASV-CM-1819		1386	0.32613	0.317182	1.32699	1.36443
1387	0.00335433	0.000263343	NA	ASV-CM-1919		1387	0.326365	0.317414	1.32796	1.36541
1388	0.00649455	0.0237008	NA	ASV-CM-2018		1388	0.3266	0.317646	1.32893	1.36639
1389	0.0169857	0.0337956	NA	ASV-CM-2117		1389	0.326836	0.317878	1.3299	1.36738
1390	0.0131318	0.0930478	NA	ASV-CM-2215		1390	0.327071	0.31811	1.33087	1.36836
1391	0.0074045	0.00579354	NA	ASV-CM-2314		1391	0.327306	0.318342	1.33185	1.36935
1392	0.013221	0.020014	NA	ASV-CM-2416		1392	0.327541	0.318574	1.33282	1.37033
1393	0.0280836	0.00307233	NA	ASV-CM-2511		1393	0.327777	0.318806	1.33379	1.37132
1394	0.00556676	0.00421348	NA	ASV-CM-2612		1394	0.328012	0.319039	1.33476	1.3723
1395	0.00492444	0.00860253	NA	ASV-CM-2715		1395	0.328247	0.319271	1.33573	1.37328
1396	0.0159687	0.0454705	Not detected	ASV-CM-282		1396	0.328483	0.319503	1.3367	1.37427
1397	0.00801113	0.00886587	NA	ASV-CM-2910		1397	0.328718	0.319735	1.33767	1.37525
1398	0.00594144	0.0036868	NA	ASV-CM-3010		1398	0.328953	0.319967	1.33864	1.37624
1399	0.0155762	0.0454705	NA	ASV-CM-3111		1399	0.329189	0.320199	1.33961	1.37722
1400	0.00544186	0.00658357	NA	ASV-CM-3212		1400	0.329424	0.320431	1.34058	1.37821
1401	0.0148268	0.0109726	Not detected	ASV-CM-338		1401	0.329659	0.320663	1.34156	1.37919
1402	0.0018199	8.77809e-05	NA	ASV-CM-3413		1402	0.329894	0.320895	1.34253	1.38018
1403	0.00271201	0.00438904	NA	ASV-CM-3511		1403	0.33013	0.321127	1.3435	1.38116
1404	0.0018199	0.000175562	NA	ASV-CM-3610		1404	0.330365	0.321359	1.34447	1.38214
1405	0.00574518	0.00447683	NA	ASV-CM-3711		1405	0.3306	0.321592	1.34544	1.38313
1406	0.00187343	0.00316011	Not detected	ASV-CM-389		1406	0.330836	0.321824	1.34641	1.38411
1407	0.00353275	0.00833919	COTU-CM-2033	ASV-CM-399		1407	0.331071	0.322056	1.34738	1.3851
1408	0.00314022	0.00237008	Not detected	ASV-CM-409		1408	0.331306	0.322288	1.34835	1.38608
1409	0.00504933	0.00456461	NA	ASV-CM-4113		1409	0.331542	0.32252	1.34932	1.38707
1410	0.00289043	0.00289677	NA	ASV-CM-4211		1410	0.331777	0.322752	1.35029	1.38805
1411	0.00192695	0.000351124	Not detected	ASV-CM-439		1411	0.332012	0.322984	1.35127	1.38904
1412	0.00319375	0.0022823	NA	ASV-CM-4510		1412	0.332248	0.323216	1.35224	1.39002
1413	0.00303317	0.00131671	Not detected	ASV-CM-469		1413	0.332483	0.323448	1.35321	1.391
1414	0.00606634	0.00772472	Not detected	ASV-CM-478		1414	0.332718	0.32368	1.35418	1.39199
1415	0.00314022	0.0135183	Not detected	ASV-CM-489		1415	0.332953	0.323913	1.35515	1.39297
1416	0.00041037	8.77809e-05	Not detected	ASV-CM-498		1416	0.333189	0.324145	1.35612	1.39396
1417	0.0059236	0.00421348	Not detected	ASV-CM-507		1417	0.333424	0.324377	1.35709	1.39494
1418	0.00974182	0.00219452	Not detected	ASV-CM-528		1418	0.333659	0.324609	1.35806	1.39593
1419	0.00372901	0.00421348	Not detected	ASV-CM-559		1419	0.333895	0.324841	1.35903	1.39691
1420	0.00426428	0.00307233	Not detected	ASV-CM-569		1420	0.33413	0.325073	1.36001	1.3979
1421	0.0033008	0.00526685	Not detected	ASV-CM-579		1421	0.334365	0.325305	1.36098	1.39888
1422	0.00365764	0.00886587	Not detected	ASV-CM-589		1422	0.334601	0.325537	1.36195	1.39986
1423	0.00702981	0.0102704	Not detected	ASV-CM-594		1423	0.334836	0.325769	1.36292	1.40085
1424	0.000999161	0.00833919	NA	ASV-CM-609		1424	0.335071	0.326002	1.36389	1.40183
1425	0.00429996	0.00447683	NA	ASV-CM-6112		1425	0.335306	0.326234	1.36486	1.40282
1426	0.00132032	0.00149228	NA	ASV-CM-6210		1426	0.335542	0.326466	1.36583	1.4038
1427	0.00349706	0.00570576	NA	ASV-CM-639		1427	0.335777	0.326698	1.3668	1.40479
1428	0.00210538	0.00307233	NA	ASV-CM-649		1428	0.336012	0.32693	1.36777	1.40577
1429	0.0018199	0.00105337	NA	ASV-CM-659		1429	0.336248	0.327162	1.36875	1.40676
1430	0.00115974	0.00193118	NA	ASV-CM-678		1430	0.336483	0.327394	1.36972	1.40774
1431	0.00264064	0.0036868	NA	ASV-CM-689		1431	0.336718	0.327626	1.37069	1.40872
1432	0.00463896	0.00790028	NA	ASV-CM-697		1432	0.336954	0.327859	1.37166	1.40971
1433	0.000963477	0.00114115	NA	ASV-CM-747		1433	0.337189	0.328091	1.37263	1.41069
1434	0.00301533	0.00333567	NA	ASV-CM-753		1434	0.337424	0.328323	1.3736	1.41168
1435	0.0018199	0.00114115	NA	ASV-CM-769		1435	0.337659	0.328555	1.37457	1.41266
1436	0.001017	0.000614466	NA	ASV-CM-779		1436	0.337895	0.328787	1.37554	1.41365
1437	0.00164148	0.00579354	NA	ASV-CM-789		1437	0.33813	0.329019	1.37651	1.41463
1438	0.00230164	0.00219452	NA	ASV-CM-799		1438	0.338365	0.329251	1.37749	1.41562
1439	0.00185559	0.00175562	NA	ASV-CM-808		1439	0.338601	0.329484	1.37846	1.4166
1440	0.00112406	0.000351124	NA	ASV-CM-8110		1440	0.338836	0.329716	1.37943	1.41758
1441	0.000731529	0.00833919	NA	ASV-CM-829		1441	0.339071	0.329948	1.3804	1.41857
1442	0.00290827	0.00105337	NA	ASV-CM-837		1442	0.339307	0.33018	1.38137	1.41955
1443	0.00405017	0.00096559	NA	ASV-CM-846		1443	0.339542	0.330412	1.38234	1.42054
1444	0.000713687	0.000438904	NA	ASV-CM-867		1444	0.339777	0.330644	1.38331	1.42152
1445	0.00201617	0.00351124	NA	ASV-CM-879		1445	0.340013	0.330876	1.38428	1.42251
1446	0.00223027	0.00201896	NA	ASV-CM-888		1446	0.340248	0.331108	1.38525	1.42349
1447	0.00192695	0.00122893	NA	ASV-CM-899		1447	0.340483	0.331341	1.38623	1.42448
1448	0.00130248	0.00096559	NA	ASV-CM-929		1448	0.340718	0.331573	1.3872	1.42546
1449	0.00233732	0.00263343	NA	ASV-CM-934		1449	0.340954	0.331805	1.38817	1.42644
1450	0.000570949	8.77809e-05	NA	ASV-CM-946		1450	0.341189	0.332037	1.38914	1.42743
1451	0.000535265	0.000263343	NA	ASV-CM-964		1451	0.341424	0.332269	1.39011	1.42841
1452	0.000892108	0.00307233	NA	ASV-CM-988		1452	0.34166	0.332501	1.39108	1.4294
1453	0.00133816	0.00096559	NA	ASV-CM-999		1453	0.341895	0.332734	1.39205	1.43038
1454	0.000428212	0.000614466	NA	ASV-CM-10111		1454	0.34213	0.332966	1.39302	1.43137
1455	0.00242653	0.00395014	NA	ASV-CM-10210		1455	0.342366	0.333198	1.394	1.43235
1456	0.000695845	0.000263343	NA	ASV-CM-1049		1456	0.342601	0.33343	1.39497	1.43334
1457	0.00121327	0.000877809	NA	ASV-CM-1059		1457	0.342836	0.333662	1.39594	1.43432
1458	0.0022838	0.00395014	NA	ASV-CM-1076		1458	0.343071	0.333894	1.39691	1.4353
1459	0.00535265	0.0096559	NA	ASV-CM-1082		1459	0.343307	0.334126	1.39788	1.43629
1460	0.00189127	0.00105337	NA	ASV-CM-11010		1460	0.343542	0.334359	1.39885	1.43727
1461	0.000267633	0.000263343	NA	ASV-CM-1128		1461	0.343777	0.334591	1.39982	1.43826
1462	0.00103485	0.00201896	NA	ASV-CM-1139		1462	0.344013	0.334823	1.40079	1.43924
1463	0.000695845	0.000175562	NA	ASV-CM-1147		1463	0.344248	0.335055	1.40177	1.44023
1464	0.00157011	0.00201896	NA	ASV-CM-1158		1464	0.344483	0.335287	1.40274	1.44121
1465	0.000678002	8.77809e-05	NA	ASV-CM-1177		1465	0.344719	0.335519	1.40371	1.4422
1466	0.00153443	0.00447683	NA	ASV-CM-1198		1466	0.344954	0.335752	1.40468	1.44318
1467	0.000731529	0.00307233	NA	ASV-CM-12111		1467	0.345189	0.335984	1.40565	1.44416
1468	0.00117758	0.00096559	NA	ASV-CM-1228		1468	0.345424	0.336216	1.40662	1.44515
1469	0.00253359	0.00342346	NA	ASV-CM-1234		1469	0.34566	0.336448	1.40759	1.44613
1470	0.00142737	0.00193118	NA	ASV-CM-1259		1470	0.345895	0.33668	1.40857	1.44712
1471	0.00153443	0.0059691	NA	ASV-CM-1267		1471	0.34613	0.336912	1.40954	1.4481
1472	0.00110621	0.00237008	NA	ASV-CM-1282		1472	0.346366	0.337145	1.41051	1.44909
1473	0.000214106	0.000790028	NA	ASV-CM-1297		1473	0.346601	0.337377	1.41148	1.45007
1474	0.00164148	0.000526685	NA	ASV-CM-1308		1474	0.346836	0.337609	1.41245	1.45106
1475	0.000570949	0.000877809	NA	ASV-CM-1326		1475	0.347072	0.337841	1.41342	1.45204
1476	0.000428212	0.000263343	NA	ASV-CM-1335		1476	0.347307	0.338073	1.41439	1.45302
1477	0.00112406	0.00175562	NA	ASV-CM-1347		1477	0.347542	0.338305	1.41536	1.45401
1478	0.00105269	0.00131671	NA	ASV-CM-1358		1478	0.347777	0.338538	1.41634	1.45499
1479	0.000999161	0.0036868	NA	ASV-CM-1361		1479	0.348013	0.33877	1.41731	1.45598
1480	0.000695845	0.000790028	NA	ASV-CM-1373		1480	0.348248	0.339002	1.41828	1.45696
1481	0.0014809	0.00201896	NA	ASV-CM-1384		1481	0.348483	0.339234	1.41925	1.45795
1482	0.00199832	0.00658357	NA	ASV-CM-1392		1482	0.348719	0.339466	1.42022	1.45893
1483	0.000321159	0.000526685	NA	ASV-CM-1405		1483	0.348954	0.339699	1.42119	1.45992
1484	0.000481739	0.000263343	NA	ASV-CM-14111		1484	0.349189	0.339931	1.42216	1.4609
1485	0.000838582	0.00272121	NA	ASV-CM-1437		1485	0.349425	0.340163	1.42314	1.46188
1486	0.000892108	0.000877809	NA	ASV-CM-1447		1486	0.34966	0.340395	1.42411	1.46287
1487	0.000356843	0.000351124	NA	ASV-CM-1456		1487	0.349895	0.340627	1.42508	1.46385
1488	0.000767213	0.00280899	NA	ASV-CM-1476		1488	0.350131	0.340859	1.42605	1.46484
1489	0.000356843	0.000263343	NA	ASV-CM-1488		1489	0.350366	0.341092	1.42702	1.46582
1490	0.00226596	0.00658357	NA	ASV-CM-1492		1490	0.350601	0.341324	1.42799	1.46681
1491	0.000321159	0.000351124	NA	ASV-CM-1506		1491	0.350836	0.341556	1.42896	1.46779
1492	0.000802898	0.000351124	NA	ASV-CM-15110		1492	0.351072	0.341788	1.42994	1.46877
1493	0.000517423	0.000351124	NA	ASV-CM-1524		1493	0.351307	0.34202	1.43091	1.46976
1494	0.000588792	0.000526685	NA	ASV-CM-1576		1494	0.351542	0.342253	1.43188	1.47074
1495	0.000356843	0.000438904	NA	ASV-CM-1583		1495	0.351778	0.342485	1.43285	1.47173
1496	0.000517423	0.000702247	NA	ASV-CM-1591		1496	0.352013	0.342717	1.43382	1.47271
1497	0.00356843	0.00640801	NA	ASV-CM-1622		1497	0.352248	0.342949	1.43479	1.4737
1498	0.00133816	0.0059691	NA	ASV-CM-1643		1498	0.352484	0.343181	1.43576	1.47468
1499	0.000374686	0.000526685	NA	ASV-CM-1658		1499	0.352719	0.343414	1.43674	1.47567
1500	0.00041037	0.000263343	NA	ASV-CM-1663		1500	0.352954	0.343646	1.43771	1.47665
1501	0.000196264	8.77809e-05	NA	ASV-CM-1699		1501	0.353189	0.343878	1.43868	1.47763
1502	0.001356	0.00105337	NA	ASV-CM-1703		1502	0.353425	0.34411	1.43965	1.47862
1503	0.00041037	0.000263343	NA	ASV-CM-17110		1503	0.35366	0.344342	1.44062	1.4796
1504	0.000588792	0.00122893	NA	ASV-CM-1727		1504	0.353895	0.344575	1.44159	1.48059
1505	0.0033008	0.000526685	NA	ASV-CM-1752		1505	0.354131	0.344807	1.44256	1.48157
1506	0.000695845	0.000351124	NA	ASV-CM-1772		1506	0.354366	0.345039	1.44354	1.48256
1507	0.000356843	8.77809e-05	NA	ASV-CM-1801		1507	0.354601	0.345271	1.44451	1.48354
1508	0.000749371	0.000438904	NA	ASV-CM-18110		1508	0.354837	0.345503	1.44548	1.48453
1509	0.00335433	0.0623244	NA	ASV-CM-1842		1509	0.355072	0.345736	1.44645	1.48551
1510	0.000446054	0.000790028	NA	ASV-CM-1854		1510	0.355307	0.345968	1.44742	1.48649
1511	0.000606634	0.000438904	NA	ASV-CM-1863		1511	0.355542	0.3462	1.44839	1.48748
1512	0.000553107	0.00122893	NA	ASV-CM-1873		1512	0.355778	0.346432	1.44936	1.48846
1513	0.000767213	0.000526685	NA	ASV-CM-1884		1513	0.356013	0.346664	1.45034	1.48945
1514	0.00066016	0.000438904	NA	ASV-CM-1892		1514	0.356248	0.346897	1.45131	1.49043
1515	0.000463896	0.000351124	NA	ASV-CM-1927		1515	0.356484	0.347129	1.45228	1.49142
1516	0.000463896	0.000263343	NA	ASV-CM-1974		1516	0.356719	0.347361	1.45325	1.4924
1517	0.000124895	0.000175562	NA	ASV-CM-1984		1517	0.356954	0.347593	1.45422	1.49339
1518	0.000642318	0.0018434	NA	ASV-CM-2007		1518	0.35719	0.347826	1.45519	1.49437
1519	0.000588792	0.0018434	NA	ASV-CM-2019		1519	0.357425	0.348058	1.45617	1.49535
1520	0.00016058	0.000438904	NA	ASV-CM-2038		1520	0.35766	0.34829	1.45714	1.49634
1521	0.00024979	8.77809e-05	NA	ASV-CM-2085		1521	0.357896	0.348522	1.45811	1.49732
1522	0.00024979	0.000175562	NA	ASV-CM-2093		1522	0.358131	0.348754	1.45908	1.49831
1523	0.000231948	0.000790028	NA	ASV-CM-2127		1523	0.358366	0.348987	1.46005	1.49929
1524	0.000196264	0.000175562	NA	ASV-CM-2155		1524	0.358601	0.349219	1.46102	1.50028
1525	0.000374686	0.000614466	NA	ASV-CM-2164		1525	0.358837	0.349451	1.46199	1.50126
1526	0.000339001	0.000702247	NA	ASV-CM-2184		1526	0.359072	0.349683	1.46297	1.50225
1527	0.000606634	0.000351124	NA	ASV-CM-2223		1527	0.359307	0.349916	1.46394	1.50323
1528	0.000374686	0.000438904	NA	ASV-CM-2234		1528	0.359543	0.350148	1.46491	1.50421
1529	0.000374686	0.000263343	NA	ASV-CM-2254		1529	0.359778	0.35038	1.46588	1.5052
1530	0.000214106	0.000438904	NA	ASV-CM-2353		1530	0.360013	0.350612	1.46685	1.50618
1531	0.00041037	0.000175562	NA	ASV-CM-2383		1531	0.360249	0.350844	1.46782	1.50717
1532	0.000267633	0.000351124	NA	ASV-CM-2402		1532	0.360484	0.351077	1.4688	1.50815
1533	0.000303317	0.000263343	NA	ASV-CM-2417		1533	0.360719	0.351309	1.46977	1.50914
1534	0.000178422	8.77809e-05	NA	ASV-CM-2433		1534	0.360954	0.351541	1.47074	1.51012
1535	0.000874266	0.000614466	NA	ASV-CM-2452		1535	0.36119	0.351773	1.47171	1.51111
1536	0.000196264	0.000175562	NA	ASV-CM-2585		1536	0.361425	0.352006	1.47268	1.51209
1537	0.000642318	0.000351124	NA	ASV-CM-2591		1537	0.36166	0.352238	1.47365	1.51307
1538	NA	NA	NA	NA8		1538	0.361896	0.35247	1.47463	1.51406
1539	0.00041037	0.000175562	NA	ASV-CM-2624		1539	0.362131	0.352702	1.4756	1.51504
1540	0.000499581	0.000175562	NA	ASV-CM-2642		1540	0.362366	0.352935	1.47657	1.51603
1541	0.000142737	8.77809e-05	NA	ASV-CM-2751		1541	0.362602	0.353167	1.47754	1.51701
1542	0.00016058	0.000175562	NA	ASV-CM-2764		1542	0.362837	0.353399	1.47851	1.518
1543	0.000267633	8.77809e-05	COTU-CM-0862	ASV-CM-286		1543	0.363072	0.353631	1.47948	1.51898
1544	0.000214106	0.000438904	NA	ASV-CM-2905		1544	0.363307	0.353864	1.48046	1.51997
1545	5.35265e-05	0.000175562	NA	ASV-CM-2915		1545	0.363543	0.354096	1.48143	1.52095
1546	0.00115974	0.000438904	NA	ASV-CM-2921		1546	0.363778	0.354328	1.4824	1.52193
1547	0.000428212	0.000351124	NA	ASV-CM-2943		1547	0.364013	0.35456	1.48337	1.52292
1548	0.00016058	0.000877809	NA	ASV-CM-3181		1548	0.364249	0.354793	1.48434	1.5239
1549	0.000517423	8.77809e-05	NA	ASV-CM-3191		1549	0.364484	0.355025	1.48531	1.52489
1550	0.000214106	8.77809e-05	NA	ASV-CM-3213		1550	0.364719	0.355257	1.48628	1.52587
1551	0.00024979	0.000351124	COTU-CM-0388	ASV-CM-336		1551	0.364955	0.355489	1.48726	1.52686
1552	0.000124895	0.000175562	NA	ASV-CM-3371		1552	0.36519	0.355722	1.48823	1.52784
1553	0.000124895	0.000175562	NA	ASV-CM-3791		1553	0.365425	0.355954	1.4892	1.52883
1554	0.000124895	8.77809e-05	NA	ASV-CM-3911		1554	0.365661	0.356186	1.49017	1.52981
1555	0.000107053	8.77809e-05	NA	ASV-CM-4132		1555	0.365896	0.356418	1.49114	1.53079
1556	0.136202	0.160224	NA	ASV-CM-1118		1556	0.366131	0.356651	1.49211	1.53178
1557	0.0946579	0.135795	Not detected	ASV-CM-283		1557	0.366366	0.356883	1.49309	1.53276
1558	0.0444308	0.00411252	Not detected	ASV-CM-340		1558	0.366602	0.357115	1.49406	1.53375
1559	0.0306142	0.0404672	Not detected	ASV-CM-440		1559	0.366837	0.357347	1.49503	1.53473
1560	0.0336188	0.0210561	Not detected	ASV-CM-516		1560	0.367072	0.35758	1.496	1.53572
1561	0.0227832	0.0124198	NA	ASV-CM-630		1561	0.367308	0.357812	1.49697	1.5367
1562	0.072064	0.0962329	NA	ASV-CM-716		1562	0.367543	0.358044	1.49795	1.53769
1563	0.0238478	0.0441684	NA	ASV-CM-830		1563	0.367778	0.358276	1.49892	1.53867
1564	0.00416391	0.00312551	NA	ASV-CM-916		1564	0.368014	0.358509	1.49989	1.53965
1565	0.0164664	0.0170258	NA	ASV-CM-1035		1565	0.368249	0.358741	1.50086	1.54064
1566	0.0196603	0.00740253	NA	ASV-CM-1119		1566	0.368484	0.358973	1.50183	1.54162
1567	0.0132488	0.00773153	NA	ASV-CM-1229		1567	0.368719	0.359205	1.5028	1.54261
1568	0.02037	0.00748478	NA	ASV-CM-1320		1568	0.368955	0.359438	1.50378	1.54359
1569	0.0179332	0.0225366	NA	ASV-CM-1429		1569	0.36919	0.35967	1.50475	1.54458
1570	0.0160168	0.0109393	NA	ASV-CM-1525		1570	0.369425	0.359902	1.50572	1.54556
1571	0.00369074	0.000246751	NA	ASV-CM-1617		1571	0.369661	0.360134	1.50669	1.54655
1572	0.00454244	0.00559303	NA	ASV-CM-1728		1572	0.369896	0.360367	1.50766	1.54753
1573	0.0200388	0.0783846	NA	ASV-CM-1820		1573	0.370131	0.360599	1.50863	1.54851
1574	0.00248415	0.000164501	NA	ASV-CM-1920		1574	0.370367	0.360831	1.50961	1.5495
1575	0.0200388	0.0783846	NA	ASV-CM-2020		1575	0.370602	0.361064	1.51058	1.55048
1576	0.00998391	0.0148051	NA	ASV-CM-2118		1576	0.370837	0.361296	1.51155	1.55147
1577	0.0108356	0.0441684	NA	ASV-CM-2216		1577	0.371072	0.361528	1.51252	1.55245
1578	0.00695562	0.00723803	NA	ASV-CM-2315		1578	0.371308	0.36176	1.51349	1.55344
1579	0.00894294	0.0101168	NA	ASV-CM-2418		1579	0.371543	0.361993	1.51446	1.55442
1580	0.0026261	8.22504e-05	NA	ASV-CM-2512		1580	0.371778	0.362225	1.51544	1.55541
1581	0.00835147	0.00551077	NA	ASV-CM-2613		1581	0.372014	0.362457	1.51641	1.55639
1582	0.00215293	0.00180951	NA	ASV-CM-2716		1582	0.372249	0.36269	1.51738	1.55737
1583	0.0110012	0.0376707	Not detected	ASV-CM-284		1583	0.372484	0.362922	1.51835	1.55836
1584	0.00425854	0.00551077	NA	ASV-CM-2916		1584	0.37272	0.363154	1.51932	1.55934
1585	0.00643513	0.00633328	NA	ASV-CM-3011		1585	0.372955	0.363386	1.5203	1.56033
1586	0.0107646	0.0376707	NA	ASV-CM-3112		1586	0.37319	0.363619	1.52127	1.56131
1587	0.00934513	0.0161211	NA	ASV-CM-3214		1587	0.373425	0.363851	1.52224	1.5623
1588	0.013509	0.00781379	NA	ASV-CM-3310		1588	0.373661	0.364083	1.52321	1.56328
1589	0.00132488	0.000164501	NA	ASV-CM-3414		1589	0.373896	0.364316	1.52418	1.56427
1590	0.00293366	0.00164501	NA	ASV-CM-3512		1590	0.374131	0.364548	1.52515	1.56525
1591	0.0157803	0.00435927	NA	ASV-CM-3611		1591	0.374367	0.36478	1.52613	1.56623
1592	0.00520488	0.00444152	NA	ASV-CM-3712		1592	0.374602	0.365012	1.5271	1.56722
1593	0.00740513	0.00608653	NA	ASV-CM-3810		1593	0.374837	0.365245	1.52807	1.5682
1594	0.00340683	0.00855404	NA	ASV-CM-3910		1594	0.375073	0.365477	1.52904	1.56919
1595	0.0095344	0.00551077	NA	ASV-CM-4010		1595	0.375308	0.365709	1.53001	1.57017
1596	0.00629318	0.0100345	NA	ASV-CM-4114		1596	0.375543	0.365942	1.53099	1.57116
1597	0.00257878	0.00205626	NA	ASV-CM-4212		1597	0.375779	0.366174	1.53196	1.57214
1598	0.00345415	0.000987004	NA	ASV-CM-4310		1598	0.376014	0.366406	1.53293	1.57312
1599	0.000946342	0.000411252	NA	ASV-CM-4511		1599	0.376249	0.366638	1.5339	1.57411
1600	0.00269708	0.00156276	NA	ASV-CM-4610		1600	0.376484	0.366871	1.53487	1.57509
1601	0.00295732	0.00378352	Not detected	ASV-CM-479		1601	0.37672	0.367103	1.53585	1.57608
1602	0.00563074	0.0225366	NA	ASV-CM-4810		1602	0.376955	0.367335	1.53682	1.57706
1603	0.00132488	0.000164501	Not detected	ASV-CM-499		1603	0.37719	0.367568	1.53779	1.57805
1604	0.00177439	0.000822504	Not detected	ASV-CM-508		1604	0.377426	0.3678	1.53876	1.57903
1605	0.00309927	0.000164501	Not detected	ASV-CM-529		1605	0.377661	0.368032	1.53973	1.58002
1606	0.00186903	0.00106925	NA	ASV-CM-5510		1606	0.377896	0.368265	1.5407	1.581
1607	0.00378537	0.00238526	NA	ASV-CM-5610		1607	0.378132	0.368497	1.54168	1.58198
1608	0.00106464	0.00123376	NA	ASV-CM-5710		1608	0.378367	0.368729	1.54265	1.58297
1609	0.00267342	0.00501727	NA	ASV-CM-5810		1609	0.378602	0.368961	1.54362	1.58395
1610	0.00156146	0.00855404	NA	ASV-CM-6010		1610	0.378837	0.369194	1.54459	1.58494
1611	0.00392732	0.00337227	NA	ASV-CM-6113		1611	0.379073	0.369426	1.54556	1.58592
1612	0.00539415	0.00172726	NA	ASV-CM-6211		1612	0.379308	0.369658	1.54654	1.58691
1613	0.00298098	0.00329001	NA	ASV-CM-6310		1613	0.379543	0.369891	1.54751	1.58789
1614	0.00283903	0.00485277	NA	ASV-CM-6410		1614	0.379779	0.370123	1.54848	1.58888
1615	0.00170342	0.00115151	NA	ASV-CM-6510		1615	0.380014	0.370355	1.54945	1.58986
1616	0.00281537	0.00435927	NA	ASV-CM-679		1616	0.380249	0.370588	1.55042	1.59084
1617	0.00482635	0.00263201	NA	ASV-CM-6810		1617	0.380485	0.37082	1.5514	1.59183
1618	0.00463708	0.00633328	NA	ASV-CM-698		1618	0.38072	0.371052	1.55237	1.59281
1619	0.00309927	0.00213851	NA	ASV-CM-748		1619	0.380955	0.371285	1.55334	1.5938
1620	0.0074761	0.00674453	NA	ASV-CM-754		1620	0.38119	0.371517	1.55431	1.59478
1621	0.00198732	0.00123376	NA	ASV-CM-7610		1621	0.381426	0.371749	1.55528	1.59577
1622	0.00132488	0.00197401	NA	ASV-CM-7710		1622	0.381661	0.371982	1.55626	1.59675
1623	0.00170342	0.00723803	NA	ASV-CM-7810		1623	0.381896	0.372214	1.55723	1.59774
1624	0.00231854	0.00180951	NA	ASV-CM-7910		1624	0.382132	0.372446	1.5582	1.59872
1625	0.00319391	0.00254976	NA	ASV-CM-809		1625	0.382367	0.372679	1.55917	1.5997
1626	0.00066244	8.22504e-05	NA	ASV-CM-838		1626	0.382602	0.372911	1.56014	1.60069
1627	0.000212927	8.22504e-05	NA	ASV-CM-847		1627	0.382838	0.373143	1.56111	1.60167
1628	0.00863537	0.0124198	NA	ASV-CM-868		1628	0.383073	0.373375	1.56209	1.60266
1629	0.00127756	0.00189176	NA	ASV-CM-8710		1629	0.383308	0.373608	1.56306	1.60364
1630	0.00201098	0.00139826	NA	ASV-CM-889		1630	0.383544	0.37384	1.56403	1.60463
1631	0.00167976	0.00115151	NA	ASV-CM-8910		1631	0.383779	0.374072	1.565	1.60561
1632	0.00120659	0.00230301	NA	ASV-CM-908		1632	0.384014	0.374305	1.56597	1.6066
1633	0.00177439	0.000493502	NA	ASV-CM-9210		1633	0.384249	0.374537	1.56695	1.60758
1634	0.00167976	0.00148051	NA	ASV-CM-935		1634	0.384485	0.374769	1.56792	1.60856
1635	0.00108829	0.000164501	NA	ASV-CM-947		1635	0.38472	0.375002	1.56889	1.60955
1636	0.00146683	0.00123376	NA	ASV-CM-965		1636	0.384955	0.375234	1.56986	1.61053
1637	0.000922684	0.00485277	NA	ASV-CM-989		1637	0.385191	0.375466	1.57083	1.61152
1638	0.00132488	0.000493502	NA	ASV-CM-9910		1638	0.385426	0.375699	1.57181	1.6125
1639	0.00082805	0.000246751	NA	ASV-CM-10112		1639	0.385661	0.375931	1.57278	1.61349
1640	0.0016561	0.00106925	NA	ASV-CM-10211		1640	0.385897	0.376163	1.57375	1.61447
1641	0.00082805	0.000575753	NA	ASV-CM-10410		1641	0.386132	0.376396	1.57472	1.61546
1642	0.00160878	0.00172726	NA	ASV-CM-10510		1642	0.386367	0.376628	1.57569	1.61644
1643	0.000922684	0.00230301	NA	ASV-CM-1067		1643	0.386602	0.37686	1.57667	1.61742
1644	0.00144317	0.00197401	NA	ASV-CM-1077		1644	0.386838	0.377093	1.57764	1.61841
1645	0.000236586	0.000246751	NA	ASV-CM-11011		1645	0.387073	0.377325	1.57861	1.61939
1646	NA	NA	NA	NA9		1646	0.387308	0.377557	1.57958	1.62038
1647	0.000875367	0.000411252	NA	ASV-CM-1129		1647	0.387544	0.37779	1.58056	1.62136
1648	0.00158512	0.00361902	NA	ASV-CM-11310		1648	0.387779	0.378022	1.58153	1.62235
1649	0.000875367	0.00106925	NA	ASV-CM-1148		1649	0.388014	0.378254	1.5825	1.62333
1650	0.0013722	0.00131601	NA	ASV-CM-1159		1650	0.38825	0.378487	1.58347	1.62432
1651	0.00115927	0.0161211	NA	ASV-CM-1164		1651	0.388485	0.378719	1.58444	1.6253
1652	0.00229488	0.000904754	NA	ASV-CM-1178		1652	0.38872	0.378952	1.58542	1.62628
1653	0.00115927	0.00444152	NA	ASV-CM-1199		1653	0.388955	0.379184	1.58639	1.62727
1654	0.00049683	0.00123376	NA	ASV-CM-1203		1654	0.389191	0.379416	1.58736	1.62825
1655	0.00108829	0.00485277	NA	ASV-CM-12112		1655	0.389426	0.379649	1.58833	1.62924
1656	0.00115927	0.000822504	NA	ASV-CM-12210		1656	0.389661	0.379881	1.5893	1.63022
1657	0.00132488	0.00139826	NA	ASV-CM-1235		1657	0.389897	0.380113	1.59028	1.63121
1658	0.00049683	0.000246751	NA	ASV-CM-12510		1658	0.390132	0.380346	1.59125	1.63219
1659	0.00144317	0.000740253	NA	ASV-CM-1268		1659	0.390367	0.380578	1.59222	1.63318
1660	0.00177439	0.00329001	NA	ASV-CM-1283		1660	0.390603	0.38081	1.59319	1.63416
1661	0.00153781	0.00172726	NA	ASV-CM-1298		1661	0.390838	0.381043	1.59416	1.63514
1662	0.00113561	0.000493502	NA	ASV-CM-1309		1662	0.391073	0.381275	1.59514	1.63613
1663	0.00134854	0.00485277	NA	ASV-CM-13110		1663	0.391309	0.381507	1.59611	1.63711
1664	0.000875367	0.00106925	NA	ASV-CM-1327		1664	0.391544	0.38174	1.59708	1.6381
1665	0.000709757	0.000740253	NA	ASV-CM-1336		1665	0.391779	0.381972	1.59805	1.63908
1666	0.000851708	0.00115151	NA	ASV-CM-1359		1666	0.392014	0.382204	1.59902	1.64007
1667	0.00229488	0.00279651	NA	ASV-CM-1362		1667	0.39225	0.382437	1.6	1.64105
1668	0.00127756	0.00172726	NA	ASV-CM-1374		1668	0.392485	0.382669	1.60097	1.64204
1669	0.0012539	0.000822504	NA	ASV-CM-1385		1669	0.39272	0.382902	1.60194	1.64302
1670	0.00312293	0.0161211	NA	ASV-CM-1393		1670	0.392956	0.383134	1.60291	1.644
1671	0.00049683	0.000822504	NA	ASV-CM-1406		1671	0.393191	0.383366	1.60389	1.64499
1672	0.00123025	0.000575753	NA	ASV-CM-14112		1672	0.393426	0.383599	1.60486	1.64597
1673	0.00082805	0.00189176	NA	ASV-CM-1438		1673	0.393662	0.383831	1.60583	1.64696
1674	0.00099366	0.000822504	NA	ASV-CM-1448		1674	0.393897	0.384063	1.6068	1.64794
1675	0.00049683	0.000411252	NA	ASV-CM-1457		1675	0.394132	0.384296	1.60777	1.64893
1676	0.000733415	0.00115151	NA	ASV-CM-1489		1676	0.394367	0.384528	1.60875	1.64991
1677	0.00274439	0.0161211	NA	ASV-CM-1493		1677	0.394603	0.38476	1.60972	1.6509
1678	0.00127756	0.00106925	NA	ASV-CM-1507		1678	0.394838	0.384993	1.61069	1.65188
1679	0.000709757	0.000658003	NA	ASV-CM-1526		1679	0.395073	0.385225	1.61166	1.65286
1680	0.00146683	0.00238526	NA	ASV-CM-1534		1680	0.395309	0.385458	1.61263	1.65385
1681	0.000591464	0.000575753	NA	ASV-CM-1543		1681	0.395544	0.38569	1.61361	1.65483
1682	0.000378537	0.000246751	NA	ASV-CM-1577		1682	0.395779	0.385922	1.61458	1.65582
1683	0.00123025	0.00205626	NA	ASV-CM-1584		1683	0.396015	0.386155	1.61555	1.6568
1684	0.000449513	0.000246751	NA	ASV-CM-1664		1684	0.39625	0.386387	1.61652	1.65779
1685	0.000875367	0.000658003	NA	ASV-CM-1676		1685	0.396485	0.386619	1.6175	1.65877
1686	0.000851708	0.000658003	NA	ASV-CM-1704		1686	0.39672	0.386852	1.61847	1.65976
1687	0.000236586	0.000822504	NA	ASV-CM-17111		1687	0.396956	0.387084	1.61944	1.66074
1688	0.000875367	0.000329001	NA	ASV-CM-1729		1688	0.397191	0.387317	1.62041	1.66172
1689	0.00149049	0.00230301	NA	ASV-CM-1731		1689	0.397426	0.387549	1.62138	1.66271
1690	0.00184537	0.000329001	NA	ASV-CM-1802		1690	0.397662	0.387781	1.62236	1.66369
1691	0.000804391	0.000822504	NA	ASV-CM-18111		1691	0.397897	0.388014	1.62333	1.66468
1692	0.000473171	0.000164501	NA	ASV-CM-1837		1692	0.398132	0.388246	1.6243	1.66566
1693	0.00106464	0.00197401	NA	ASV-CM-1855		1693	0.398368	0.388478	1.62527	1.66665
1694	0.00167976	0.00131601	NA	ASV-CM-1893		1694	0.398603	0.388711	1.62625	1.66763
1695	0.000638781	8.22504e-05	NA	ASV-CM-19110		1695	0.398838	0.388943	1.62722	1.66862
1696	0.000307561	0.000329001	NA	ASV-CM-1928		1696	0.399073	0.389176	1.62819	1.6696
1697	0.00144317	0.00164501	NA	ASV-CM-1966		1697	0.399309	0.389408	1.62916	1.67058
1698	0.000307561	0.000329001	NA	ASV-CM-1975		1698	0.399544	0.38964	1.63013	1.67157
1699	0.000378537	0.000658003	NA	ASV-CM-1985		1699	0.399779	0.389873	1.63111	1.67255
1700	0.000307561	0.000246751	NA	ASV-CM-2008		1700	0.400015	0.390105	1.63208	1.67354
1701	0.000567805	0.000740253	NA	ASV-CM-20110		1701	0.40025	0.390338	1.63305	1.67452
1702	0.000473171	0.000329001	NA	ASV-CM-2039		1702	0.400485	0.39057	1.63402	1.67551
1703	0.00279171	0.00246751	NA	ASV-CM-2051		1703	0.400721	0.390802	1.635	1.67649
1704	0.000615123	0.000575753	NA	ASV-CM-2094		1704	0.400956	0.391035	1.63597	1.67747
1705	0.000354878	0.000246751	NA	ASV-CM-2104		1705	0.401191	0.391267	1.63694	1.67846
1706	0.000473171	0.000411252	NA	ASV-CM-2128		1706	0.401427	0.391499	1.63791	1.67944
1707	0.000709757	0.000411252	NA	ASV-CM-2134		1707	0.401662	0.391732	1.63888	1.68043
1708	0.000378537	0.000329001	NA	ASV-CM-2156		1708	0.401897	0.391964	1.63986	1.68141
1709	0.000141951	0.000822504	NA	ASV-CM-2165		1709	0.402132	0.392197	1.64083	1.6824
1710	0.000307561	0.000411252	NA	ASV-CM-2185		1710	0.402368	0.392429	1.6418	1.68338
1711	0.000449513	0.000246751	NA	ASV-CM-2224		1711	0.402603	0.392661	1.64277	1.68437
1712	0.000236586	0.000411252	NA	ASV-CM-2235		1712	0.402838	0.392894	1.64375	1.68535
1713	0.000212927	8.22504e-05	NA	ASV-CM-2334		1713	0.403074	0.393126	1.64472	1.68633
1714	0.000354878	0.000493502	NA	ASV-CM-2364		1714	0.403309	0.393359	1.64569	1.68732
1715	0.000283903	0.000658003	NA	ASV-CM-2425		1715	0.403544	0.393591	1.64666	1.6883
1716	0.000212927	0.000164501	NA	ASV-CM-2532		1716	0.40378	0.393823	1.64764	1.68929
1717	0.000638781	0.000411252	NA	ASV-CM-2592		1717	0.404015	0.394056	1.64861	1.69027
1718	0.000283903	0.000246751	NA	ASV-CM-2625		1718	0.40425	0.394288	1.64958	1.69126
1719	0.000378537	8.22504e-05	NA	ASV-CM-2662		1719	0.404485	0.394521	1.65055	1.69224
1720	0.000733415	0.000246751	NA	ASV-CM-2861		1720	0.404721	0.394753	1.65152	1.69323
1721	7.09757e-05	0.000246751	NA	ASV-CM-2906		1721	0.404956	0.394985	1.6525	1.69421
1722	0.000354878	0.000493502	NA	ASV-CM-2933		1722	0.405191	0.395218	1.65347	1.69519
1723	0.000260244	0.000246751	NA	ASV-CM-2944		1723	0.405427	0.39545	1.65444	1.69618
1724	0.00016561	8.22504e-05	NA	ASV-CM-3105		1724	0.405662	0.395683	1.65541	1.69716
1725	0.000189268	0.000246751	NA	ASV-CM-3361		1725	0.405897	0.395915	1.65639	1.69815
1726	0.000212927	8.22504e-05	NA	ASV-CM-3372		1726	0.406133	0.396148	1.65736	1.69913
1727	0.000236586	8.22504e-05	NA	ASV-CM-3792		1727	0.406368	0.39638	1.65833	1.70012
1728	0.10453	0.151748	NA	ASV-CM-1120		1728	0.406603	0.396612	1.6593	1.7011
1729	0.133589	0.203017	Not detected	ASV-CM-289		1729	0.406838	0.396845	1.66028	1.70209
1730	0.0378038	0.00609431	Not detected	ASV-CM-350		1730	0.407074	0.397077	1.66125	1.70307
1731	0.0323894	0.0496686	Not detected	ASV-CM-447		1731	0.407309	0.39731	1.66222	1.70405
1732	0.0482237	0.0115792	Not detected	ASV-CM-517		1732	0.407544	0.397542	1.66319	1.70504
1733	0.0257089	0.0218633	NA	ASV-CM-640		1733	0.40778	0.397774	1.66416	1.70602
1734	0.00597928	0.00891293	NA	ASV-CM-717		1734	0.408015	0.398007	1.66514	1.70701
1735	0.0277345	0.0618572	NA	ASV-CM-839		1735	0.40825	0.398239	1.66611	1.70799
1736	0.00603771	0.00380894	NA	ASV-CM-917		1736	0.408486	0.398472	1.66708	1.70898
1737	0.01823	0.0122648	NA	ASV-CM-1036		1737	0.408721	0.398704	1.66805	1.70996
1738	0.018191	0.00518016	NA	ASV-CM-1130		1738	0.408956	0.398937	1.66903	1.71095
1739	0.0291563	0.00662756	NA	ASV-CM-1230		1739	0.409192	0.399169	1.67	1.71193
1740	0.0137893	0.00716081	NA	ASV-CM-1328		1740	0.409427	0.399401	1.67097	1.71291
1741	0.0196323	0.0236916	NA	ASV-CM-1430		1741	0.409662	0.399634	1.67194	1.7139
1742	0.0146658	0.00700846	NA	ASV-CM-1527		1742	0.409897	0.399866	1.67292	1.71488
1743	0.00594032	0.000914146	NA	ASV-CM-1618		1743	0.410133	0.400099	1.67389	1.71587
1744	0.00769321	0.00677992	NA	ASV-CM-1730		1744	0.410368	0.400331	1.67486	1.71685
1745	0.0128739	0.0443361	NA	ASV-CM-1821		1745	0.410603	0.400563	1.67583	1.71784
1746	0.00383687	0.000837968	NA	ASV-CM-1929		1746	0.410839	0.400796	1.67681	1.71882
1747	0.0115495	0.0443361	NA	ASV-CM-2022		1747	0.411074	0.401028	1.67778	1.71981
1748	0.00843331	0.0135598	NA	ASV-CM-2119		1748	0.411309	0.401261	1.67875	1.72079
1749	0.0132635	0.0618572	NA	ASV-CM-2217		1749	0.411545	0.401493	1.67972	1.72177
1750	0.00979667	0.0101318	NA	ASV-CM-2316		1750	0.41178	0.401726	1.6807	1.72276
1751	0.0102641	0.00944618	NA	ASV-CM-2419		1751	0.412015	0.401958	1.68167	1.72374
1752	0.00282409	0.000380894	NA	ASV-CM-2513		1752	0.41225	0.40219	1.68264	1.72473
1753	0.00738158	0.00518016	NA	ASV-CM-2614		1753	0.412486	0.402423	1.68361	1.72571
1754	0.00292147	0.00190447	NA	ASV-CM-2717		1754	0.412721	0.402655	1.68458	1.7267
1755	0.0153864	0.047688	NA	ASV-CM-2810		1755	0.412956	0.402888	1.68556	1.72768
1756	0.00671938	0.0131028	NA	ASV-CM-2917		1756	0.413192	0.40312	1.68653	1.72867
1757	0.00884232	0.00563724	NA	ASV-CM-3012		1757	0.413427	0.403353	1.6875	1.72965
1758	0.0121144	0.047688	NA	ASV-CM-3113		1758	0.413662	0.403585	1.68847	1.73063
1759	0.00909551	0.0172926	NA	ASV-CM-3215		1759	0.413898	0.403818	1.68945	1.73162
1760	0.00917342	0.00578959	NA	ASV-CM-3313		1760	0.414133	0.40405	1.69042	1.7326
1761	0.00251246	0.00182829	NA	ASV-CM-3513		1761	0.414368	0.404282	1.69139	1.73359
1762	0.00681677	0.00388512	NA	ASV-CM-3713		1762	0.414603	0.404515	1.69236	1.73457
1763	0.00428482	0.0054087	NA	ASV-CM-3811		1763	0.414839	0.404747	1.69334	1.73556
1764	0.00307728	0.00632285	NA	ASV-CM-3912		1764	0.415074	0.40498	1.69431	1.73654
1765	0.0117054	0.00655138	NA	ASV-CM-4011		1765	0.415309	0.405212	1.69528	1.73753
1766	0.00518074	0.00639902	NA	ASV-CM-4115		1766	0.415545	0.405445	1.69625	1.73851
1767	0.00220084	0.00274244	NA	ASV-CM-4213		1767	0.41578	0.405677	1.69723	1.73949
1768	0.0105952	0.000380894	NA	ASV-CM-4311		1768	0.416015	0.405909	1.6982	1.74048
1769	0.00107121	0.00068561	NA	ASV-CM-4512		1769	0.416251	0.406142	1.69917	1.74146
1770	0.00280461	0.00236154	NA	ASV-CM-4611		1770	0.416486	0.406374	1.70014	1.74245
1771	0.00344734	0.0039613	NA	ASV-CM-4710		1771	0.416721	0.406607	1.70112	1.74343
1772	0.00740106	0.0236916	NA	ASV-CM-4811		1772	0.416957	0.406839	1.70209	1.74442
1773	0.00120754	0.000837968	NA	ASV-CM-4910		1773	0.417192	0.407072	1.70306	1.7454
1774	0.00296042	0.0010665	Not detected	ASV-CM-509		1774	0.417427	0.407304	1.70403	1.74639
1775	0.00282409	0.000533252	NA	ASV-CM-5210		1775	0.417662	0.407537	1.70501	1.74737
1776	0.0026488	0.00297098	NA	ASV-CM-5511		1776	0.417898	0.407769	1.70598	1.74835
1777	0.00416797	0.00281862	NA	ASV-CM-5611		1777	0.418133	0.408002	1.70695	1.74934
1778	0.00177236	0.0010665	NA	ASV-CM-5711		1778	0.418368	0.408234	1.70792	1.75032
1779	0.00418744	0.00662756	NA	ASV-CM-5811		1779	0.418604	0.408466	1.7089	1.75131
1780	0.00128545	0.00632285	NA	ASV-CM-6011		1780	0.418839	0.408699	1.70987	1.75229
1781	0.00420692	0.00365659	NA	ASV-CM-6114		1781	0.419074	0.408931	1.71084	1.75328
1782	0.00533655	0.0014474	NA	ASV-CM-6212		1782	0.41931	0.409164	1.71181	1.75426
1783	0.00292147	0.00350423	NA	ASV-CM-6311		1783	0.419545	0.409396	1.71279	1.75525
1784	0.00701153	0.0121886	NA	ASV-CM-6411		1784	0.41978	0.409629	1.71376	1.75623
1785	0.00212294	0.00281862	NA	ASV-CM-6511		1785	0.420015	0.409861	1.71473	1.75721
1786	0.0026488	0.00205683	NA	ASV-CM-6710		1786	0.420251	0.410094	1.7157	1.7582
1787	0.00270723	0.00152358	NA	ASV-CM-6811		1787	0.420486	0.410326	1.71668	1.75918
1788	0.00484964	0.00746553	NA	ASV-CM-699		1788	0.420721	0.410559	1.71765	1.76017
1789	0.00436273	0.00129504	NA	ASV-CM-749		1789	0.420957	0.410791	1.71862	1.76115
1790	0.0106342	0.00914146	NA	ASV-CM-755		1790	0.421192	0.411023	1.71959	1.76214
1791	0.00299938	0.000380894	NA	ASV-CM-7611		1791	0.421427	0.411256	1.72057	1.76312
1792	0.00153864	0.00129504	NA	ASV-CM-7711		1792	0.421663	0.411488	1.72154	1.76411
1793	0.00235665	0.0101318	NA	ASV-CM-7811		1793	0.421898	0.411721	1.72251	1.76509
1794	0.00192817	0.00182829	NA	ASV-CM-7911		1794	0.422133	0.411953	1.72348	1.76607
1795	0.00410954	0.00312333	NA	ASV-CM-8010		1795	0.422368	0.412186	1.72446	1.76706
1796	0.00142178	0.00190447	NA	ASV-CM-8111		1796	0.422604	0.412418	1.72543	1.76804
1797	0.00105173	0.00632285	NA	ASV-CM-8210		1797	0.422839	0.412651	1.7264	1.76903
1798	0.000545341	0.000152358	NA	ASV-CM-8310		1798	0.423074	0.412883	1.72737	1.77001
1799	0.00268775	0.00457073	NA	ASV-CM-869		1799	0.42331	0.413116	1.72835	1.771
1800	0.00124649	0.00198065	NA	ASV-CM-8711		1800	0.423545	0.413348	1.72932	1.77198
1801	0.00196712	0.000837968	NA	ASV-CM-8810		1801	0.42378	0.413581	1.73029	1.77296
1802	0.00146074	0.000380894	NA	ASV-CM-8911		1802	0.424016	0.413813	1.73127	1.77395
1803	0.0019866	0.00388512	NA	ASV-CM-909		1803	0.424251	0.414046	1.73224	1.77493
1804	0.00140231	0.000609431	NA	ASV-CM-9211		1804	0.424486	0.414278	1.73321	1.77592
1805	0.00233718	0.00198065	NA	ASV-CM-936		1805	0.424721	0.41451	1.73418	1.7769
1806	0.00288252	0.000152358	NA	ASV-CM-948		1806	0.424957	0.414743	1.73516	1.77789
1807	0.00171393	0.00152358	NA	ASV-CM-966		1807	0.425192	0.414975	1.73613	1.77887
1808	0.00303833	0.0121886	NA	ASV-CM-9810		1808	0.425427	0.415208	1.7371	1.77986
1809	0.0013244	0.000914146	NA	ASV-CM-9911		1809	0.425663	0.41544	1.73807	1.78084
1810	0.000973824	0.000457073	NA	ASV-CM-10113		1810	0.425898	0.415673	1.73905	1.78182
1811	0.000973824	0.00137122	NA	ASV-CM-10212		1811	0.426133	0.415905	1.74002	1.78281
1812	0.00140231	7.61789e-05	NA	ASV-CM-10411		1812	0.426369	0.416138	1.74099	1.78379
1813	0.0023177	0.000761789	NA	ASV-CM-10511		1813	0.426604	0.41637	1.74196	1.78478
1814	0.000934871	0.00388512	NA	ASV-CM-1068		1814	0.426839	0.416603	1.74294	1.78576
1815	0.003311	0.00175211	NA	ASV-CM-1078		1815	0.427075	0.416835	1.74391	1.78675
1816	NA	NA	NA	NA10		1816	0.42731	0.417068	1.74488	1.78773
1817	0.000584294	0.000228537	NA	ASV-CM-11210		1817	0.427545	0.4173	1.74585	1.78872
1818	0.00183079	0.0025139	NA	ASV-CM-11311		1818	0.42778	0.417533	1.74683	1.7897
1819	0.00148021	0.000914146	NA	ASV-CM-1149		1819	0.428016	0.417765	1.7478	1.79068
1820	0.0013244	0.00243772	NA	ASV-CM-11510		1820	0.428251	0.417998	1.74877	1.79167
1821	0.000895918	0.0172926	NA	ASV-CM-1165		1821	0.428486	0.41823	1.74975	1.79265
1822	0.000272671	7.61789e-05	NA	ASV-CM-1179		1822	0.428722	0.418463	1.75072	1.79364
1823	0.00144126	0.00388512	NA	ASV-CM-11910		1823	0.428957	0.418695	1.75169	1.79462
1824	0.00212294	0.0121886	NA	ASV-CM-12113		1824	0.429192	0.418928	1.75266	1.79561
1825	0.00167498	0.00121886	NA	ASV-CM-12211		1825	0.429428	0.41916	1.75364	1.79659
1826	0.00296042	0.0010665	NA	ASV-CM-1236		1826	0.429663	0.419393	1.75461	1.79758
1827	0.000506388	0.000837968	NA	ASV-CM-12511		1827	0.429898	0.419625	1.75558	1.79856
1828	0.000915394	0.00266626	NA	ASV-CM-1269		1828	0.430133	0.419858	1.75655	1.79954
1829	0.00582347	0.0164546	NA	ASV-CM-1284		1829	0.430369	0.42009	1.75753	1.80053
1830	0.00354472	0.00533252	NA	ASV-CM-1299		1830	0.430604	0.420323	1.7585	1.80151
1831	0.0006622	7.61789e-05	NA	ASV-CM-13010		1831	0.430839	0.420555	1.75947	1.8025
1832	0.00338891	0.0121886	NA	ASV-CM-13111		1832	0.431075	0.420788	1.76044	1.80348
1833	0.00128545	0.000914146	NA	ASV-CM-1329		1833	0.43131	0.42102	1.76142	1.80447
1834	0.000895918	0.000990325	NA	ASV-CM-1337		1834	0.431545	0.421253	1.76239	1.80545
1835	0.000584294	0.000914146	NA	ASV-CM-1348		1835	0.431781	0.421485	1.76336	1.80644
1836	0.00175288	0.000990325	NA	ASV-CM-13510		1836	0.432016	0.421718	1.76434	1.80742
1837	0.00533655	0.0188924	NA	ASV-CM-1363		1837	0.432251	0.42195	1.76531	1.8084
1838	0.00327205	0.00533252	NA	ASV-CM-1375		1838	0.432486	0.422183	1.76628	1.80939
1839	0.00138283	0.000990325	NA	ASV-CM-1386		1839	0.432722	0.422415	1.76725	1.81037
1840	0.00272671	0.0172926	NA	ASV-CM-1394		1840	0.432957	0.422648	1.76823	1.81136
1841	0.00159707	0.00182829	NA	ASV-CM-1407		1841	0.433192	0.42288	1.7692	1.81234
1842	0.00109068	0.000457073	NA	ASV-CM-14113		1842	0.433428	0.423113	1.77017	1.81333
1843	0.000818012	0.0014474	NA	ASV-CM-1439		1843	0.433663	0.423345	1.77114	1.81431
1844	0.000915394	0.000990325	NA	ASV-CM-1449		1844	0.433898	0.423578	1.77212	1.8153
1845	0.000233718	0.000152358	NA	ASV-CM-1458		1845	0.434134	0.42381	1.77309	1.81628
1846	0.00124649	0.00175211	NA	ASV-CM-14810		1846	0.434369	0.424043	1.77406	1.81726
1847	0.00251246	0.0172926	NA	ASV-CM-1494		1847	0.434604	0.424275	1.77504	1.81825
1848	0.000486912	0.00121886	NA	ASV-CM-1508		1848	0.43484	0.424508	1.77601	1.81923
1849	0.000681677	0.00137122	NA	ASV-CM-1528		1849	0.435075	0.42474	1.77698	1.82022
1850	0.00122702	0.00167594	NA	ASV-CM-1535		1850	0.43531	0.424973	1.77795	1.8212
1851	0.000915394	0.00068561	NA	ASV-CM-1544		1851	0.435545	0.425205	1.77893	1.82219
1852	0.000798535	0.000152358	NA	ASV-CM-1578		1852	0.435781	0.425438	1.7799	1.82317
1853	0.000506388	0.000761789	NA	ASV-CM-1585		1853	0.436016	0.42567	1.78087	1.82416
1854	0.000233718	7.61789e-05	NA	ASV-CM-1634		1854	0.436251	0.425903	1.78184	1.82514
1855	0.000642724	0.00266626	NA	ASV-CM-1644		1855	0.436487	0.426135	1.78282	1.82612
1856	0.000779059	0.000304715	NA	ASV-CM-1659		1856	0.436722	0.426368	1.78379	1.82711
1857	0.000428482	7.61789e-05	NA	ASV-CM-1665		1857	0.436957	0.4266	1.78476	1.82809
1858	0.00109068	0.00121886	NA	ASV-CM-1677		1858	0.437193	0.426833	1.78574	1.82908
1859	0.000895918	0.000837968	NA	ASV-CM-1705		1859	0.437428	0.427065	1.78671	1.83006
1860	0.000720629	0.000533252	NA	ASV-CM-17112		1860	0.437663	0.427298	1.78768	1.83105
1861	0.000642724	0.00137122	NA	ASV-CM-17210		1861	0.437898	0.42753	1.78865	1.83203
1862	0.000973824	0.00213301	NA	ASV-CM-1732		1862	0.438134	0.427763	1.78963	1.83302
1863	0.00116859	0.000990325	NA	ASV-CM-1773		1863	0.438369	0.427995	1.7906	1.834
1864	0.00188922	7.61789e-05	NA	ASV-CM-1803		1864	0.438604	0.428228	1.79157	1.83498
1865	0.00111016	0.000457073	NA	ASV-CM-18112		1865	0.43884	0.42846	1.79254	1.83597
1866	0.000642724	0.000304715	NA	ASV-CM-1838		1866	0.439075	0.428693	1.79352	1.83695
1867	0.000934871	0.000380894	NA	ASV-CM-1856		1867	0.43931	0.428925	1.79449	1.83794
1868	0.000973824	0.0010665	NA	ASV-CM-1894		1868	0.439546	0.429158	1.79546	1.83892
1869	0.000623247	7.61789e-05	NA	ASV-CM-19111		1869	0.439781	0.42939	1.79644	1.83991
1870	0.000350577	0.000304715	NA	ASV-CM-19210		1870	0.440016	0.429623	1.79741	1.84089
1871	0.000233718	7.61789e-05	NA	ASV-CM-1967		1871	0.440251	0.429855	1.79838	1.84188
1872	0.000642724	0.000533252	NA	ASV-CM-1976		1872	0.440487	0.430088	1.79935	1.84286
1873	0.000681677	0.000304715	NA	ASV-CM-1986		1873	0.440722	0.430321	1.80033	1.84384
1874	0.000194765	0.000380894	NA	ASV-CM-2009		1874	0.440957	0.430553	1.8013	1.84483
1875	0.000428482	0.000304715	NA	ASV-CM-20111		1875	0.441193	0.430786	1.80227	1.84581
1876	0.00202555	0.00533252	NA	ASV-CM-2023		1876	0.441428	0.431018	1.80325	1.8468
1877	0.000409006	0.000533252	NA	ASV-CM-20310		1877	0.441663	0.431251	1.80422	1.84778
1878	0.00167498	0.000914146	NA	ASV-CM-2052		1878	0.441899	0.431483	1.80519	1.84877
1879	0.000545341	0.000304715	NA	ASV-CM-2065		1879	0.442134	0.431716	1.80616	1.84975
1880	0.000837488	0.0014474	NA	ASV-CM-2095		1880	0.442369	0.431948	1.80714	1.85074
1881	0.000370053	0.000457073	NA	ASV-CM-2105		1881	0.442605	0.432181	1.80811	1.85172
1882	0.0003311	0.000533252	NA	ASV-CM-2129		1882	0.44284	0.432413	1.80908	1.8527
1883	0.000642724	0.000457073	NA	ASV-CM-2135		1883	0.443075	0.432646	1.81006	1.85369
1884	0.000194765	7.61789e-05	NA	ASV-CM-2157		1884	0.44331	0.432878	1.81103	1.85467
1885	0.000370053	0.000152358	NA	ASV-CM-2166		1885	0.443546	0.433111	1.812	1.85566
1886	0.000447959	0.00533252	NA	ASV-CM-2205		1886	0.443781	0.433343	1.81297	1.85664
1887	0.000292147	7.61789e-05	NA	ASV-CM-2225		1887	0.444016	0.433576	1.81395	1.85763
1888	0.000584294	0.000380894	NA	ASV-CM-2236		1888	0.444252	0.433809	1.81492	1.85861
1889	0.000350577	0.000152358	NA	ASV-CM-2255		1889	0.444487	0.434041	1.81589	1.8596
1890	0.000233718	0.000380894	NA	ASV-CM-2354		1890	0.444722	0.434274	1.81687	1.86058
1891	0.0003311	0.000152358	NA	ASV-CM-2365		1891	0.444958	0.434506	1.81784	1.86156
1892	0.000681677	0.000228537	NA	ASV-CM-2403		1892	0.445193	0.434739	1.81881	1.86255
1893	0.000350577	0.000304715	NA	ASV-CM-2426		1893	0.445428	0.434971	1.81978	1.86353
1894	0.000311624	0.00114268	NA	ASV-CM-2501		1894	0.445663	0.435204	1.82076	1.86452
1895	0.000194765	0.000228537	NA	ASV-CM-2533		1895	0.445899	0.435436	1.82173	1.8655
1896	0.0003311	0.000152358	NA	ASV-CM-2562		1896	0.446134	0.435669	1.8227	1.86649
1897	0.000155812	7.61789e-05	NA	ASV-CM-2626		1897	0.446369	0.435901	1.82368	1.86747
1898	0.000233718	0.000304715	NA	ASV-CM-2934		1898	0.446605	0.436134	1.82465	1.86846
1899	0.000214241	0.000533252	NA	ASV-CM-2971		1899	0.44684	0.436366	1.82562	1.86944
1900	0.0009933	0.0172926	NA	ASV-CM-3151		1900	0.447075	0.436599	1.82659	1.87042
1901	0.000233718	7.61789e-05	NA	ASV-CM-3182		1901	0.447311	0.436832	1.82757	1.87141
1902	0.000233718	0.000304715	NA	ASV-CM-3216		1902	0.447546	0.437064	1.82854	1.87239
1903	0.000486912	7.61789e-05	NA	ASV-CM-3351		1903	0.447781	0.437297	1.82951	1.87338
1904	0.000175288	0.000152358	NA	ASV-CM-3362		1904	0.448016	0.437529	1.83049	1.87436
1905	0.000253194	0.000304715	NA	ASV-CM-3415		1905	0.448252	0.437762	1.83146	1.87535
1906	0.000136335	7.61789e-05	NA	ASV-CM-3913		1906	0.448487	0.437994	1.83243	1.87633
1907	0.000136335	7.61789e-05	NA	ASV-CM-4281		1907	0.448722	0.438227	1.8334	1.87731
1908	0.000155812	7.61789e-05	COTU-CM-0817	ASV-CM-449		1908	0.448958	0.438459	1.83438	1.8783
1909	0.130316	0.152263	NA	ASV-CM-1140		1909	0.449193	0.438692	1.83535	1.87928
1910	0.0494939	0.0705003	NA	ASV-CM-2100		1910	0.449428	0.438924	1.83632	1.88027
1911	0.0568745	0.00736409	Not detected	ASV-CM-360		1911	0.449664	0.439157	1.8373	1.88125
1912	0.0456093	0.0595625	Not detected	ASV-CM-448		1912	0.449899	0.43939	1.83827	1.88224
1913	0.0428444	0.0439679	Not detected	ASV-CM-518		1913	0.450134	0.439622	1.83924	1.88322
1914	0.0430501	0.0272904	NA	ASV-CM-650		1914	0.450369	0.439855	1.84022	1.88421
1915	0.0248612	0.0336799	NA	ASV-CM-718		1915	0.450605	0.440087	1.84119	1.88519
1916	0.0189429	0.0293481	NA	ASV-CM-840		1916	0.45084	0.44032	1.84216	1.88617
1917	0.00717501	0.00444011	NA	ASV-CM-918		1917	0.451075	0.440552	1.84313	1.88716
1918	0.0202226	0.0230669	NA	ASV-CM-1037		1918	0.451311	0.440785	1.84411	1.88814
1919	0.0224847	0.0157028	NA	ASV-CM-1150		1919	0.451546	0.441017	1.84508	1.88913
1920	0.0102827	0.00541477	NA	ASV-CM-1237		1920	0.451781	0.44125	1.84605	1.89011
1921	0.0142129	0.00985488	NA	ASV-CM-1330		1921	0.452017	0.441483	1.84703	1.8911
1922	0.00486713	0.0101798	NA	ASV-CM-1440		1922	0.452252	0.441715	1.848	1.89208
1923	0.0270777	0.0133203	NA	ASV-CM-1529		1923	0.452487	0.441948	1.84897	1.89307
1924	0.0030391	0.000649773	NA	ASV-CM-1619		1924	0.452723	0.44218	1.84994	1.89405
1925	0.00660375	0.00801386	NA	ASV-CM-1733		1925	0.452958	0.442413	1.85092	1.89503
1926	0.00863743	0.032272	NA	ASV-CM-1822		1926	0.453193	0.442645	1.85189	1.89602
1927	0.00281059	0.000324886	NA	ASV-CM-1930		1927	0.453428	0.442878	1.85286	1.897
1928	0.00564404	0.032272	NA	ASV-CM-2024		1928	0.453664	0.443111	1.85384	1.89799
1929	0.0195828	0.0330301	NA	ASV-CM-2120		1929	0.453899	0.443343	1.85481	1.89897
1930	0.00870598	0.0293481	NA	ASV-CM-2218		1930	0.454134	0.443576	1.85578	1.89996
1931	0.006261	0.00357375	NA	ASV-CM-2317		1931	0.45437	0.443808	1.85676	1.90094
1932	0.0160181	0.0152697	NA	ASV-CM-2420		1932	0.454605	0.444041	1.85773	1.90193
1933	0.00706076	0.00736409	NA	ASV-CM-2615		1933	0.45484	0.444273	1.8587	1.90291
1934	0.0063524	0.00736409	NA	ASV-CM-2718		1934	0.455076	0.444506	1.85967	1.90389
1935	0.0147842	0.0470002	NA	ASV-CM-2811		1935	0.455311	0.444739	1.86065	1.90488
1936	0.0103055	0.0127789	NA	ASV-CM-2918		1936	0.455546	0.444971	1.86162	1.90586
1937	0.00578114	0.0118042	NA	ASV-CM-3013		1937	0.455781	0.445204	1.86259	1.90685
1938	0.0138245	0.0470002	NA	ASV-CM-3114		1938	0.456017	0.445436	1.86357	1.90783
1939	0.0031762	0.00530648	NA	ASV-CM-3217		1939	0.456252	0.445669	1.86454	1.90882
1940	0.00361036	0.00194932	NA	ASV-CM-3314		1940	0.456487	0.445901	1.86551	1.9098
1941	0.00233074	0.000433182	NA	ASV-CM-3416		1941	0.456723	0.446134	1.86649	1.91079
1942	0.00603249	0.0071475	NA	ASV-CM-3514		1942	0.456958	0.446367	1.86746	1.91177
1943	0.00795192	0.00324886	NA	ASV-CM-3612		1943	0.457193	0.446599	1.86843	1.91275
1944	0.00680941	0.00444011	NA	ASV-CM-3714		1944	0.457429	0.446832	1.8694	1.91374
1945	0.00722071	0.00898852	NA	ASV-CM-3812		1945	0.457664	0.447064	1.87038	1.91472
1946	0.00548408	0.0122374	NA	ASV-CM-3914		1946	0.457899	0.447297	1.87135	1.91571
1947	0.00278774	0.00129955	NA	ASV-CM-4012		1947	0.458134	0.447529	1.87232	1.91669
1948	0.00530128	0.0109378	NA	ASV-CM-4116		1948	0.45837	0.447762	1.8733	1.91768
1949	0.0140987	0.0127789	NA	ASV-CM-4214		1949	0.458605	0.447995	1.87427	1.91866
1950	0.00287914	0.00108295	NA	ASV-CM-4312		1950	0.45884	0.448227	1.87524	1.91965
1951	0.0211137	0.0189517	NA	ASV-CM-4410		1951	0.459076	0.44846	1.87622	1.92063
1952	0.00468432	0.00292398	NA	ASV-CM-4513		1952	0.459311	0.448692	1.87719	1.92161
1953	0.00710646	0.00584795	NA	ASV-CM-4612		1953	0.459546	0.448925	1.87816	1.9226
1954	0.00740351	0.00866363	NA	ASV-CM-4711		1954	0.459782	0.449158	1.87914	1.92358
1955	0.00201083	0.0101798	NA	ASV-CM-4812		1955	0.460017	0.44939	1.88011	1.92457
1956	0.000685511	0.000108295	NA	ASV-CM-4911		1956	0.460252	0.449623	1.88108	1.92555
1957	0.00872883	0.00628113	NA	ASV-CM-5010		1957	0.460488	0.449855	1.88205	1.92654
1958	0.00363321	0.000758068	NA	ASV-CM-5211		1958	0.460723	0.450088	1.88303	1.92752
1959	0.00543838	0.00779727	NA	ASV-CM-5512		1959	0.460958	0.45032	1.884	1.92851
1960	0.00365606	0.00530648	NA	ASV-CM-5612		1960	0.461193	0.450553	1.88497	1.92949
1961	0.00333615	0.00216591	NA	ASV-CM-5712		1961	0.461429	0.450786	1.88595	1.93047
1962	0.00395311	0.00552307	NA	ASV-CM-5812		1962	0.461664	0.451018	1.88692	1.93146
1963	0.0112881	0.010613	Not detected	ASV-CM-595		1963	0.461899	0.451251	1.88789	1.93244
1964	0.0033133	0.0122374	NA	ASV-CM-6012		1964	0.462135	0.451483	1.88887	1.93343
1965	0.0066266	0.00573966	NA	ASV-CM-6115		1965	0.46237	0.451716	1.88984	1.93441
1966	0.00283344	0.00173273	NA	ASV-CM-6213		1966	0.462605	0.451949	1.89081	1.9354
1967	0.00738066	0.00736409	NA	ASV-CM-6312		1967	0.462841	0.452181	1.89179	1.93638
1968	0.00223933	0.00400693	NA	ASV-CM-6412		1968	0.463076	0.452414	1.89276	1.93737
1969	0.00221648	0.00346545	NA	ASV-CM-6512		1969	0.463311	0.452646	1.89373	1.93835
1970	0.00169093	0.00184102	NA	ASV-CM-6711		1970	0.463546	0.452879	1.8947	1.93933
1971	0.00281059	0.00249079	NA	ASV-CM-6812		1971	0.463782	0.453112	1.89568	1.94032
1972	0.000776912	0.000974659	NA	ASV-CM-6910		1972	0.464017	0.453344	1.89665	1.9413
1973	0.013436	0.0164609	COTU-CM-0937	ASV-CM-70		1973	0.464252	0.453577	1.89762	1.94229
1974	0.0031762	0.00184102	NA	ASV-CM-7410		1974	0.464488	0.453809	1.8986	1.94327
1975	0.00429587	0.00173273	NA	ASV-CM-7612		1975	0.464723	0.454042	1.89957	1.94426
1976	0.000959715	0.00119125	NA	ASV-CM-7712		1976	0.464958	0.454275	1.90054	1.94524
1977	0.00127962	0.00357375	NA	ASV-CM-7812		1977	0.465194	0.454507	1.90152	1.94623
1978	0.00187373	0.00205761	NA	ASV-CM-7912		1978	0.465429	0.45474	1.90249	1.94721
1979	0.000479857	0.000541477	NA	ASV-CM-8011		1979	0.465664	0.454972	1.90346	1.94819
1980	0.00141672	0.0022742	NA	ASV-CM-8112		1980	0.465899	0.455205	1.90444	1.94918
1981	0.00269634	0.0122374	NA	ASV-CM-8211		1981	0.466135	0.455438	1.90541	1.95016
1982	0.00726641	0.00628113	NA	ASV-CM-854		1982	0.46637	0.45567	1.90638	1.95115
1983	0.00255924	0.00216591	NA	ASV-CM-8610		1983	0.466605	0.455903	1.90736	1.95213
1984	0.00477572	0.00411523	NA	ASV-CM-8712		1984	0.466841	0.456135	1.90833	1.95312
1985	0.00166808	0.000974659	NA	ASV-CM-8811		1985	0.467076	0.456368	1.9093	1.9541
1986	0.00134817	0.00129955	NA	ASV-CM-8912		1986	0.467311	0.456601	1.91027	1.95509
1987	0.0136874	0.0103964	NA	ASV-CM-919		1987	0.467547	0.456833	1.91125	1.95607
1988	0.00127962	0.00162443	NA	ASV-CM-9212		1988	0.467782	0.457066	1.91222	1.95705
1989	0.00404451	0.00411523	NA	ASV-CM-937		1989	0.468017	0.457298	1.91319	1.95804
1990	0.000731211	0.000324886	NA	ASV-CM-949		1990	0.468253	0.457531	1.91417	1.95902
1991	0.000685511	0.00400693	NA	ASV-CM-9811		1991	0.468488	0.457764	1.91514	1.96001
1992	0.000799762	0.000758068	NA	ASV-CM-9912		1992	0.468723	0.457996	1.91611	1.96099
1993	0.00164523	0.00216591	NA	ASV-CM-10114		1993	0.468958	0.458229	1.91709	1.96198
1994	0.000457007	0.000324886	NA	ASV-CM-10213		1994	0.469194	0.458461	1.91806	1.96296
1995	0.000868313	0.000433182	NA	ASV-CM-10412		1995	0.469429	0.458694	1.91903	1.96395
1996	0.00111967	0.000866363	NA	ASV-CM-10512		1996	0.469664	0.458927	1.92001	1.96493
1997	0.000297055	0.000216591	NA	ASV-CM-1079		1997	0.4699	0.459159	1.92098	1.96591
1998	0.00253639	0.00519818	NA	ASV-CM-1083		1998	0.470135	0.459392	1.92195	1.9669
[truncated: 8,002 more rows]

## Sheet: Figure 4c
Figure 4c	For the ploted dots and orange lines
	OTU proportional abundance	cOTU proportional abundance	cOTU-ID	OTU-ID			OrangeLine_Down_X	OrangeLine_Down_Y	OrangeLine_Up_X	OrangeLine_Up_Y
1	0.121356	0.132955	COTU-CM-0219	OTU-CM-001		1	0.000291444	-6.24147e-06	-2.10823e-05	0.000984434
2	0.140015	0.108264	COTU-CM-2029	OTU-CM-002		2	0.000582888	0.000161897	0.000546853	0.00196887
3	0.0826827	0.0197314	COTU-CM-0014	OTU-CM-003		3	0.000874331	0.000358725	0.0012117	0.0029533
4	0.057272	0.0207645	COTU-CM-0661	OTU-CM-005		4	0.00116578	0.000570405	0.0019267	0.00393773
5	0.0286963	0.016219	COTU-CM-2008	OTU-CM-006		5	0.00145722	0.000791574	0.00267377	0.00492217
6	0.024205	0.036157	COTU-CM-2074	OTU-CM-007		6	0.00174866	0.00101949	0.0034436	0.0059066
7	0.00497362	0.153202	COTU-CM-2076	OTU-CM-008		7	0.00204011	0.00125251	0.00423069	0.00689104
8	0.0202562	0.00640496	COTU-CM-2019	OTU-CM-009		8	0.00233155	0.00148957	0.00503144	0.00787547
9	0.0214318	0.00103306	COTU-CM-0974	OTU-CM-010		9	0.00262299	0.00172994	0.00584335	0.0088599
10	0.0306556	0.0299587	COTU-CM-2068	OTU-CM-012		10	0.00291444	0.00197307	0.00666462	0.00984434
11	0.00810852	0.00289256	COTU-CM-0908	OTU-CM-013		11	0.00320588	0.00221857	0.00749385	0.0108288
12	0.0535644	0.023657	COTU-CM-0010	OTU-CM-014		12	0.00349733	0.00246611	0.00832999	0.0118132
13	0.016639	0.00671488	COTU-CM-0559	OTU-CM-015		13	0.00378877	0.00271545	0.0091722	0.0127976
14	0.015373	0.00681818	COTU-CM-0823	OTU-CM-018		14	0.00408021	0.00296638	0.0100198	0.0137821
15	0.00762622	0.0201446	COTU-CM-2005	OTU-CM-019		15	0.00437166	0.00321873	0.0108722	0.0147665
16	0.0151922	0.0288223	COTU-CM-2003	OTU-CM-020		16	0.0046631	0.00347236	0.0117289	0.0157509
17	0.0024416	0.00268595	COTU-CM-0103	OTU-CM-021		17	0.00495454	0.00372716	0.0125895	0.0167354
18	0.0106405	0.00154959	COTU-CM-0127	OTU-CM-024		18	0.00524599	0.00398302	0.0134538	0.0177198
19	0.0062095	0.00599174	COTU-CM-0189	OTU-CM-025		19	0.00553743	0.00423985	0.0143213	0.0187042
20	0.00557649	0.000413223	COTU-CM-0807	OTU-CM-026		20	0.00582888	0.00449759	0.0151919	0.0196887
21	0.00599849	0.00402893	COTU-CM-2062	OTU-CM-028		21	0.00612032	0.00475615	0.0160653	0.0206731
22	0.00557649	0.00289256	COTU-CM-0074	OTU-CM-031		22	0.00641176	0.0050155	0.0169413	0.0216575
23	0.00524491	0.0052686	COTU-CM-2053	OTU-CM-033		23	0.00670321	0.00527556	0.0178197	0.022642
24	0.0119066	0.0128099	COTU-CM-2009	OTU-CM-036		24	0.00699465	0.0055363	0.0187004	0.0236264
25	0.0151017	0.00909091	COTU-CM-0635	OTU-CM-037		25	0.00728609	0.00579767	0.0195833	0.0246108
26	0.00385833	0.00268595	COTU-CM-0043	OTU-CM-038		26	0.00757754	0.00605963	0.0204681	0.0255953
27	0.00238131	0.00578512	COTU-CM-2011	OTU-CM-039		27	0.00786898	0.00632216	0.0213549	0.0265797
28	0.000813866	0.00247934	COTU-CM-2055	OTU-CM-040		28	0.00816043	0.00658522	0.0222435	0.0275641
29	0.00367747	0.00216942	COTU-CM-0108	OTU-CM-041		29	0.00845187	0.00684878	0.0231337	0.0285486
30	0.00322532	0.00268595	COTU-CM-0333	OTU-CM-042		30	0.00874331	0.00711282	0.0240256	0.029533
31	0.00608892	0.00144628	COTU-CM-0139	OTU-CM-044		31	0.00903476	0.00737732	0.024919	0.0305174
32	0.00593821	0.00836777	COTU-CM-0099	OTU-CM-047		32	0.0093262	0.00764224	0.0258138	0.0315019
33	0.000271289	0.000103306	COTU-CM-0935	OTU-CM-048		33	0.00961764	0.00790757	0.0267101	0.0324863
34	0.00126601	0.000516529	COTU-CM-0839	OTU-CM-049		34	0.00990909	0.0081733	0.0276076	0.0334707
35	0.00422005	0.00547521	COTU-CM-0188	OTU-CM-050		35	0.0102005	0.0084394	0.0285065	0.0344552
36	0.00452148	0.00692149	COTU-CM-0969	OTU-CM-051		36	0.010492	0.00870586	0.0294065	0.0354396
37	0.0024416	0.00206612	COTU-CM-0902	OTU-CM-054		37	0.0107834	0.00897267	0.0303077	0.036424
38	0.000723436	0.000103306	COTU-CM-0816	OTU-CM-055		38	0.0110749	0.00923981	0.0312101	0.0374085
39	0.00334589	0.000516529	COTU-CM-0004	OTU-CM-056		39	0.0113663	0.00950726	0.0321135	0.0383929
40	0.00322532	0.000929752	COTU-CM-0628	OTU-CM-058		40	0.0116578	0.00977502	0.0330179	0.0393773
41	0.000150716	0.000103306	COTU-CM-0162	OTU-CM-059		41	0.0119492	0.0100431	0.0339233	0.0403618
42	0.0026526	0.00206612	COTU-CM-2007	OTU-CM-061		42	0.0122406	0.0103114	0.0348297	0.0413462
43	0.00141673	0.000929752	COTU-CM-0057	OTU-CM-062		43	0.0125321	0.01058	0.035737	0.0423306
44	0.00256217	0.00371901	COTU-CM-0787	OTU-CM-063		44	0.0128235	0.0108489	0.0366452	0.0433151
45	0.00274303	0.0018595	COTU-CM-0258	OTU-CM-064		45	0.013115	0.011118	0.0375543	0.0442995
46	0.000180859	0.00206612	COTU-CM-2024	OTU-CM-065		46	0.0134064	0.0113874	0.0384642	0.0452839
47	0.00186888	0.000619835	COTU-CM-0124	OTU-CM-066		47	0.0136979	0.011657	0.0393749	0.0462684
48	0.00183873	0.00268595	COTU-CM-0713	OTU-CM-067		48	0.0139893	0.0119269	0.0402864	0.0472528
49	0.00126601	0.00072314	COTU-CM-0250	OTU-CM-069		49	0.0142807	0.0121969	0.0411986	0.0482372
50	0.00226074	0.00144628	COTU-CM-0233	OTU-CM-070		50	0.0145722	0.0124672	0.0421116	0.0492217
51	0.00229088	0.0017562	COTU-CM-0206	OTU-CM-071		51	0.0148636	0.0127377	0.0430253	0.0502061
52	0.00343632	0.000619835	COTU-CM-0153	OTU-CM-072		52	0.0151551	0.0130084	0.0439397	0.0511905
53	0.000180859	0.000516529	COTU-CM-0038	OTU-CM-074		53	0.0154465	0.0132793	0.0448547	0.052175
54	0.0030746	0.00165289	COTU-CM-0217	OTU-CM-075		54	0.015738	0.0135504	0.0457704	0.0531594
55	0.00168802	0.000309917	COTU-CM-0866	OTU-CM-077		55	0.0160294	0.0138217	0.0466867	0.0541439
56	0.00180859	0.00237603	COTU-CM-2012	OTU-CM-080		56	0.0163209	0.0140932	0.0476037	0.0551283
57	0.00298417	0.00196281	COTU-CM-0023	OTU-CM-081		57	0.0166123	0.0143648	0.0485212	0.0561127
58	0.000904295	0.00072314	COTU-CM-0123	OTU-CM-083		58	0.0169037	0.0146366	0.0494394	0.0570972
59	0.00235117	0.00154959	COTU-CM-0572	OTU-CM-084		59	0.0171952	0.0149086	0.0503581	0.0580816
60	NA	NA	NA	NA		60	0.0174866	0.0151808	0.0512773	0.059066
61	0.00238131	0.00247934	COTU-CM-0994	OTU-CM-087		61	0.0177781	0.0154531	0.0521971	0.0600505
62	0.00066315	0.000413223	COTU-CM-0247	OTU-CM-088		62	0.0180695	0.0157255	0.0531174	0.0610349
63	0.000120573	0.00103306	COTU-CM-0509	OTU-CM-089		63	0.018361	0.0159982	0.0540383	0.0620193
64	0.00066315	0.000619835	COTU-CM-0142	OTU-CM-091		64	0.0186524	0.0162709	0.0549596	0.0630038
65	0.000602864	0.00134298	COTU-CM-0102	OTU-CM-092		65	0.0189438	0.0165438	0.0558815	0.0639882
66	0.00494348	0.00154959	COTU-CM-1010	OTU-CM-093		66	0.0192353	0.0168169	0.0568038	0.0649726
67	0.000633007	0.000309917	COTU-CM-0194	OTU-CM-094		67	0.0195267	0.0170901	0.0577266	0.0659571
68	0.000452148	0.00299587	COTU-CM-2054	OTU-CM-095		68	0.0198182	0.0173634	0.0586498	0.0669415
69	0.000482291	0.000206612	COTU-CM-0205	OTU-CM-098		69	0.0201096	0.0176369	0.0595735	0.0679259
70	0.000783723	0.000516529	COTU-CM-2051	OTU-CM-099		70	0.0204011	0.0179104	0.0604976	0.0689104
71	0.000452148	0.000103306	COTU-CM-0163	OTU-CM-104		71	0.0206925	0.0181842	0.0614222	0.0698948
72	0.000422005	0.000103306	COTU-CM-0060	OTU-CM-105		72	0.020984	0.018458	0.0623471	0.0708792
73	0.000241145	0.000413223	COTU-CM-0599	OTU-CM-106		73	0.0212754	0.018732	0.0632725	0.0718637
74	0.000241145	0.000103306	COTU-CM-0813	OTU-CM-109		74	0.0215668	0.0190061	0.0641983	0.0728481
75	0.000150716	0.000103306	COTU-CM-0095	OTU-CM-113		75	0.0218583	0.0192803	0.0651245	0.0738325
76	3.01432e-05	0.000103306	COTU-CM-2006	OTU-CM-114		76	0.0221497	0.0195546	0.0660511	0.074817
77	6.02864e-05	0.000309917	COTU-CM-0208	OTU-CM-115		77	0.0224412	0.019829	0.066978	0.0758014
78	0.000331575	0.000309917	COTU-CM-0689	OTU-CM-116		78	0.0227326	0.0201035	0.0679053	0.0767858
79	3.01432e-05	0.000516529	COTU-CM-0944	OTU-CM-117		79	0.0230241	0.0203782	0.068833	0.0777703
80	0.000482291	0.000826446	COTU-CM-0996	OTU-CM-124		80	0.0233155	0.0206529	0.0697611	0.0787547
81	0.000271289	0.000516529	COTU-CM-0672	OTU-CM-125		81	0.0236069	0.0209278	0.0706895	0.0797391
82	0.000211002	0.000206612	COTU-CM-0963	OTU-CM-131		82	0.0238984	0.0212027	0.0716182	0.0807236
83	0.00159759	0.00289256	COTU-CM-0337	OTU-CM-133		83	0.0241898	0.0214778	0.0725473	0.081708
84	0.00183873	0.00134298	COTU-CM-0470	OTU-CM-134		84	0.0244813	0.0217529	0.0734767	0.0826924
85	9.04295e-05	0.000103306	COTU-CM-0827	OTU-CM-137		85	0.0247727	0.0220282	0.0744065	0.0836769
86	6.02864e-05	0.000309917	COTU-CM-0826	OTU-CM-138		86	0.0250642	0.0223035	0.0753365	0.0846613
87	0.133845	0.158025	NA	OTU-CM-0011		87	0.0253556	0.022579	0.0762669	0.0856457
88	0.157316	0.170563	NA	OTU-CM-0021		88	0.0256471	0.0228545	0.0771976	0.0866302
89	0.0795353	0.0521092	NA	OTU-CM-0031		89	0.0259385	0.0231301	0.0781286	0.0876146
90	0.0572732	0.0173697	NA	OTU-CM-0051		90	0.0262299	0.0234058	0.0790599	0.088599
91	0.0177395	0.0107092	NA	OTU-CM-0061		91	0.0265214	0.0236816	0.0799915	0.0895835
92	0.0252641	0.0275565	NA	OTU-CM-0071		92	0.0268128	0.0239575	0.0809233	0.0905679
93	0.0333346	0.122241	NA	OTU-CM-0081		93	0.0271043	0.0242335	0.0818555	0.0915523
94	0.0443682	0.0180227	NA	OTU-CM-0091		94	0.0273957	0.0245095	0.0827879	0.0925368
95	0.015985	0.000261199	NA	OTU-CM-0101		95	0.0276872	0.0247857	0.0837206	0.0935212
96	0.0332177	0.0415306	NA	OTU-CM-0121		96	0.0279786	0.0250619	0.0846536	0.0945056
97	0.00709579	0.00548518	NA	OTU-CM-0131		97	0.02827	0.0253382	0.0855869	0.0954901
98	0.0238996	0.0205041	NA	OTU-CM-0141		98	0.0285615	0.0256146	0.0865204	0.0964745
99	0.0242505	0.00796657	NA	OTU-CM-0151		99	0.0288529	0.025891	0.0874542	0.0974589
100	0.0132559	0.00430978	NA	OTU-CM-0181		100	0.0291444	0.0261675	0.0883882	0.0984434
101	0.00846037	0.0146271	NA	OTU-CM-0191		101	0.0294358	0.0264441	0.0893225	0.0994278
102	0.0102148	0.0150189	NA	OTU-CM-0201		102	0.0297273	0.0267208	0.090257	0.100412
103	0.00167648	0.00208959	NA	OTU-CM-0211		103	0.0300187	0.0269975	0.0911918	0.101397
104	0.00697883	0.00326499	NA	OTU-CM-0241		104	0.0303102	0.0272743	0.0921268	0.102381
105	0.00432765	0.00548518	NA	OTU-CM-0251		105	0.0306016	0.0275512	0.0930621	0.103366
106	0.00502944	0.000130599	NA	OTU-CM-0261		106	0.030893	0.0278282	0.0939975	0.10435
107	0.00760264	0.00522398	NA	OTU-CM-0281		107	0.0311845	0.0281052	0.0949333	0.105334
108	0.00315802	0.00169779	NA	OTU-CM-0311		108	0.0314759	0.0283823	0.0958692	0.106319
109	0.00475652	0.00365678	NA	OTU-CM-0331		109	0.0317674	0.0286594	0.0968054	0.107303
110	0.00916215	0.00953376	NA	OTU-CM-0361		110	0.0320588	0.0289367	0.0977418	0.108288
111	0.00206636	0.00156719	NA	OTU-CM-0371		111	0.0323503	0.0292139	0.0986784	0.109272
112	0.00541931	0.00326499	NA	OTU-CM-0381		112	0.0326417	0.0294913	0.0996152	0.110257
113	0.00202737	0.00718297	NA	OTU-CM-0391		113	0.0329331	0.0297687	0.100552	0.111241
114	0.00413271	0.00143659	NA	OTU-CM-0401		114	0.0332246	0.0300462	0.101489	0.112225
115	0.00428867	0.000783597	NA	OTU-CM-0411		115	0.033516	0.0303237	0.102427	0.11321
116	0.00206636	0.00809717	NA	OTU-CM-0421		116	0.0338075	0.0306013	0.103365	0.114194
117	0.00522438	0.00313439	NA	OTU-CM-0441		117	0.0340989	0.030879	0.104302	0.115179
118	3.89879e-05	0.000130599	COTU-CM-0613	OTU-CM-045		118	0.0343904	0.0311567	0.10524	0.116163
119	0.00768061	0.00352619	NA	OTU-CM-0471		119	0.0346818	0.0314344	0.106179	0.117148
120	0.00155951	0.000914196	NA	OTU-CM-0491		120	0.0349733	0.0317123	0.107117	0.118132
121	0.0022613	0.00548518	NA	OTU-CM-0501		121	0.0352647	0.0319902	0.108056	0.119116
122	0.00491247	0.00509338	NA	OTU-CM-0511		122	0.0355561	0.0322681	0.108995	0.120101
123	0.00210535	0.00195899	NA	OTU-CM-0541		123	0.0358476	0.0325461	0.109934	0.121085
124	0.00140356	0.00130599	NA	OTU-CM-0561		124	0.036139	0.0328241	0.110873	0.12207
125	0.0145425	0.00326499	NA	OTU-CM-0581		125	0.0364305	0.0331022	0.111812	0.123054
126	0.00136458	0.0011754	NA	OTU-CM-0611		126	0.0367219	0.0333804	0.112752	0.124039
127	0.00120862	0.000261199	NA	OTU-CM-0621		127	0.0370134	0.0336586	0.113691	0.125023
128	0.00171547	0.00143659	NA	OTU-CM-0631		128	0.0373048	0.0339369	0.114631	0.126008
129	0.000584818	0.000391798	NA	OTU-CM-0641		129	0.0375962	0.0342152	0.115571	0.126992
130	0.000272915	0.000522398	NA	OTU-CM-0651		130	0.0378877	0.0344936	0.116512	0.127976
131	0.000623806	0.000783597	NA	OTU-CM-0661		131	0.0381791	0.034772	0.117452	0.128961
132	0.00744668	0.000522398	NA	OTU-CM-0671		132	0.0384706	0.0350504	0.118393	0.129945
133	0.000857733	0.000261199	NA	OTU-CM-0691		133	0.038762	0.0353289	0.119333	0.13093
134	0.00237826	0.0011754	NA	OTU-CM-0701		134	0.0390535	0.0356075	0.120274	0.131914
135	0.00210535	0.00287319	NA	OTU-CM-0711		135	0.0393449	0.0358861	0.121216	0.132899
136	0.00448361	0.00169779	NA	OTU-CM-0721		136	0.0396364	0.0361648	0.122157	0.133883
137	0.00163749	0.000522398	NA	OTU-CM-0771		137	0.0399278	0.0364435	0.123098	0.134867
138	0.000662794	0.00287319	NA	OTU-CM-0801		138	0.0402192	0.0367222	0.12404	0.135852
139	0.000389879	0.000522398	NA	OTU-CM-0811		139	0.0405107	0.037001	0.124981	0.136836
140	0.00241725	0.0010448	NA	OTU-CM-0831		140	0.0408021	0.0372799	0.125923	0.137821
141	0.00136458	0.00208959	NA	OTU-CM-0841		141	0.0410936	0.0375588	0.126865	0.138805
142	NA	NA	NA	NA1		142	0.041385	0.0378377	0.127807	0.13979
143	0.00144255	0.00130599	NA	OTU-CM-0871		143	0.0416765	0.0381167	0.12875	0.140774
144	0.00323599	0.00587698	NA	OTU-CM-0891		144	0.0419679	0.0383957	0.129692	0.141758
145	0.000662794	0.000783597	NA	OTU-CM-0911		145	0.0422593	0.0386747	0.130635	0.142743
146	0.000311903	0.000261199	NA	OTU-CM-0921		146	0.0425508	0.0389538	0.131578	0.143727
147	0.00448361	0.000783597	NA	OTU-CM-0931		147	0.0428422	0.039233	0.132521	0.144712
148	0.00054583	0.000391798	NA	OTU-CM-0941		148	0.0431337	0.0395122	0.133464	0.145696
149	0.00346992	0.000783597	NA	OTU-CM-0951		149	0.0434251	0.0397914	0.134407	0.146681
150	7.79757e-05	0.000783597	NA	OTU-CM-0991		150	0.0437166	0.0400707	0.13535	0.147665
151	0.00136458	0.000391798	NA	OTU-CM-1061		151	0.044008	0.04035	0.136293	0.148649
152	0.000194939	0.000261199	NA	OTU-CM-1151		152	0.0442995	0.0406293	0.137237	0.149634
153	7.79757e-05	0.000130599	COTU-CM-0161	OTU-CM-122		153	0.0445909	0.0409087	0.138181	0.150618
154	0.000350891	0.000391798	NA	OTU-CM-1251		154	0.0448823	0.0411882	0.139125	0.151603
155	0.000935709	0.000130599	COTU-CM-0964	OTU-CM-127		155	0.0451738	0.0414676	0.140069	0.152587
156	0.00113065	0.00404858	NA	OTU-CM-1331		156	0.0454652	0.0417471	0.141013	0.153572
157	0.00148154	0.00208959	NA	OTU-CM-1341		157	0.0457567	0.0420267	0.141957	0.154556
158	0.000311903	0.000130599	COTU-CM-0362	OTU-CM-141		158	0.0460481	0.0423063	0.142901	0.155541
159	0.138636	0.141573	NA	OTU-CM-0012		159	0.0463396	0.0425859	0.143846	0.156525
160	0.0737129	0.103119	NA	OTU-CM-0022		160	0.046631	0.0428655	0.144791	0.157509
161	0.037698	0.00712359	NA	OTU-CM-0032		161	0.0469224	0.0431452	0.145735	0.158494
162	0.0374042	0.022339	NA	OTU-CM-0052		162	0.0472139	0.043425	0.14668	0.159478
163	0.0305111	0.0121032	NA	OTU-CM-0062		163	0.0475053	0.0437047	0.147625	0.160463
164	0.0413316	0.0431565	NA	OTU-CM-0072		164	0.0477968	0.0439845	0.14857	0.161447
165	0.0355339	0.0589944	NA	OTU-CM-0082		165	0.0480882	0.0442644	0.149515	0.162432
166	0.0216143	0.0133481	NA	OTU-CM-0092		166	0.0483797	0.0445443	0.150461	0.163416
167	0.0252211	0.00165987	NA	OTU-CM-0102		167	0.0486711	0.0448242	0.151406	0.1644
168	0.00312592	0.0028356	NA	OTU-CM-0122		168	0.0489626	0.0451041	0.152352	0.165385
169	0.0283737	0.00982087	NA	OTU-CM-0132		169	0.049254	0.0453841	0.153298	0.166369
170	0.00678618	0.00470295	NA	OTU-CM-0142		170	0.0495454	0.0456641	0.154243	0.167354
171	0.00870982	0.00580953	NA	OTU-CM-0152		171	0.0498369	0.0459441	0.155189	0.168338
172	0.0143204	0.00926758	NA	OTU-CM-0182		172	0.0501283	0.0462242	0.156135	0.169323
173	0.0171258	0.0111349	NA	OTU-CM-0192		173	0.0504198	0.0465043	0.157082	0.170307
174	0.011809	0.0114807	NA	OTU-CM-0202		174	0.0507112	0.0467845	0.158028	0.171291
175	0.01058	0.0195726	NA	OTU-CM-0212		175	0.0510027	0.0470647	0.158974	0.172276
176	0.0143204	0.00138322	COTU-CM-0941	OTU-CM-023		176	0.0512941	0.0473449	0.159921	0.17326
177	0.0188089	0.00228232	NA	OTU-CM-0242		177	0.0515855	0.0476251	0.160867	0.174245
178	0.0115419	0.012034	NA	OTU-CM-0252		178	0.051877	0.0479054	0.161814	0.175229
179	0.0148548	0.000691611	NA	OTU-CM-0262		179	0.0521684	0.0481857	0.162761	0.176214
180	0.0224158	0.00387302	COTU-CM-0560	OTU-CM-027		180	0.0524599	0.048466	0.163708	0.177198
181	0.00956478	0.00823017	NA	OTU-CM-0282		181	0.0527513	0.0487464	0.164655	0.178182
182	0.00793502	0.00733107	NA	OTU-CM-0312		182	0.0530428	0.0490268	0.165602	0.179167
183	0.0060381	0.00421883	NA	OTU-CM-0332		183	0.0533342	0.0493072	0.166549	0.180151
184	0.00895028	0.00940591	NA	OTU-CM-0362		184	0.0536257	0.0495877	0.167496	0.181136
185	0.00884341	0.00435715	NA	OTU-CM-0372		185	0.0539171	0.0498681	0.168444	0.18212
186	0.00296561	0.00449547	NA	OTU-CM-0382		186	0.0542085	0.0501487	0.169391	0.183105
187	0.0120228	0.0132098	NA	OTU-CM-0392		187	0.0545	0.0504292	0.170339	0.184089
188	0.00307248	0.00470295	NA	OTU-CM-0402		188	0.0547914	0.0507098	0.171287	0.185074
189	0.00400759	0.0012449	NA	OTU-CM-0412		189	0.0550829	0.0509904	0.172234	0.186058
190	0.0152021	0.00989003	NA	OTU-CM-0422		190	0.0553743	0.051271	0.173182	0.187042
191	0.00406102	0.00117574	NA	OTU-CM-0442		191	0.0556658	0.0515517	0.17413	0.188027
192	0.0119159	0.000691611	NA	OTU-CM-0451		192	0.0559572	0.0518324	0.175078	0.189011
193	0.00430148	0.00269728	COTU-CM-0169	OTU-CM-046		193	0.0562486	0.0521131	0.176027	0.189996
194	0.00480911	0.00359638	NA	OTU-CM-0472		194	0.0565401	0.0523938	0.176975	0.19098
195	0.00718694	0.0012449	NA	OTU-CM-0481		195	0.0568315	0.0526746	0.177923	0.191965
196	0.00304577	0.00186735	NA	OTU-CM-0502		196	0.057123	0.0529554	0.178872	0.192949
197	0.00272516	0.00511792	NA	OTU-CM-0512		197	0.0574144	0.0532362	0.17982	0.193933
198	0.00390072	0.00325057	COTU-CM-0261	OTU-CM-052		198	0.0577059	0.0535171	0.180769	0.194918
199	0.00312592	0.00214399	NA	OTU-CM-0542		199	0.0579973	0.0537979	0.181718	0.195902
200	0.0029389	0.00352721	NA	OTU-CM-0551		200	0.0582888	0.0540788	0.182667	0.196887
201	0.00355339	0.00117574	NA	OTU-CM-0562		201	0.0585802	0.0543598	0.183616	0.197871
202	0.00488926	0.00221315	NA	OTU-CM-0582		202	0.0588716	0.0546407	0.184565	0.198856
203	0.00291218	0.000899094	NA	OTU-CM-0591		203	0.0591631	0.0549217	0.185514	0.19984
204	0.00184349	0.00325057	NA	OTU-CM-0612		204	0.0594545	0.0552027	0.186463	0.200824
205	0.00269844	0.000829933	NA	OTU-CM-0622		205	0.059746	0.0554838	0.187412	0.201809
206	0.00398087	0.00304309	NA	OTU-CM-0632		206	0.0600374	0.0557648	0.188361	0.202793
207	0.00488926	0.0015907	NA	OTU-CM-0642		207	0.0603289	0.0560459	0.189311	0.203778
208	0.000534345	0.0012449	NA	OTU-CM-0652		208	0.0606203	0.056327	0.19026	0.204762
209	0.00806861	0.00207483	NA	OTU-CM-0662		209	0.0609117	0.0566082	0.19121	0.205747
210	0.0015496	0.00200567	NA	OTU-CM-0672		210	0.0612032	0.0568893	0.19216	0.206731
211	0.00267173	0.000760772	COTU-CM-0540	OTU-CM-068		211	0.0614946	0.0571705	0.19311	0.207715
212	0.00152288	0.00103742	NA	OTU-CM-0692		212	0.0617861	0.0574517	0.194059	0.2087
213	0.00146945	0.000691611	NA	OTU-CM-0702		213	0.0620775	0.0577329	0.195009	0.209684
214	0.0007748	0.00138322	NA	OTU-CM-0712		214	0.062369	0.0580142	0.195959	0.210669
215	0.00261829	0.000553289	NA	OTU-CM-0722		215	0.0626604	0.0582955	0.196909	0.211653
216	0.00109541	0.000553289	NA	OTU-CM-0741		216	0.0629519	0.0585768	0.19786	0.212638
217	0.00205723	0.00103742	NA	OTU-CM-0751		217	0.0632433	0.0588581	0.19881	0.213622
218	0.00205723	0.000484128	NA	OTU-CM-0772		218	0.0635347	0.0591395	0.19976	0.214607
219	0.00208395	0.00214399	COTU-CM-0765	OTU-CM-078		219	0.0638262	0.0594208	0.200711	0.215591
220	0.000561062	0.00165987	NA	OTU-CM-0802		220	0.0641176	0.0597022	0.201661	0.216575
221	0.00828235	0.0040805	NA	OTU-CM-0812		221	0.0644091	0.0599837	0.202612	0.21756
222	0.000534345	0.000276644	NA	OTU-CM-0832		222	0.0647005	0.0602651	0.203562	0.218544
223	0.0037137	0.0100975	COTU-CM-0448	OTU-CM-085		223	0.064992	0.0605466	0.204513	0.219529
224	NA	NA	NA	NA2		224	0.0652834	0.0608281	0.205464	0.220513
225	0.000721366	0.000276644	NA	OTU-CM-0872		225	0.0655748	0.0611096	0.206415	0.221498
226	0.00189692	0.00110658	NA	OTU-CM-0881		226	0.0658663	0.0613911	0.207366	0.222482
227	0.000534345	0.000414966	NA	OTU-CM-0892		227	0.0661577	0.0616727	0.208317	0.223466
228	0.000320607	0.000138322	NA	OTU-CM-0912		228	0.0664492	0.0619542	0.209268	0.224451
229	0.000641214	0.000760772	NA	OTU-CM-0922		229	0.0667406	0.0622358	0.210219	0.225435
230	0.00104197	0.000276644	NA	OTU-CM-0932		230	0.0670321	0.0625174	0.21117	0.22642
231	0.00128243	0.00062245	NA	OTU-CM-0942		231	0.0673235	0.0627991	0.212122	0.227404
232	0.000320607	6.91611e-05	NA	OTU-CM-0952		232	0.067615	0.0630807	0.213073	0.228389
233	0.00165647	0.00186735	COTU-CM-0224	OTU-CM-096		233	0.0679064	0.0633624	0.214025	0.229373
234	0.000641214	0.000345805	COTU-CM-0906	OTU-CM-097		234	0.0681978	0.0636441	0.214976	0.230357
235	0.000935104	0.000553289	NA	OTU-CM-0981		235	0.0684893	0.0639259	0.215928	0.231342
236	0.000240455	0.000345805	NA	OTU-CM-0992		236	0.0687807	0.0642076	0.216879	0.232326
237	0.000908387	0.000138322	COTU-CM-0356	OTU-CM-101		237	0.0690722	0.0644894	0.217831	0.233311
238	0.000213738	0.000414966	COTU-CM-0353	OTU-CM-102		238	0.0693636	0.0647712	0.218783	0.234295
239	0.000641214	0.00325057	COTU-CM-2047	OTU-CM-103		239	0.0696551	0.065053	0.219735	0.23528
240	0.000561062	0.000276644	NA	OTU-CM-1041		240	0.0699465	0.0653348	0.220687	0.236264
241	0.000374042	0.000691611	NA	OTU-CM-1051		241	0.0702379	0.0656166	0.221639	0.237249
242	0.000534345	0.000138322	NA	OTU-CM-1062		242	0.0705294	0.0658985	0.222591	0.238233
243	0.000347324	0.000691611	NA	OTU-CM-1091		243	0.0708208	0.0661804	0.223543	0.239217
244	0.00106869	0.000691611	NA	OTU-CM-1131		244	0.0711123	0.0664623	0.224495	0.240202
245	0.000213738	0.000345805	NA	OTU-CM-1141		245	0.0714037	0.0667442	0.225447	0.241186
246	0.000320607	0.00062245	NA	OTU-CM-1152		246	0.0716952	0.0670262	0.2264	0.242171
247	0.000721366	0.000345805	NA	OTU-CM-1161		247	0.0719866	0.0673081	0.227352	0.243155
248	0.000240455	0.000760772	NA	OTU-CM-1171		248	0.0722781	0.0675901	0.228305	0.24414
249	0.00173662	0.00435715	COTU-CM-0201	OTU-CM-118		249	0.0725695	0.0678721	0.229257	0.245124
250	0.000240455	0.000276644	COTU-CM-0033	OTU-CM-119		250	0.0728609	0.0681541	0.23021	0.246108
251	5.34345e-05	0.000207483	NA	OTU-CM-1221		251	0.0731524	0.0684362	0.231162	0.247093
252	0.000106869	0.000276644	NA	OTU-CM-1241		252	0.0734438	0.0687182	0.232115	0.248077
253	0.000106869	0.000276644	NA	OTU-CM-1252		253	0.0737353	0.0690003	0.233068	0.249062
254	0.000267173	0.000138322	COTU-CM-0168	OTU-CM-126		254	0.0740267	0.0692824	0.234021	0.250046
255	2.67173e-05	6.91611e-05	NA	OTU-CM-1271		255	0.0743182	0.0695645	0.234974	0.251031
256	0.000374042	0.000414966	COTU-CM-0349	OTU-CM-128		256	0.0746096	0.0698466	0.235927	0.252015
257	0.000374042	0.00103742	COTU-CM-0845	OTU-CM-129		257	0.074901	0.0701288	0.23688	0.252999
258	0.000667931	0.000414966	COTU-CM-0961	OTU-CM-130		258	0.0751925	0.070411	0.237833	0.253984
259	0.000187021	0.000207483	NA	OTU-CM-1311		259	0.0754839	0.0706931	0.238786	0.254968
260	0.000400759	0.000484128	NA	OTU-CM-1371		260	0.0757754	0.0709753	0.239739	0.255953
261	0.000267173	0.000414966	NA	OTU-CM-1381		261	0.0760668	0.0712576	0.240693	0.256937
262	0.000374042	6.91611e-05	NA	OTU-CM-1411		262	0.0763583	0.0715398	0.241646	0.257922
263	0.000106869	0.000138322	COTU-CM-0171	OTU-CM-148		263	0.0766497	0.0718221	0.242599	0.258906
264	0.137649	0.133624	NA	OTU-CM-0013		264	0.0769412	0.0721043	0.243553	0.25989
265	0.104982	0.139103	NA	OTU-CM-0023		265	0.0772326	0.0723866	0.244506	0.260875
266	0.0254479	0.0102874	NA	OTU-CM-0033		266	0.077524	0.0726689	0.24546	0.261859
267	0.0685236	0.0360058	NA	OTU-CM-0053		267	0.0778155	0.0729513	0.246414	0.262844
268	0.00363541	0.000670916	NA	OTU-CM-0063		268	0.0781069	0.0732336	0.247367	0.263828
269	0.0145155	0.00838645	NA	OTU-CM-0073		269	0.0783984	0.073516	0.248321	0.264813
270	0.0374526	0.058817	NA	OTU-CM-0083		270	0.0786898	0.0737983	0.249275	0.265797
271	0.0298941	0.00615006	NA	OTU-CM-0093		271	0.0789813	0.0740807	0.250229	0.266782
272	0.0548973	0.00704462	NA	OTU-CM-0103		272	0.0792727	0.0743632	0.251183	0.267766
273	0.00549235	0.00760371	NA	OTU-CM-0123		273	0.0795641	0.0746456	0.252137	0.26875
274	0.0168432	0.0101756	NA	OTU-CM-0133		274	0.0798556	0.074928	0.253091	0.269735
275	0.0119524	0.0107347	NA	OTU-CM-0143		275	0.080147	0.0752105	0.254045	0.270719
276	0.0193017	0.0103992	NA	OTU-CM-0153		276	0.0804385	0.075493	0.254999	0.271704
277	0.00753237	0.00301912	NA	OTU-CM-0183		277	0.0807299	0.0757755	0.255953	0.272688
278	0.0169478	0.0128592	NA	OTU-CM-0193		278	0.0810214	0.076058	0.256907	0.273673
279	0.0135216	0.0167729	NA	OTU-CM-0203		279	0.0813128	0.0763405	0.257862	0.274657
280	0.0048385	0.00838645	NA	OTU-CM-0213		280	0.0816043	0.076623	0.258816	0.275641
281	0.0104878	0.00123001	NA	OTU-CM-0231		281	0.0818957	0.0769056	0.25977	0.276626
282	0.014254	0.00514369	NA	OTU-CM-0243		282	0.0821871	0.0771882	0.260725	0.27761
283	0.00915392	0.00469641	NA	OTU-CM-0253		283	0.0824786	0.0774707	0.261679	0.278595
284	0.0275925	0.00234821	NA	OTU-CM-0271		284	0.08277	0.0777533	0.262634	0.279579
285	0.0102262	0.0118528	NA	OTU-CM-0283		285	0.0830615	0.078036	0.263589	0.280564
286	0.00703544	0.00335458	NA	OTU-CM-0313		286	0.0833529	0.0783186	0.264543	0.281548
287	0.0105662	0.0206866	NA	OTU-CM-0333		287	0.0836444	0.0786013	0.265498	0.282532
288	0.00272002	0.00458459	NA	OTU-CM-0363		288	0.0839358	0.0788839	0.266453	0.283517
289	0.00122924	0.000223639	NA	OTU-CM-0373		289	0.0842272	0.0791666	0.267408	0.284501
290	0.00183078	0.00100637	NA	OTU-CM-0383		290	0.0845187	0.0794493	0.268362	0.285486
291	0.0148817	0.0349994	NA	OTU-CM-0393		291	0.0848101	0.079732	0.269317	0.28647
292	0.00680005	0.0101756	NA	OTU-CM-0403		292	0.0851016	0.0800147	0.270272	0.287455
293	0.00347849	0.00134183	NA	OTU-CM-0413		293	0.085393	0.0802975	0.271227	0.288439
294	0.0193801	0.0145365	NA	OTU-CM-0423		294	0.0856845	0.0805802	0.272182	0.289423
295	0.00805545	0.000894554	NA	OTU-CM-0443		295	0.0859759	0.080863	0.273138	0.290408
296	0.014437	0.00123001	NA	OTU-CM-0452		296	0.0862674	0.0811458	0.274093	0.291392
297	0.00104616	0.000447277	NA	OTU-CM-0461		297	0.0865588	0.0814286	0.275048	0.292377
298	0.00366157	0.00246002	NA	OTU-CM-0473		298	0.0868502	0.0817114	0.276003	0.293361
299	0.0158494	0.00268366	NA	OTU-CM-0482		299	0.0871417	0.0819942	0.276959	0.294346
300	0.00272002	0.0029073	NA	OTU-CM-0503		300	0.0874331	0.0822771	0.277914	0.29533
301	0.00298156	0.0098401	NA	OTU-CM-0513		301	0.0877246	0.0825599	0.278869	0.296315
302	0.00245848	0.00536733	NA	OTU-CM-0521		302	0.088016	0.0828428	0.279825	0.297299
303	0.00379234	0.00178911	NA	OTU-CM-0543		303	0.0883075	0.0831257	0.28078	0.298283
304	0.00355695	0.00279548	NA	OTU-CM-0552		304	0.0885989	0.0834086	0.281736	0.299268
305	0.00371387	0.0058146	NA	OTU-CM-0563		305	0.0888903	0.0836915	0.282692	0.300252
306	0.000706159	0.000335458	NA	OTU-CM-0583		306	0.0891818	0.0839744	0.283647	0.301237
307	0.000941546	0.00201275	NA	OTU-CM-0613		307	0.0894732	0.0842574	0.284603	0.302221
308	0.00452465	0.000335458	NA	OTU-CM-0623		308	0.0897647	0.0845403	0.285559	0.303206
309	0.00512619	0.00995192	NA	OTU-CM-0633		309	0.0900561	0.0848233	0.286515	0.30419
310	0.00408003	0.00201275	NA	OTU-CM-0653		310	0.0903476	0.0851063	0.28747	0.305174
311	0.0105139	0.00659734	NA	OTU-CM-0663		311	0.090639	0.0853893	0.288426	0.306159
312	0.00146463	0.00313094	NA	OTU-CM-0673		312	0.0909305	0.0856723	0.289382	0.307143
313	0.00428926	0.000223639	NA	OTU-CM-0681		313	0.0912219	0.0859553	0.290338	0.308128
314	0.000470773	0.000335458	NA	OTU-CM-0693		314	0.0915133	0.0862383	0.291294	0.309112
315	0.00400157	0.000559097	NA	OTU-CM-0703		315	0.0918048	0.0865214	0.29225	0.310097
316	0.000941546	0.000670916	NA	OTU-CM-0713		316	0.0920962	0.0868045	0.293207	0.311081
317	0.00151693	0.00156547	NA	OTU-CM-0723		317	0.0923877	0.0870875	0.294163	0.312065
318	0.00167386	0.000782735	NA	OTU-CM-0742		318	0.0926791	0.0873706	0.295119	0.31305
319	0.00156924	0.00313094	NA	OTU-CM-0752		319	0.0929706	0.0876537	0.296075	0.314034
320	0.00219694	0.000111819	NA	OTU-CM-0773		320	0.093262	0.0879368	0.297032	0.315019
321	0.00156924	0.00100637	NA	OTU-CM-0781		321	0.0935534	0.08822	0.297988	0.316003
322	0.0045508	0.00234821	NA	OTU-CM-0813		322	0.0938449	0.0885031	0.298944	0.316988
323	0.000549235	0.00100637	NA	OTU-CM-0833		323	0.0941363	0.0887863	0.299901	0.317972
324	0.000235386	0.000670916	NA	OTU-CM-0842		324	0.0944278	0.0890694	0.300857	0.318957
325	0.00894468	0.0201275	NA	OTU-CM-0851		325	0.0947192	0.0893526	0.301814	0.319941
326	NA	NA	NA	NA3		326	0.0950107	0.0896358	0.30277	0.320925
327	0.000653851	0.000335458	NA	OTU-CM-0873		327	0.0953021	0.089919	0.303727	0.32191
328	0.00013077	0.000223639	NA	OTU-CM-0893		328	0.0955936	0.0902022	0.304684	0.322894
329	0.00109847	0.000223639	NA	OTU-CM-0913		329	0.095885	0.0904855	0.30564	0.323879
330	0.000523081	0.00123001	NA	OTU-CM-0923		330	0.0961764	0.0907687	0.306597	0.324863
331	0.00172617	0.000894554	NA	OTU-CM-0933		331	0.0964679	0.091052	0.307554	0.325848
332	5.23081e-05	0.00223639	NA	OTU-CM-0953		332	0.0967593	0.0913352	0.308511	0.326832
333	0.000758467	0.00145365	NA	OTU-CM-0961		333	0.0970508	0.0916185	0.309467	0.327816
334	0.000706159	0.000223639	NA	OTU-CM-0971		334	0.0973422	0.0919018	0.310424	0.328801
335	0.000392311	0.00201275	NA	OTU-CM-0993		335	0.0976337	0.0921851	0.311381	0.329785
336	0.00122924	0.000782735	NA	OTU-CM-1011		336	0.0979251	0.0924684	0.312338	0.33077
337	0.000680005	0.00145365	NA	OTU-CM-1021		337	0.0982165	0.0927518	0.313295	0.331754
338	0.00154309	0.00212457	NA	OTU-CM-1031		338	0.098508	0.0930351	0.314252	0.332739
339	0.000418465	0.000782735	NA	OTU-CM-1042		339	0.0987994	0.0933185	0.315209	0.333723
340	0.000340003	0.000447277	NA	OTU-CM-1052		340	0.0990909	0.0936018	0.316167	0.334707
341	0.00172617	0.000670916	NA	OTU-CM-1063		341	0.0993823	0.0938852	0.317124	0.335692
342	0.00117693	0.00100637	NA	OTU-CM-1092		342	0.0996738	0.0941686	0.318081	0.336676
343	0.00013077	0.000894554	NA	OTU-CM-1132		343	0.0999652	0.094452	0.319038	0.337661
344	0.000340003	0.000559097	NA	OTU-CM-1142		344	0.100257	0.0947354	0.319996	0.338645
345	0.000470773	0.00111819	NA	OTU-CM-1153		345	0.100548	0.0950188	0.320953	0.33963
346	0.000444619	0.000559097	NA	OTU-CM-1172		346	0.10084	0.0953023	0.32191	0.340614
347	0.00240617	0.0029073	NA	OTU-CM-1181		347	0.101131	0.0955857	0.322868	0.341598
348	0.000340003	0.000223639	NA	OTU-CM-1191		348	0.101422	0.0958692	0.323825	0.342583
349	0.000287695	0.000223639	NA	OTU-CM-1222		349	0.101714	0.0961527	0.324783	0.343567
350	5.23081e-05	0.000894554	NA	OTU-CM-1242		350	0.102005	0.0964361	0.32574	0.344552
351	0.000470773	0.00156547	NA	OTU-CM-1253		351	0.102297	0.0967196	0.326698	0.345536
352	0.000183078	0.000111819	NA	OTU-CM-1261		352	0.102588	0.0970031	0.327655	0.346521
353	7.84621e-05	0.000111819	NA	OTU-CM-1272		353	0.10288	0.0972866	0.328613	0.347505
354	0.000340003	0.000782735	NA	OTU-CM-1281		354	0.103171	0.0975702	0.329571	0.34849
355	0.00026154	0.000111819	NA	OTU-CM-1412		355	0.103463	0.0978537	0.330529	0.349474
356	5.23081e-05	0.000111819	NA	OTU-CM-1481		356	0.103754	0.0981373	0.331486	0.350458
357	0.229805	0.179344	NA	OTU-CM-0014		357	0.104045	0.0984208	0.332444	0.351443
358	0.186722	0.171748	NA	OTU-CM-0024		358	0.104337	0.0987044	0.333402	0.352427
359	0.0195992	0.00516932	NA	OTU-CM-0034		359	0.104628	0.098988	0.33436	0.353412
360	0.0182308	0.0175124	NA	OTU-CM-0054		360	0.10492	0.0992716	0.335318	0.354396
361	0.043127	0.0213103	NA	OTU-CM-0064		361	0.105211	0.0995552	0.336276	0.355381
362	0.0299285	0.0513767	NA	OTU-CM-0074		362	0.105503	0.0998388	0.337234	0.356365
363	0.00909332	0.0312269	NA	OTU-CM-0084		363	0.105794	0.100122	0.338192	0.357349
364	0.0282952	0.0108661	NA	OTU-CM-0094		364	0.106086	0.100406	0.33915	0.358334
365	0.0189371	0.00559131	NA	OTU-CM-0104		365	0.106377	0.10069	0.340108	0.359318
366	0.00609164	0.00485283	NA	OTU-CM-0124		366	0.106668	0.100973	0.341066	0.360303
367	0.0188046	0.00749024	NA	OTU-CM-0134		367	0.10696	0.101257	0.342024	0.361287
368	0.0080339	0.0058023	NA	OTU-CM-0144		368	0.107251	0.101541	0.342982	0.362272
369	0.0215856	0.0192003	NA	OTU-CM-0154		369	0.107543	0.101824	0.343941	0.363256
370	0.00940231	0.0101277	NA	OTU-CM-0184		370	0.107834	0.102108	0.344899	0.36424
371	0.00494394	0.00516932	NA	OTU-CM-0194		371	0.108126	0.102392	0.345857	0.365225
372	0.00878432	0.014664	NA	OTU-CM-0204		372	0.108417	0.102676	0.346816	0.366209
373	0.00472323	0.00843971	NA	OTU-CM-0214		373	0.108709	0.102959	0.347774	0.367194
374	0.00565022	0.00179344	NA	OTU-CM-0232		374	0.109	0.103243	0.348732	0.368178
375	0.00406109	0.00305939	NA	OTU-CM-0254		375	0.109291	0.103527	0.349691	0.369163
376	0.0109473	0.000421985	NA	OTU-CM-0263		376	0.109583	0.103811	0.350649	0.370147
377	0.000308996	0.000210993	NA	OTU-CM-0272		377	0.109874	0.104094	0.351608	0.371131
378	0.012095	0.0124486	NA	OTU-CM-0284		378	0.110166	0.104378	0.352566	0.372116
379	0.00163327	0.000949467	NA	OTU-CM-0314		379	0.110457	0.104662	0.353525	0.3731
380	0.00701863	0.00559131	NA	OTU-CM-0334		380	0.110749	0.104946	0.354484	0.374085
381	0.00467909	0.00421985	NA	OTU-CM-0364		381	0.11104	0.105229	0.355442	0.375069
382	0.0143021	0.00727925	NA	OTU-CM-0374		382	0.111332	0.105513	0.356401	0.376054
383	0.00666549	0.00843971	NA	OTU-CM-0384		383	0.111623	0.105797	0.35736	0.377038
384	0.00286925	0.00696276	NA	OTU-CM-0394		384	0.111914	0.106081	0.358319	0.378023
385	0.00728348	0.00527482	NA	OTU-CM-0404		385	0.112206	0.106365	0.359277	0.379007
386	0.00423766	0.00232092	NA	OTU-CM-0414		386	0.112497	0.106649	0.360236	0.379991
387	0.00379624	0.0087562	NA	OTU-CM-0424		387	0.112789	0.106933	0.361195	0.380976
388	0.00392867	0.000421985	NA	OTU-CM-0444		388	0.11308	0.107216	0.362154	0.38196
389	0.0133751	0.000105496	NA	OTU-CM-0453		389	0.113372	0.1075	0.363113	0.382945
390	0.00498808	0.00369237	NA	OTU-CM-0462		390	0.113663	0.107784	0.364072	0.383929
391	0.00141255	0.00168794	NA	OTU-CM-0474		391	0.113955	0.108068	0.365031	0.384914
392	0.0104176	0.00200443	NA	OTU-CM-0483		392	0.114246	0.108352	0.36599	0.385898
393	0.00264854	0.00305939	NA	OTU-CM-0504		393	0.114537	0.108636	0.366949	0.386882
394	0.00158912	0.00242642	NA	OTU-CM-0514		394	0.114829	0.10892	0.367908	0.387867
395	0.000397281	0.00137145	NA	OTU-CM-0522		395	0.11512	0.109204	0.368867	0.388851
396	0.0031341	0.00654077	NA	OTU-CM-0544		396	0.115412	0.109488	0.369826	0.389836
397	0.00273682	0.00559131	NA	OTU-CM-0553		397	0.115703	0.109772	0.370785	0.39082
398	0.00194226	0.0028484	NA	OTU-CM-0564		398	0.115995	0.110056	0.371745	0.391805
399	0.00392867	0.00253191	NA	OTU-CM-0584		399	0.116286	0.11034	0.372704	0.392789
400	0.0042818	0.00390337	NA	OTU-CM-0592		400	0.116578	0.110624	0.373663	0.393773
401	0.00256025	0.0028484	NA	OTU-CM-0614		401	0.116869	0.110908	0.374622	0.394758
402	0.00220712	0.00432535	NA	OTU-CM-0634		402	0.11716	0.111192	0.375582	0.395742
403	0.00180983	0.000738475	NA	OTU-CM-0643		403	0.117452	0.111476	0.376541	0.396727
404	0.00158912	0.00179344	NA	OTU-CM-0654		404	0.117743	0.11176	0.377501	0.397711
405	0.000220712	0.000527482	NA	OTU-CM-0664		405	0.118035	0.112044	0.37846	0.398696
406	0.00326653	0.00411436	NA	OTU-CM-0674		406	0.118326	0.112328	0.379419	0.39968
407	0.00225126	0.00147695	NA	OTU-CM-0694		407	0.118618	0.112612	0.380379	0.400664
408	0.00185398	0.000843971	NA	OTU-CM-0704		408	0.118909	0.112896	0.381338	0.401649
409	0.00172155	0.00210993	NA	OTU-CM-0714		409	0.1192	0.11318	0.382298	0.402633
410	0.00335482	0.00168794	NA	OTU-CM-0724		410	0.119492	0.113464	0.383258	0.403618
411	0.00057385	0.000738475	NA	OTU-CM-0743		411	0.119783	0.113748	0.384217	0.404602
412	0.00167741	0.000949467	NA	OTU-CM-0753		412	0.120075	0.114032	0.385177	0.405587
413	0.00101527	0.000316489	NA	OTU-CM-0774		413	0.120366	0.114317	0.386137	0.406571
414	0.000794562	0.00232092	NA	OTU-CM-0782		414	0.120658	0.114601	0.387096	0.407556
415	0.000353139	0.000527482	NA	OTU-CM-0803		415	0.120949	0.114885	0.388056	0.40854
416	4.41423e-05	0.000105496	NA	OTU-CM-0814		416	0.121241	0.115169	0.389016	0.409524
417	0.00136841	0.000316489	NA	OTU-CM-0834		417	0.121532	0.115453	0.389976	0.410509
418	8.82846e-05	0.000210993	NA	OTU-CM-0843		418	0.121823	0.115737	0.390935	0.411493
419	NA	NA	NA	NA4		419	0.122115	0.116021	0.391895	0.412478
420	4.41423e-05	0.000316489	NA	OTU-CM-0874		420	0.122406	0.116306	0.392855	0.413462
421	0.00141255	0.00137145	NA	OTU-CM-0882		421	0.122698	0.11659	0.393815	0.414447
422	0.000529708	0.000527482	NA	OTU-CM-0894		422	0.122989	0.116874	0.394775	0.415431
423	0.00057385	0.000949467	NA	OTU-CM-0914		423	0.123281	0.117158	0.395735	0.416415
424	0.000529708	0.000527482	NA	OTU-CM-0924		424	0.123572	0.117442	0.396695	0.4174
425	0.0011477	0.000210993	NA	OTU-CM-0943		425	0.123864	0.117727	0.397655	0.418384
426	0.00123598	0.000843971	NA	OTU-CM-0954		426	0.124155	0.118011	0.398615	0.419369
427	0.000441423	0.000738475	NA	OTU-CM-0962		427	0.124446	0.118295	0.399575	0.420353
428	0.000132427	0.000210993	NA	OTU-CM-0972		428	0.124738	0.118579	0.400535	0.421338
429	0.000353139	0.00116046	NA	OTU-CM-0994		429	0.125029	0.118864	0.401495	0.422322
430	0.000132427	0.000632978	NA	OTU-CM-1022		430	0.125321	0.119148	0.402456	0.423306
431	0.000485565	0.000949467	NA	OTU-CM-1032		431	0.125612	0.119432	0.403416	0.424291
432	4.41423e-05	0.000738475	NA	OTU-CM-1043		432	0.125904	0.119716	0.404376	0.425275
433	0.00110356	0.000421985	NA	OTU-CM-1064		433	0.126195	0.120001	0.405336	0.42626
434	0.000132427	0.000421985	NA	OTU-CM-1093		434	0.126487	0.120285	0.406297	0.427244
435	0.000264854	0.000105496	NA	OTU-CM-1143		435	0.126778	0.120569	0.407257	0.428229
436	0.00057385	0.000632978	NA	OTU-CM-1154		436	0.127069	0.120854	0.408217	0.429213
437	0.000353139	0.000210993	NA	OTU-CM-1162		437	0.127361	0.121138	0.409178	0.430198
438	4.41423e-05	0.000316489	NA	OTU-CM-1173		438	0.127652	0.121422	0.410138	0.431182
439	4.41423e-05	0.000210993	NA	OTU-CM-1223		439	0.127944	0.121707	0.411098	0.432166
440	8.82846e-05	0.000421985	NA	OTU-CM-1243		440	0.128235	0.121991	0.412059	0.433151
441	0.000485565	0.000632978	NA	OTU-CM-1254		441	0.128527	0.122275	0.413019	0.434135
442	0.000176569	0.00126596	NA	OTU-CM-1282		442	0.128818	0.12256	0.41398	0.43512
443	0.000441423	0.000210993	NA	OTU-CM-1291		443	0.12911	0.122844	0.41494	0.436104
444	0.000220712	0.000421985	NA	OTU-CM-1382		444	0.129401	0.123128	0.415901	0.437089
445	0.161631	0.205805	NA	OTU-CM-0015		445	0.129692	0.123413	0.416862	0.438073
446	0.158735	0.173623	NA	OTU-CM-0025		446	0.129984	0.123697	0.417822	0.439057
447	0.0278666	0.0123501	NA	OTU-CM-0035		447	0.130275	0.123982	0.418783	0.440042
448	0.0385787	0.0203732	NA	OTU-CM-0055		448	0.130567	0.124266	0.419744	0.441026
449	0.0596284	0.0419183	NA	OTU-CM-0065		449	0.130858	0.12455	0.420704	0.442011
450	0.0311376	0.0371405	NA	OTU-CM-0075		450	0.13115	0.124835	0.421665	0.442995
451	0.0213744	0.03065	NA	OTU-CM-0085		451	0.131441	0.125119	0.422626	0.44398
452	0.0276918	0.0137023	NA	OTU-CM-0095		452	0.131733	0.125404	0.423586	0.444964
453	0.0262685	0.00198323	NA	OTU-CM-0105		453	0.132024	0.125688	0.424547	0.445948
454	0.0102127	0.00486793	NA	OTU-CM-0125		454	0.132315	0.125973	0.425508	0.446933
455	0.0113364	0.00432705	NA	OTU-CM-0135		455	0.132607	0.126257	0.426469	0.447917
456	0.00878945	0.00802308	NA	OTU-CM-0145		456	0.132898	0.126542	0.42743	0.448902
457	0.0228975	0.0170378	NA	OTU-CM-0155		457	0.13319	0.126826	0.428391	0.449886
458	0.0106622	0.00567926	NA	OTU-CM-0185		458	0.133481	0.12711	0.429352	0.450871
459	0.0120356	0.00694131	NA	OTU-CM-0195		459	0.133773	0.127395	0.430313	0.451855
460	0.0137835	0.0210944	NA	OTU-CM-0205		460	0.134064	0.127679	0.431274	0.452839
461	0.00631742	0.014694	NA	OTU-CM-0215		461	0.134356	0.127964	0.432235	0.453824
462	0.00424491	0.000631029	NA	OTU-CM-0233		462	0.134647	0.128249	0.433196	0.454808
463	0.00636736	0.00612999	NA	OTU-CM-0255		463	0.134938	0.128533	0.434157	0.455793
464	0.00751598	0.000450735	NA	OTU-CM-0264		464	0.13523	0.128818	0.435118	0.456777
465	0.00611766	0.00531867	NA	OTU-CM-0285		465	0.135521	0.129102	0.436079	0.457762
466	0.00384539	0.00252411	NA	OTU-CM-0315		466	0.135813	0.129387	0.43704	0.458746
467	0.00928885	0.0074822	NA	OTU-CM-0335		467	0.136104	0.129671	0.438001	0.459731
468	0.00544347	0.00685117	NA	OTU-CM-0365		468	0.136396	0.129956	0.438962	0.460715
469	0.00234718	0.00117191	NA	OTU-CM-0375		469	0.136687	0.13024	0.439924	0.461699
470	0.00799041	0.00892455	NA	OTU-CM-0385		470	0.136979	0.130525	0.440885	0.462684
471	0.00479425	0.00739205	NA	OTU-CM-0395		471	0.13727	0.130809	0.441846	0.463668
472	0.00699161	0.00468764	NA	OTU-CM-0405		472	0.137561	0.131094	0.442807	0.464653
473	0.00511886	0.00270441	NA	OTU-CM-0415		473	0.137853	0.131379	0.443769	0.465637
474	0.00469437	0.0100063	NA	OTU-CM-0425		474	0.138144	0.131663	0.44473	0.466622
475	0.00561826	0.00126206	NA	OTU-CM-0445		475	0.138436	0.131948	0.445691	0.467606
476	0.00789053	0.0059497	NA	OTU-CM-0463		476	0.138727	0.132233	0.446653	0.46859
477	0.00337095	0.00360588	NA	OTU-CM-0475		477	0.139019	0.132517	0.447614	0.469575
478	0.0118358	0.00297485	NA	OTU-CM-0484		478	0.13931	0.132802	0.448575	0.470559
479	0.00417	0.00315514	NA	OTU-CM-0505		479	0.139602	0.133086	0.449537	0.471544
480	0.00237215	0.00333544	NA	OTU-CM-0515		480	0.139893	0.133371	0.450498	0.472528
481	0.000624251	0.00189309	NA	OTU-CM-0523		481	0.140184	0.133656	0.45146	0.473513
482	0.00334598	0.00189309	NA	OTU-CM-0545		482	0.140476	0.13394	0.452421	0.474497
483	0.00347083	0.00423691	NA	OTU-CM-0554		483	0.140767	0.134225	0.453383	0.475481
484	0.00254694	0.0013522	NA	OTU-CM-0565		484	0.141059	0.13451	0.454345	0.476466
485	0.00754095	0.00504823	NA	OTU-CM-0585		485	0.14135	0.134794	0.455306	0.47745
486	0.00594287	0.00252411	NA	OTU-CM-0593		486	0.141642	0.135079	0.456268	0.478435
487	0.00521874	0.00342558	NA	OTU-CM-0615		487	0.141933	0.135364	0.457229	0.479419
488	0.00237215	0.000360588	NA	OTU-CM-0624		488	0.142225	0.135648	0.458191	0.480404
489	0.00237215	0.00333544	NA	OTU-CM-0635		489	0.142516	0.135933	0.459153	0.481388
490	0.00232221	0.000540882	NA	OTU-CM-0644		490	0.142807	0.136218	0.460114	0.482372
491	0.0012485	0.000360588	NA	OTU-CM-0655		491	0.143099	0.136503	0.461076	0.483357
492	0.000624251	0.000180294	NA	OTU-CM-0665		492	0.14339	0.136787	0.462038	0.484341
493	0.00137335	0.0013522	NA	OTU-CM-0675		493	0.143682	0.137072	0.463	0.485326
494	0.00159808	0.00171279	NA	OTU-CM-0695		494	0.143973	0.137357	0.463962	0.48631
495	0.00244706	0.00117191	NA	OTU-CM-0705		495	0.144265	0.137642	0.464923	0.487295
496	0.00169796	0.00126206	NA	OTU-CM-0715		496	0.144556	0.137926	0.465885	0.488279
497	0.00631742	0.00261426	NA	OTU-CM-0725		497	0.144848	0.138211	0.466847	0.489264
498	0.00122353	0.000721176	NA	OTU-CM-0744		498	0.145139	0.138496	0.467809	0.490248
499	0.00112365	0.000721176	NA	OTU-CM-0754		499	0.14543	0.138781	0.468771	0.491232
500	0.00122353	9.01469e-05	NA	OTU-CM-0775		500	0.145722	0.139065	0.469733	0.492217
501	0.00109868	0.000540882	NA	OTU-CM-0783		501	0.146013	0.13935	0.470695	0.493201
502	0.00022473	0.00108176	NA	OTU-CM-0804		502	0.146305	0.139635	0.471657	0.494186
503	0.00012485	0.000270441	NA	OTU-CM-0815		503	0.146596	0.13992	0.472619	0.49517
504	0.000824011	0.000450735	NA	OTU-CM-0835		504	0.146888	0.140205	0.473581	0.496155
505	0.00012485	0.000270441	NA	OTU-CM-0844		505	0.147179	0.140489	0.474543	0.497139
506	NA	NA	NA	NA5		506	0.147471	0.140774	0.475505	0.498123
507	0.00019976	9.01469e-05	NA	OTU-CM-0875		507	0.147762	0.141059	0.476467	0.499108
508	0.000799041	0.000540882	NA	OTU-CM-0883		508	0.148053	0.141344	0.477429	0.500092
509	0.000898921	0.000811322	NA	OTU-CM-0895		509	0.148345	0.141629	0.478391	0.501077
510	0.000349581	0.000901469	NA	OTU-CM-0915		510	0.148636	0.141914	0.479353	0.502061
511	0.000599281	0.00108176	NA	OTU-CM-0925		511	0.148928	0.142198	0.480316	0.503046
512	0.000848981	0.000450735	NA	OTU-CM-0944		512	0.149219	0.142483	0.481278	0.50403
513	0.000948861	0.000721176	NA	OTU-CM-0955		513	0.149511	0.142768	0.48224	0.505014
514	0.000749101	0.000721176	NA	OTU-CM-0963		514	0.149802	0.143053	0.483202	0.505999
515	0.000474431	0.000270441	NA	OTU-CM-0973		515	0.150094	0.143338	0.484165	0.506983
516	0.000499401	0.000631029	NA	OTU-CM-0982		516	0.150385	0.143623	0.485127	0.507968
517	0.000799041	0.000901469	NA	OTU-CM-0995		517	0.150676	0.143908	0.486089	0.508952
518	0.000599281	9.01469e-05	NA	OTU-CM-1012		518	0.150968	0.144193	0.487051	0.509937
519	7.49101e-05	0.000540882	NA	OTU-CM-1033		519	0.151259	0.144478	0.488014	0.510921
520	0.00019976	9.01469e-05	NA	OTU-CM-1044		520	0.151551	0.144762	0.488976	0.511905
521	0.00014982	0.000270441	NA	OTU-CM-1053		521	0.151842	0.145047	0.489939	0.51289
522	0.000898921	0.000540882	NA	OTU-CM-1065		522	0.152134	0.145332	0.490901	0.513874
523	0.000524371	9.01469e-05	NA	OTU-CM-1094		523	0.152425	0.145617	0.491863	0.514859
524	0.00019976	0.000180294	NA	OTU-CM-1133		524	0.152717	0.145902	0.492826	0.515843
525	0.00017479	0.000540882	NA	OTU-CM-1144		525	0.153008	0.146187	0.493788	0.516828
526	0.000399521	9.01469e-05	NA	OTU-CM-1155		526	0.153299	0.146472	0.494751	0.517812
527	4.99401e-05	0.000270441	NA	OTU-CM-1163		527	0.153591	0.146757	0.495713	0.518797
528	0.000399521	9.01469e-05	NA	OTU-CM-1224		528	0.153882	0.147042	0.496676	0.519781
529	4.99401e-05	0.00117191	NA	OTU-CM-1244		529	0.154174	0.147327	0.497639	0.520765
530	0.00012485	0.00108176	NA	OTU-CM-1255		530	0.154465	0.147612	0.498601	0.52175
531	0.000699161	0.000540882	NA	OTU-CM-1273		531	0.154757	0.147897	0.499564	0.522734
532	0.00029964	9.01469e-05	NA	OTU-CM-1283		532	0.155048	0.148182	0.500526	0.523719
533	7.49101e-05	0.000270441	NA	OTU-CM-1292		533	0.15534	0.148467	0.501489	0.524703
534	7.49101e-05	9.01469e-05	NA	OTU-CM-1312		534	0.155631	0.148752	0.502452	0.525688
535	9.98801e-05	0.000450735	NA	OTU-CM-1372		535	0.155922	0.149037	0.503414	0.526672
536	0.00019976	0.000450735	NA	OTU-CM-1383		536	0.156214	0.149322	0.504377	0.527656
537	0.161121	0.162954	NA	OTU-CM-0016		537	0.156505	0.149607	0.50534	0.528641
538	0.0673482	0.0926681	NA	OTU-CM-0026		538	0.156797	0.149892	0.506303	0.529625
539	0.0231781	0.00439285	NA	OTU-CM-0036		539	0.157088	0.150177	0.507265	0.53061
540	0.0393481	0.0464387	NA	OTU-CM-0056		540	0.15738	0.150462	0.508228	0.531594
541	0.0675411	0.050204	NA	OTU-CM-0066		541	0.157671	0.150747	0.509191	0.532579
542	0.0220851	0.0335739	NA	OTU-CM-0076		542	0.157963	0.151032	0.510154	0.533563
543	0.0346224	0.0550152	NA	OTU-CM-0086		543	0.158254	0.151317	0.511117	0.534547
544	0.0187418	0.00470662	NA	OTU-CM-0096		544	0.158545	0.151602	0.512079	0.535532
545	0.0194169	0.00146428	NA	OTU-CM-0106		545	0.158837	0.151887	0.513042	0.536516
546	0.0495065	0.0481121	NA	OTU-CM-0126		546	0.159128	0.152172	0.514005	0.537501
547	0.0239817	0.0166301	NA	OTU-CM-0136		547	0.15942	0.152457	0.514968	0.538485
548	0.0434629	0.0287627	NA	OTU-CM-0146		548	0.159711	0.152743	0.515931	0.53947
549	0.0158485	0.017676	NA	OTU-CM-0156		549	0.160003	0.153028	0.516894	0.540454
550	0.0108014	0.0118188	NA	OTU-CM-0186		550	0.160294	0.153313	0.517857	0.541439
551	0.0120873	0.00648468	NA	OTU-CM-0196		551	0.160586	0.153598	0.51882	0.542423
552	0.0217957	0.0287627	NA	OTU-CM-0206		552	0.160877	0.153883	0.519783	0.543407
553	0.00395409	0.00533417	NA	OTU-CM-0216		553	0.161168	0.154168	0.520746	0.544392
554	0.00884045	0.00909947	NA	OTU-CM-0256		554	0.16146	0.154453	0.521709	0.545376
555	0.0115087	0.000418366	NA	OTU-CM-0265		555	0.161751	0.154738	0.522672	0.546361
556	0.00768316	0.00198724	NA	OTU-CM-0273		556	0.162043	0.155023	0.523635	0.547345
557	0.00720095	0.00658927	NA	OTU-CM-0286		557	0.162334	0.155309	0.524599	0.54833
558	0.00610795	0.00428825	NA	OTU-CM-0316		558	0.162626	0.155594	0.525562	0.549314
559	0.00437201	0.00407907	NA	OTU-CM-0336		559	0.162917	0.155879	0.526525	0.550298
560	0.00800463	0.00690304	NA	OTU-CM-0366		560	0.163209	0.156164	0.527488	0.551283
561	0.00295753	0.00156887	NA	OTU-CM-0376		561	0.1635	0.156449	0.528451	0.552267
562	0.0350403	0.0215459	NA	OTU-CM-0386		562	0.163791	0.156734	0.529414	0.553252
563	0.00523998	0.00585713	NA	OTU-CM-0396		563	0.164083	0.157019	0.530378	0.554236
564	0.00340759	0.00230101	NA	OTU-CM-0406		564	0.164374	0.157305	0.531341	0.555221
565	0.00597936	0.0012551	NA	OTU-CM-0416		565	0.164666	0.15759	0.532304	0.556205
566	0.00199312	0.00460203	NA	OTU-CM-0426		566	0.164957	0.157875	0.533267	0.557189
567	0.00247533	0.000836733	NA	OTU-CM-0446		567	0.165249	0.15816	0.534231	0.558174
568	0.00022503	0.000104592	NA	OTU-CM-0454		568	0.16554	0.158445	0.535194	0.559158
569	0.00353618	0.00230101	NA	OTU-CM-0464		569	0.165831	0.158731	0.536157	0.560143
570	0.00806892	0.00753059	NA	OTU-CM-0476		570	0.166123	0.159016	0.537121	0.561127
571	0.00221815	0.000627549	NA	OTU-CM-0485		571	0.166414	0.159301	0.538084	0.562112
572	0.000867972	0.000522958	NA	OTU-CM-0492		572	0.166706	0.159586	0.539048	0.563096
573	0.00745813	0.00554335	NA	OTU-CM-0506		573	0.166997	0.159871	0.540011	0.56408
574	0.00234674	0.00292856	NA	OTU-CM-0516		574	0.167289	0.160157	0.540974	0.565065
575	0.00292539	0.00209183	NA	OTU-CM-0524		575	0.16758	0.160442	0.541938	0.566049
576	0.00253962	0.0012551	NA	OTU-CM-0546		576	0.167872	0.160727	0.542901	0.567034
577	0.00208956	0.00219642	NA	OTU-CM-0555		577	0.168163	0.161012	0.543865	0.568018
578	0.00369692	0.00167347	NA	OTU-CM-0566		578	0.168454	0.161298	0.544828	0.569003
579	0.00620439	0.00606631	NA	OTU-CM-0594		579	0.168746	0.161583	0.545792	0.569987
580	0.022503	0.0201862	COTU-CM-2023	OTU-CM-060		580	0.169037	0.161868	0.546755	0.570972
581	0.00646157	0.00784437	NA	OTU-CM-0616		581	0.169329	0.162153	0.547719	0.571956
582	0.00131803	0.000522958	NA	OTU-CM-0625		582	0.16962	0.162439	0.548683	0.57294
583	0.00180024	0.00146428	NA	OTU-CM-0636		583	0.169912	0.162724	0.549646	0.573925
584	0.00183238	0.000941324	NA	OTU-CM-0645		584	0.170203	0.163009	0.55061	0.574909
585	0.00122159	0.000732141	NA	OTU-CM-0656		585	0.170495	0.163295	0.551573	0.575894
586	0.00144662	0.000836733	NA	OTU-CM-0676		586	0.170786	0.16358	0.552537	0.576878
587	0.00282895	0.00167347	NA	OTU-CM-0696		587	0.171077	0.163865	0.553501	0.577863
588	0.0011573	0.000209183	NA	OTU-CM-0706		588	0.171369	0.16415	0.554465	0.578847
589	0.00234674	0.00156887	NA	OTU-CM-0716		589	0.17166	0.164436	0.555428	0.579831
590	0.0016395	0.00156887	NA	OTU-CM-0745		590	0.171952	0.164721	0.556392	0.580816
591	0.00176809	0.00198724	NA	OTU-CM-0755		591	0.172243	0.165006	0.557356	0.5818
592	0.00125374	0.000522958	NA	OTU-CM-0776		592	0.172535	0.165292	0.558319	0.582785
593	0.00212171	0.000732141	NA	OTU-CM-0784		593	0.172826	0.165577	0.559283	0.583769
594	0.000675089	0.00198724	NA	OTU-CM-0805		594	0.173118	0.165862	0.560247	0.584754
595	0.00099656	0.000209183	NA	OTU-CM-0836		595	0.173409	0.166148	0.561211	0.585738
596	0.00215386	0.00240561	NA	OTU-CM-0845		596	0.1737	0.166433	0.562175	0.586722
597	0.000417912	0.00177806	NA	OTU-CM-0876		597	0.173992	0.166718	0.563139	0.587707
598	0.000642942	0.00115051	NA	OTU-CM-0884		598	0.174283	0.167004	0.564102	0.588691
599	0.000642942	0.000418366	NA	OTU-CM-0896		599	0.174575	0.167289	0.565066	0.589676
600	0.000546501	0.000941324	NA	OTU-CM-0916		600	0.174866	0.167574	0.56603	0.59066
601	0.000514354	0.00177806	NA	OTU-CM-0926		601	0.175158	0.16786	0.566994	0.591645
602	0.0011573	0.000104592	NA	OTU-CM-0956		602	0.175449	0.168145	0.567958	0.592629
603	0.000353618	0.000209183	NA	OTU-CM-0974		603	0.175741	0.168431	0.568922	0.593613
604	0.000192883	0.000313775	NA	OTU-CM-0983		604	0.176032	0.168716	0.569886	0.594598
605	0.000707236	0.00135969	NA	OTU-CM-0996		605	0.176323	0.169001	0.57085	0.595582
606	0.000482207	0.000104592	NA	OTU-CM-1013		606	0.176615	0.169287	0.571814	0.596567
607	0.000900119	0.000732141	NA	OTU-CM-1023		607	0.176906	0.169572	0.572778	0.597551
608	0.000257177	0.000522958	NA	OTU-CM-1045		608	0.177198	0.169858	0.573742	0.598536
609	0.000642942	0.00104592	NA	OTU-CM-1054		609	0.177489	0.170143	0.574706	0.59952
610	0.000128588	0.000104592	NA	OTU-CM-1066		610	0.177781	0.170428	0.57567	0.600505
611	0.000450059	0.000313775	NA	OTU-CM-1095		611	0.178072	0.170714	0.576634	0.601489
612	3.21471e-05	0.000313775	NA	OTU-CM-1134		612	0.178364	0.170999	0.577598	0.602473
613	0.000257177	0.000836733	NA	OTU-CM-1145		613	0.178655	0.171285	0.578562	0.603458
614	0.000546501	0.000209183	NA	OTU-CM-1156		614	0.178946	0.17157	0.579527	0.604442
615	0.000289324	0.000104592	NA	OTU-CM-1164		615	0.179238	0.171856	0.580491	0.605427
616	0.000385765	0.000313775	NA	OTU-CM-1174		616	0.179529	0.172141	0.581455	0.606411
617	0.000321471	0.000313775	NA	OTU-CM-1192		617	0.179821	0.172426	0.582419	0.607396
618	0.000128588	0.000209183	NA	OTU-CM-1225		618	0.180112	0.172712	0.583383	0.60838
619	0.000160736	0.000209183	NA	OTU-CM-1245		619	0.180404	0.172997	0.584347	0.609364
620	0.000321471	0.000522958	NA	OTU-CM-1256		620	0.180695	0.173283	0.585312	0.610349
621	0.00205741	0.000836733	NA	OTU-CM-1262		621	0.180987	0.173568	0.586276	0.611333
622	0.000385765	0.000522958	NA	OTU-CM-1284		622	0.181278	0.173854	0.58724	0.612318
623	3.21471e-05	0.000104592	NA	OTU-CM-1313		623	0.181569	0.174139	0.588205	0.613302
624	9.64413e-05	0.000627549	NA	OTU-CM-1373		624	0.181861	0.174425	0.589169	0.614287
625	9.64413e-05	0.000418366	NA	OTU-CM-1384		625	0.182152	0.17471	0.590133	0.615271
626	6.42942e-05	0.000313775	NA	OTU-CM-1413		626	0.182444	0.174996	0.591097	0.616255
627	0.00022503	0.000209183	NA	OTU-CM-1482		627	0.182735	0.175281	0.592062	0.61724
628	0.131406	0.157123	NA	OTU-CM-0017		628	0.183027	0.175567	0.593026	0.618224
629	0.0983637	0.123881	NA	OTU-CM-0027		629	0.183318	0.175852	0.593991	0.619209
630	0.0284121	0.00529172	NA	OTU-CM-0037		630	0.18361	0.176138	0.594955	0.620193
631	0.0415658	0.0213026	NA	OTU-CM-0057		631	0.183901	0.176423	0.595919	0.621178
632	0.0335683	0.0185889	NA	OTU-CM-0067		632	0.184192	0.176709	0.596884	0.622162
633	0.0237557	0.0497965	NA	OTU-CM-0077		633	0.184484	0.176994	0.597848	0.623146
634	0.00749763	0.029308	NA	OTU-CM-0087		634	0.184775	0.17728	0.598813	0.624131
635	0.0364622	0.0160109	NA	OTU-CM-0097		635	0.185067	0.177565	0.599777	0.625115
636	0.120962	0.0169607	NA	OTU-CM-0107		636	0.185358	0.177851	0.600742	0.6261
637	0.0530096	0.0499322	NA	OTU-CM-0127		637	0.18565	0.178136	0.601706	0.627084
638	0.0155477	0.0170963	NA	OTU-CM-0137		638	0.185941	0.178422	0.602671	0.628069
639	0.0221246	0.0173677	NA	OTU-CM-0147		639	0.186233	0.178708	0.603635	0.629053
640	0.0163896	0.012483	NA	OTU-CM-0157		640	0.186524	0.178993	0.6046	0.630038
641	0.0134168	0.00881954	NA	OTU-CM-0187		641	0.186815	0.179279	0.605564	0.631022
642	0.00121014	0.00393487	NA	OTU-CM-0197		642	0.187107	0.179564	0.606529	0.632006
643	0.0143639	0.0165536	NA	OTU-CM-0207		643	0.187398	0.17985	0.607494	0.632991
644	0.00173629	0.00502035	NA	OTU-CM-0217		644	0.18769	0.180135	0.608458	0.633975
645	0.00402504	0.00515604	NA	OTU-CM-0257		645	0.187981	0.180421	0.609423	0.63496
646	0.0113911	0.000949796	NA	OTU-CM-0266		646	0.188273	0.180707	0.610387	0.635944
647	0.00931285	0.000949796	NA	OTU-CM-0274		647	0.188564	0.180992	0.611352	0.636929
648	0.0140219	0.0162822	NA	OTU-CM-0287		648	0.188856	0.181278	0.612317	0.637913
649	0.0013943	0.00122117	NA	OTU-CM-0317		649	0.189147	0.181563	0.613281	0.638897
650	0.00402504	0.00719132	NA	OTU-CM-0337		650	0.189438	0.181849	0.614246	0.639882
651	0.0024729	0.00162822	NA	OTU-CM-0367		651	0.18973	0.182135	0.615211	0.640866
652	0.00157845	0.000542741	NA	OTU-CM-0377		652	0.190021	0.18242	0.616176	0.641851
653	0.0120488	0.0101764	NA	OTU-CM-0387		653	0.190313	0.182706	0.61714	0.642835
654	0.00494581	0.0112619	NA	OTU-CM-0397		654	0.190604	0.182991	0.618105	0.64382
655	0.00894454	0.00705563	NA	OTU-CM-0407		655	0.190896	0.183277	0.61907	0.644804
656	0.00155214	0.000678426	NA	OTU-CM-0417		656	0.191187	0.183563	0.620035	0.645788
657	0.00205198	0.00217096	NA	OTU-CM-0427		657	0.191479	0.183848	0.621	0.646773
658	0.00292013	0.000678426	NA	OTU-CM-0447		658	0.19177	0.184134	0.621964	0.647757
659	0.000473535	0.000135685	NA	OTU-CM-0455		659	0.192061	0.18442	0.622929	0.648742
660	0.00260444	0.00162822	NA	OTU-CM-0465		660	0.192353	0.184705	0.623894	0.649726
661	0.00378828	0.0036635	NA	OTU-CM-0477		661	0.192644	0.184991	0.624859	0.650711
662	0.00581395	0.00189959	NA	OTU-CM-0486		662	0.192936	0.185277	0.625824	0.651695
663	0.00326213	0.00217096	NA	OTU-CM-0507		663	0.193227	0.185562	0.626789	0.65268
664	0.00160476	0.00257802	NA	OTU-CM-0517		664	0.193519	0.185848	0.627754	0.653664
665	0.00126276	0.0027137	NA	OTU-CM-0525		665	0.19381	0.186134	0.628719	0.654648
666	0.0024729	0.00312076	NA	OTU-CM-0547		666	0.194102	0.186419	0.629683	0.655633
667	0.00228875	0.00434193	NA	OTU-CM-0556		667	0.194393	0.186705	0.630648	0.656617
668	0.00294644	0.00217096	NA	OTU-CM-0567		668	0.194684	0.186991	0.631613	0.657602
669	0.00202568	0.00339213	NA	OTU-CM-0595		669	0.194976	0.187276	0.632578	0.658586
670	0.0146007	0.0150611	NA	OTU-CM-0601		670	0.195267	0.187562	0.633543	0.659571
671	0.00628749	0.00597015	NA	OTU-CM-0617		671	0.195559	0.187848	0.634508	0.660555
672	0.000841839	0.00027137	NA	OTU-CM-0626		672	0.19585	0.188133	0.635473	0.661539
673	0.00113122	0.0027137	NA	OTU-CM-0637		673	0.196142	0.188419	0.636439	0.662524
674	0.000736609	0.00027137	NA	OTU-CM-0646		674	0.196433	0.188705	0.637404	0.663508
675	0.00831316	0.00773406	NA	OTU-CM-0657		675	0.196725	0.18899	0.638369	0.664493
676	0.00478796	0.0082768	NA	OTU-CM-0677		676	0.197016	0.189276	0.639334	0.665477
677	0.00199937	0.00176391	NA	OTU-CM-0697		677	0.197307	0.189562	0.640299	0.666462
678	0.000973377	0.000814111	NA	OTU-CM-0707		678	0.197599	0.189848	0.641264	0.667446
679	0.00220983	0.000814111	NA	OTU-CM-0717		679	0.19789	0.190133	0.642229	0.66843
680	0.00031569	0.00162822	NA	OTU-CM-0746		680	0.198182	0.190419	0.643194	0.669415
681	0.00102599	0.000407056	NA	OTU-CM-0756		681	0.198473	0.190705	0.644159	0.670399
682	0.00152583	0.00027137	NA	OTU-CM-0777		682	0.198765	0.190991	0.645125	0.671384
683	0.00199937	0.000814111	NA	OTU-CM-0785		683	0.199056	0.191276	0.64609	0.672368
684	0.00031569	0.000542741	NA	OTU-CM-0806		684	0.199348	0.191562	0.647055	0.673353
685	0.00123645	0.00108548	NA	OTU-CM-0837		685	0.199639	0.191848	0.64802	0.674337
686	0.0024729	0.0036635	NA	OTU-CM-0846		686	0.19993	0.192134	0.648985	0.675321
687	0.000552457	0.000542741	NA	OTU-CM-0877		687	0.200222	0.192419	0.649951	0.676306
688	0.000762917	0.000814111	NA	OTU-CM-0885		688	0.200513	0.192705	0.650916	0.67729
689	0.00636641	0.00583446	NA	OTU-CM-0897		689	0.200805	0.192991	0.651881	0.678275
690	0.000683995	0.00135685	NA	OTU-CM-0917		690	0.201096	0.193277	0.652846	0.679259
691	0.000184152	0.00027137	NA	OTU-CM-0927		691	0.201388	0.193562	0.653812	0.680244
692	0.000263075	0.000542741	NA	OTU-CM-0975		692	0.201679	0.193848	0.654777	0.681228
693	0.000868147	0.00257802	NA	OTU-CM-0997		693	0.201971	0.194134	0.655742	0.682213
694	0.00010523	0.00027137	NA	OTU-CM-1014		694	0.202262	0.19442	0.656708	0.683197
695	0.00136799	0.000678426	NA	OTU-CM-1024		695	0.202553	0.194706	0.657673	0.684181
696	0.000263075	0.000407056	NA	OTU-CM-1046		696	0.202845	0.194991	0.658638	0.685166
697	0.00010523	0.000814111	NA	OTU-CM-1067		697	0.203136	0.195277	0.659604	0.68615
698	0.00031569	0.00027137	NA	OTU-CM-1096		698	0.203428	0.195563	0.660569	0.687135
699	0.000999684	0.00135685	NA	OTU-CM-1146		699	0.203719	0.195849	0.661535	0.688119
700	0.000341997	0.000814111	NA	OTU-CM-1157		700	0.204011	0.196135	0.6625	0.689104
701	0.00021046	0.00027137	NA	OTU-CM-1175		701	0.204302	0.19642	0.663466	0.690088
702	0.00042092	0.000678426	NA	OTU-CM-1257		702	0.204594	0.196706	0.664431	0.691072
703	0.000710302	0.00135685	NA	OTU-CM-1263		703	0.204885	0.196992	0.665396	0.692057
704	7.89224e-05	0.00027137	NA	OTU-CM-1274		704	0.205176	0.197278	0.666362	0.693041
705	0.000473535	0.000407056	NA	OTU-CM-1285		705	0.205468	0.197564	0.667327	0.694026
706	0.00010523	0.00027137	NA	OTU-CM-1293		706	0.205759	0.19785	0.668293	0.69501
707	0.000184152	0.00027137	NA	OTU-CM-1374		707	0.206051	0.198135	0.669258	0.695995
708	7.89224e-05	0.00027137	NA	OTU-CM-1385		708	0.206342	0.198421	0.670224	0.696979
709	0.000157845	0.000135685	NA	OTU-CM-1483		709	0.206634	0.198707	0.67119	0.697963
710	0.145424	0.125259	NA	OTU-CM-0018		710	0.206925	0.198993	0.672155	0.698948
711	0.137246	0.154148	NA	OTU-CM-0028		711	0.207217	0.199279	0.673121	0.699932
712	0.11865	0.0446964	NA	OTU-CM-0038		712	0.207508	0.199565	0.674086	0.700917
713	0.042296	0.0292162	NA	OTU-CM-0058		713	0.207799	0.199851	0.675052	0.701901
714	0.0250134	0.0203859	NA	OTU-CM-0068		714	0.208091	0.200136	0.676017	0.702886
715	0.0273417	0.0249646	NA	OTU-CM-0078		715	0.208382	0.200422	0.676983	0.70387
716	0.0192526	0.0624659	NA	OTU-CM-0088		716	0.208674	0.200708	0.677949	0.704854
717	0.0188944	0.00381555	NA	OTU-CM-0098		717	0.208965	0.200994	0.678914	0.705839
718	0.00647723	0.000545078	NA	OTU-CM-0108		718	0.209257	0.20128	0.67988	0.706823
719	0.0127157	0.0106835	NA	OTU-CM-0128		719	0.209548	0.201566	0.680846	0.707808
720	0.0139395	0.0121007	NA	OTU-CM-0138		720	0.20984	0.201852	0.681811	0.708792
721	0.0172229	0.00643192	NA	OTU-CM-0148		721	0.210131	0.202138	0.682777	0.709777
722	0.00868605	0.00599586	NA	OTU-CM-0158		722	0.210422	0.202424	0.683743	0.710761
723	0.00874575	0.00730404	NA	OTU-CM-0188		723	0.210714	0.202709	0.684709	0.711746
724	0.0117903	0.0177695	NA	OTU-CM-0198		724	0.211005	0.202995	0.685674	0.71273
725	0.00414901	0.00643192	NA	OTU-CM-0208		725	0.211297	0.203281	0.68664	0.713714
726	0.0178795	0.0313965	NA	OTU-CM-0218		726	0.211588	0.203567	0.687606	0.714699
727	0.0375798	0.0100294	NA	OTU-CM-0234		727	0.21188	0.203853	0.688572	0.715683
728	0.0227449	0.00218031	NA	OTU-CM-0244		728	0.212171	0.204139	0.689537	0.716668
729	0.0106859	0.0171154	NA	OTU-CM-0258		729	0.212462	0.204425	0.690503	0.717652
730	0.00492508	0.00337948	NA	OTU-CM-0288		730	0.212754	0.204711	0.691469	0.718637
731	0.0125963	0.0393546	COTU-CM-2002	OTU-CM-029		731	0.213045	0.204997	0.692435	0.719621
732	0.0108949	0.00686798	NA	OTU-CM-0318		732	0.213337	0.205283	0.693401	0.720605
733	0.00635783	0.00479669	NA	OTU-CM-0338		733	0.213628	0.205569	0.694367	0.72159
734	0.00247746	0.00294342	NA	OTU-CM-0368		734	0.21392	0.205855	0.695332	0.722574
735	0.0147752	0.00425161	NA	OTU-CM-0378		735	0.214211	0.206141	0.696298	0.723559
736	0.00238792	0.00446964	NA	OTU-CM-0388		736	0.214503	0.206427	0.697264	0.724543
737	0.00414901	0.00305244	NA	OTU-CM-0398		737	0.214794	0.206713	0.69823	0.725528
738	0.00256701	0.00228933	NA	OTU-CM-0408		738	0.215085	0.206999	0.699196	0.726512
739	0.00793982	0.00250736	NA	OTU-CM-0418		739	0.215377	0.207284	0.700162	0.727496
740	0.00128351	0.00403358	NA	OTU-CM-0428		740	0.215668	0.20757	0.701128	0.728481
741	0.00247746	0.000327047	NA	OTU-CM-0456		741	0.21596	0.207856	0.702094	0.729465
742	0.00680556	0.00446964	NA	OTU-CM-0466		742	0.216251	0.208142	0.70306	0.73045
743	0.00143275	0.00218031	NA	OTU-CM-0478		743	0.216543	0.208428	0.704026	0.731434
744	2.9849e-05	0.000109016	NA	OTU-CM-0487		744	0.216834	0.208714	0.704992	0.732419
745	0.00289535	0.00327047	NA	OTU-CM-0508		745	0.217126	0.209	0.705958	0.733403
746	0.00382067	0.00828518	NA	OTU-CM-0518		746	0.217417	0.209286	0.706924	0.734387
747	0.00364157	0.00250736	NA	OTU-CM-0526		747	0.217708	0.209572	0.70789	0.735372
748	0.000985016	0.00185327	NA	OTU-CM-0548		748	0.218	0.209858	0.708856	0.736356
749	0.00501463	0.00359751	NA	OTU-CM-0557		749	0.218291	0.210144	0.709822	0.737341
750	0.00310429	0.00119917	NA	OTU-CM-0568		750	0.218583	0.21043	0.710788	0.738325
751	0.00149245	0.00098114	NA	OTU-CM-0596		751	0.218874	0.210716	0.711754	0.73931
752	0.000686526	0.000327047	NA	OTU-CM-0602		752	0.219166	0.211002	0.71272	0.740294
753	0.00161184	0.00239834	NA	OTU-CM-0618		753	0.219457	0.211288	0.713686	0.741279
754	0.00235807	0.000545078	NA	OTU-CM-0627		754	0.219749	0.211574	0.714652	0.742263
755	0.00235807	0.00163523	NA	OTU-CM-0638		755	0.22004	0.21186	0.715619	0.743247
756	0.00176109	0.000545078	NA	OTU-CM-0647		756	0.220331	0.212146	0.716585	0.744232
757	0.000447734	0.00119917	NA	OTU-CM-0658		757	0.220623	0.212433	0.717551	0.745216
758	0.00435795	0.000327047	NA	OTU-CM-0666		758	0.220914	0.212719	0.718517	0.746201
759	0.000388037	0.000654094	NA	OTU-CM-0678		759	0.221206	0.213005	0.719483	0.747185
760	0.00188048	0.000327047	NA	OTU-CM-0682		760	0.221497	0.213291	0.720449	0.74817
761	0.00370127	0.00174425	NA	OTU-CM-0698		761	0.221789	0.213577	0.721416	0.749154
762	0.00107456	0.000654094	NA	OTU-CM-0708		762	0.22208	0.213863	0.722382	0.750138
763	0.0015223	0.000872125	NA	OTU-CM-0718		763	0.222372	0.214149	0.723348	0.751123
764	0.00191033	0.000654094	NA	OTU-CM-0726		764	0.222663	0.214435	0.724314	0.752107
765	0.00170139	0.00109016	NA	OTU-CM-0747		765	0.222954	0.214721	0.725281	0.753092
766	0.00155215	0.000872125	NA	OTU-CM-0757		766	0.223246	0.215007	0.726247	0.754076
767	0.000447734	0.00130819	COTU-CM-0626	OTU-CM-076		767	0.223537	0.215293	0.727213	0.755061
768	0.000835771	0.000545078	NA	OTU-CM-0786		768	0.223829	0.215579	0.728179	0.756045
769	0.00253716	0.00446964	NA	OTU-CM-0807		769	0.22412	0.215865	0.729146	0.757029
770	0.000776073	0.000327047	NA	OTU-CM-0838		770	0.224412	0.216151	0.730112	0.758014
771	0.000596979	0.000545078	NA	OTU-CM-0847		771	0.224703	0.216437	0.731078	0.758998
772	0.000656677	0.0014172	NA	OTU-CM-0878		772	0.224995	0.216723	0.732045	0.759983
773	0.00122381	0.000327047	NA	OTU-CM-0886		773	0.225286	0.21701	0.733011	0.760967
774	0.000447734	0.000436062	NA	OTU-CM-0918		774	0.225577	0.217296	0.733977	0.761952
775	0.00161184	0.000763109	NA	OTU-CM-0928		775	0.225869	0.217582	0.734944	0.762936
776	0.000447734	0.000872125	NA	OTU-CM-0945		776	0.22616	0.217868	0.73591	0.763921
777	0.000388037	0.000218031	NA	OTU-CM-0957		777	0.226452	0.218154	0.736876	0.764905
778	2.9849e-05	0.000545078	NA	OTU-CM-0964		778	0.226743	0.21844	0.737843	0.765889
779	0.000626828	0.000109016	NA	OTU-CM-0976		779	0.227035	0.218726	0.738809	0.766874
780	0.000328339	0.000545078	NA	OTU-CM-0984		780	0.227326	0.219012	0.739776	0.767858
781	0.000388037	0.000545078	NA	OTU-CM-1025		781	0.227618	0.219298	0.740742	0.768843
782	0.000596979	0.000218031	NA	OTU-CM-1034		782	0.227909	0.219584	0.741709	0.769827
783	0.000925318	0.000109016	NA	OTU-CM-1047		783	0.2282	0.219871	0.742675	0.770812
784	0.000417885	0.00109016	NA	OTU-CM-1055		784	0.228492	0.220157	0.743642	0.771796
785	0.00029849	0.000436062	NA	OTU-CM-1068		785	0.228783	0.220443	0.744608	0.77278
786	0.000656677	0.000872125	NA	OTU-CM-1097		786	0.229075	0.220729	0.745575	0.773765
787	0.000238792	0.000436062	NA	OTU-CM-1135		787	0.229366	0.221015	0.746541	0.774749
788	0.000238792	0.000109016	NA	OTU-CM-1147		788	0.229658	0.221301	0.747508	0.775734
789	0.000358188	0.000763109	NA	OTU-CM-1165		789	0.229949	0.221587	0.748474	0.776718
790	0.000447734	0.000654094	NA	OTU-CM-1176		790	0.230241	0.221874	0.749441	0.777703
791	5.96979e-05	0.000436062	NA	OTU-CM-1193		791	0.230532	0.22216	0.750407	0.778687
792	0.000507432	0.00152622	NA	OTU-CM-1246		792	0.230823	0.222446	0.751374	0.779671
793	5.96979e-05	0.000545078	NA	OTU-CM-1258		793	0.231115	0.222732	0.75234	0.780656
794	5.96979e-05	0.000109016	NA	OTU-CM-1264		794	0.231406	0.223018	0.753307	0.78164
795	2.9849e-05	0.000763109	NA	OTU-CM-1294		795	0.231698	0.223304	0.754273	0.782625
796	0.000238792	0.000763109	NA	OTU-CM-1314		796	0.231989	0.22359	0.75524	0.783609
797	0.000238792	0.00098114	NA	OTU-CM-1375		797	0.232281	0.223877	0.756207	0.784594
798	0.000179094	0.000545078	NA	OTU-CM-1386		798	0.232572	0.224163	0.757173	0.785578
799	0.136859	0.168715	NA	OTU-CM-0019		799	0.232864	0.224449	0.75814	0.786562
800	0.106346	0.100334	NA	OTU-CM-0029		800	0.233155	0.224735	0.759107	0.787547
801	0.143654	0.0323912	NA	OTU-CM-0039		801	0.233446	0.225021	0.760073	0.788531
802	0.0519862	0.03125	NA	OTU-CM-0059		802	0.233738	0.225308	0.76104	0.789516
803	0.0251329	0.0177317	NA	OTU-CM-0069		803	0.234029	0.225594	0.762007	0.7905
804	0.0241746	0.0237008	NA	OTU-CM-0079		804	0.234321	0.22588	0.762973	0.791485
805	0.0349769	0.0930478	NA	OTU-CM-0089		805	0.234612	0.226166	0.76394	0.792469
806	0.0191437	0.00579354	NA	OTU-CM-0099		806	0.234904	0.226452	0.764907	0.793454
807	0.0094956	0.000526685	NA	OTU-CM-0109		807	0.235195	0.226739	0.765874	0.794438
808	0.0150928	0.0135183	NA	OTU-CM-0129		808	0.235487	0.227025	0.76684	0.795422
809	0.0102143	0.00904143	NA	OTU-CM-0139		809	0.235778	0.227311	0.767807	0.796407
810	0.0184249	0.0073736	NA	OTU-CM-0149		810	0.236069	0.227597	0.768774	0.797391
811	0.0100401	0.00833919	NA	OTU-CM-0159		811	0.236361	0.227883	0.769741	0.798376
812	0.0106281	0.00930478	NA	OTU-CM-0189		812	0.236652	0.22817	0.770707	0.79936
813	0.011325	0.00991924	NA	OTU-CM-0199		813	0.236944	0.228456	0.771674	0.800345
814	0.00461713	0.00833919	NA	OTU-CM-0209		814	0.237235	0.228742	0.772641	0.801329
815	0.0172924	0.0337956	NA	OTU-CM-0219		815	0.237527	0.229028	0.773608	0.802313
816	0.0213433	0.0041257	NA	OTU-CM-0235		816	0.237818	0.229315	0.774575	0.803298
817	0.0315576	0.00307233	NA	OTU-CM-0245		817	0.23811	0.229601	0.775541	0.804282
818	0.0132416	0.020014	NA	OTU-CM-0259		818	0.238401	0.229887	0.776508	0.805267
819	0.00570607	0.00421348	NA	OTU-CM-0289		819	0.238692	0.230173	0.777475	0.806251
820	0.01714	0.0454705	NA	OTU-CM-0291		820	0.238984	0.230459	0.778442	0.807236
821	0.00969161	0.00772472	NA	OTU-CM-0319		821	0.239275	0.230746	0.779409	0.80822
822	0.00729593	0.00447683	NA	OTU-CM-0339		822	0.239567	0.231032	0.780376	0.809204
823	0.00287481	0.00289677	NA	OTU-CM-0369		823	0.239858	0.231318	0.781343	0.810189
824	0.0016552	0.000175562	NA	OTU-CM-0379		824	0.24015	0.231604	0.78231	0.811173
825	0.0023739	0.00438904	NA	OTU-CM-0389		825	0.240441	0.231891	0.783277	0.812158
826	0.0054665	0.00456461	NA	OTU-CM-0399		826	0.240733	0.232177	0.784243	0.813142
827	0.00385487	0.00307233	NA	OTU-CM-0409		827	0.241024	0.232463	0.78521	0.814127
828	0.0071217	0.00351124	NA	OTU-CM-0419		828	0.241315	0.23275	0.786177	0.815111
829	0.00180765	0.00316011	NA	OTU-CM-0429		829	0.241607	0.233036	0.787144	0.816095
830	0.00699103	0.000614466	NA	OTU-CM-0448		830	0.241898	0.233322	0.788111	0.81708
831	0.00333217	0.000351124	NA	OTU-CM-0457		831	0.24219	0.233608	0.789078	0.818064
832	0.00638122	0.00421348	NA	OTU-CM-0467		832	0.242481	0.233895	0.790045	0.819049
833	0.0026788	0.00131671	NA	OTU-CM-0479		833	0.242773	0.234181	0.791012	0.820033
834	0.000348462	8.77809e-05	NA	OTU-CM-0488		834	0.243064	0.234467	0.791979	0.821018
835	0.00895113	0.000438904	NA	OTU-CM-0493		835	0.243356	0.234754	0.792946	0.822002
836	0.00313616	0.00526685	NA	OTU-CM-0509		836	0.243647	0.23504	0.793913	0.822987
837	0.00365886	0.00886587	NA	OTU-CM-0519		837	0.243938	0.235326	0.79488	0.823971
838	0.00435578	0.00447683	NA	OTU-CM-0527		838	0.24423	0.235612	0.795847	0.824955
839	0.000631588	0.00149228	NA	OTU-CM-0549		839	0.244521	0.235899	0.796815	0.82594
840	0.00500915	0.00790028	NA	OTU-CM-0558		840	0.244813	0.236185	0.797782	0.826924
841	0.00352818	0.00122893	NA	OTU-CM-0569		841	0.245104	0.236471	0.798749	0.827909
842	0.00108895	0.00114115	NA	OTU-CM-0597		842	0.245396	0.236758	0.799716	0.828893
843	0.000217789	0.000263343	NA	OTU-CM-0603		843	0.245687	0.237044	0.800683	0.829878
844	0.00161164	0.00105337	NA	OTU-CM-0619		844	0.245979	0.23733	0.80165	0.830862
845	0.00217789	0.000438904	NA	OTU-CM-0628		845	0.24627	0.237617	0.802617	0.831846
846	0.00256991	0.0036868	NA	OTU-CM-0639		846	0.246561	0.237903	0.803584	0.832831
847	0.000631588	0.000263343	NA	OTU-CM-0648		847	0.246853	0.238189	0.804551	0.833815
848	0.00106717	0.000790028	NA	OTU-CM-0659		848	0.247144	0.238476	0.805519	0.8348
849	0.00555362	0.00096559	NA	OTU-CM-0667		849	0.247436	0.238762	0.806486	0.835784
850	0.000805819	0.000614466	NA	OTU-CM-0679		850	0.247727	0.239048	0.807453	0.836769
851	0.00163342	8.77809e-05	NA	OTU-CM-0683		851	0.248019	0.239335	0.80842	0.837753
852	0.0030926	0.00201896	NA	OTU-CM-0699		852	0.24831	0.239621	0.809387	0.838737
853	0.0023739	0.00272121	NA	OTU-CM-0709		853	0.248602	0.239907	0.810355	0.839722
854	0.00209077	0.00219452	NA	OTU-CM-0719		854	0.248893	0.240194	0.811322	0.840706
855	0.00263525	0.00105337	NA	OTU-CM-0727		855	0.249184	0.24048	0.812289	0.841691
856	0.00228678	0.00201896	NA	OTU-CM-0748		856	0.249476	0.240766	0.813256	0.842675
857	0.00104539	0.00096559	NA	OTU-CM-0758		857	0.249767	0.241053	0.814224	0.84366
858	0.00139385	0.0036868	NA	OTU-CM-0761		858	0.250059	0.241339	0.815191	0.844644
859	0.000304905	8.77809e-05	NA	OTU-CM-0778		859	0.25035	0.241625	0.816158	0.845628
860	0.00141563	0.00175562	NA	OTU-CM-0787		860	0.250642	0.241912	0.817125	0.846613
861	0.00246102	0.0059691	NA	OTU-CM-0808		861	0.250933	0.242198	0.818093	0.847597
862	0.000544473	0.000263343	NA	OTU-CM-0839		862	0.251225	0.242485	0.81906	0.848582
863	0.00108895	0.00096559	NA	OTU-CM-0848		863	0.251516	0.242771	0.820027	0.849566
864	NA	NA	NA	NA6		864	0.251807	0.243057	0.820995	0.850551
865	0.0016552	0.00105337	NA	OTU-CM-0879		865	0.252099	0.243344	0.821962	0.851535
866	0.000696925	8.77809e-05	NA	OTU-CM-0887		866	0.25239	0.24363	0.822929	0.85252
867	0.000805819	0.000877809	NA	OTU-CM-0919		867	0.252682	0.243916	0.823897	0.853504
868	0.00141563	0.00193118	NA	OTU-CM-0929		868	0.252973	0.244203	0.824864	0.854488
869	0.000457357	0.000877809	NA	OTU-CM-0946		869	0.253265	0.244489	0.825831	0.855473
870	0.000261347	0.000351124	NA	OTU-CM-0958		870	0.253556	0.244776	0.826799	0.856457
871	0.000283126	0.000526685	NA	OTU-CM-0965		871	0.253848	0.245062	0.827766	0.857442
872	0.000740483	0.000702247	NA	OTU-CM-0977		872	0.254139	0.245348	0.828734	0.858426
873	0.00058803	0.000351124	NA	OTU-CM-0985		873	0.25443	0.245635	0.829701	0.859411
874	0.000348462	0.000263343	NA	OTU-CM-0998		874	0.254722	0.245921	0.830668	0.860395
875	0.000217789	8.77809e-05	NA	OTU-CM-1015		875	0.255013	0.246208	0.831636	0.861379
876	0.000566251	0.000263343	NA	OTU-CM-1026		876	0.255305	0.246494	0.832603	0.862364
877	0.000696925	0.000351124	NA	OTU-CM-1035		877	0.255596	0.24678	0.833571	0.863348
878	0.00132851	0.000526685	NA	OTU-CM-1048		878	0.255888	0.247067	0.834538	0.864333
879	0.00019601	0.000351124	NA	OTU-CM-1056		879	0.256179	0.247353	0.835506	0.865317
880	0.000130673	8.77809e-05	NA	OTU-CM-1069		880	0.256471	0.24764	0.836473	0.866302
881	0.00039202	0.000526685	NA	OTU-CM-1098		881	0.256762	0.247926	0.837441	0.867286
882	0.000217789	0.000438904	NA	OTU-CM-1136		882	0.257053	0.248213	0.838408	0.86827
883	4.35578e-05	0.000175562	NA	OTU-CM-1148		883	0.257345	0.248499	0.839376	0.869255
884	0.000239568	0.000263343	NA	OTU-CM-1158		884	0.257636	0.248785	0.840343	0.870239
885	0.000413799	0.000351124	NA	OTU-CM-1177		885	0.257928	0.249072	0.841311	0.871224
886	0.000457357	0.000263343	NA	OTU-CM-1194		886	0.258219	0.249358	0.842278	0.872208
887	0.000283126	0.000702247	COTU-CM-0861	OTU-CM-121		887	0.258511	0.249645	0.843246	0.873193
888	0.000435578	0.0018434	NA	OTU-CM-1247		888	0.258802	0.249931	0.844213	0.874177
889	4.35578e-05	0.000438904	NA	OTU-CM-1259		889	0.259094	0.250218	0.845181	0.875162
890	0.000130673	8.77809e-05	NA	OTU-CM-1265		890	0.259385	0.250504	0.846149	0.876146
891	2.17789e-05	0.000175562	NA	OTU-CM-1275		891	0.259676	0.250791	0.847116	0.87713
892	0.00019601	0.000790028	NA	OTU-CM-1286		892	0.259968	0.251077	0.848084	0.878115
893	0.000326684	0.000438904	NA	OTU-CM-1295		893	0.260259	0.251364	0.849051	0.879099
894	0.000130673	0.000614466	NA	OTU-CM-1315		894	0.260551	0.25165	0.850019	0.880084
895	8.71156e-05	8.77809e-05	COTU-CM-0441	OTU-CM-135		895	0.260842	0.251936	0.850987	0.881068
896	2.17789e-05	0.000438904	NA	OTU-CM-1376		896	0.261134	0.252223	0.851954	0.882053
897	8.71156e-05	0.000351124	NA	OTU-CM-1387		897	0.261425	0.252509	0.852922	0.883037
898	0.14974	0.160224	NA	OTU-CM-00110		898	0.261716	0.252796	0.853889	0.884021
899	0.117165	0.135795	NA	OTU-CM-00210		899	0.262008	0.253082	0.854857	0.885006
900	0.046959	0.00411252	NA	OTU-CM-00310		900	0.262299	0.253369	0.855825	0.88599
901	0.0346381	0.0210561	NA	OTU-CM-00510		901	0.262591	0.253655	0.856792	0.886975
902	0.0240316	0.0124198	NA	OTU-CM-00610		902	0.262882	0.253942	0.85776	0.887959
903	0.0421934	0.0783846	NA	OTU-CM-00710		903	0.263174	0.254228	0.858728	0.888944
904	0.0330689	0.0441684	NA	OTU-CM-00810		904	0.263465	0.254515	0.859696	0.889928
905	0.0209223	0.00723803	NA	OTU-CM-00910		905	0.263757	0.254801	0.860663	0.890912
906	0.00592799	0.000246751	NA	OTU-CM-01010		906	0.264048	0.255088	0.861631	0.891897
907	0.0259786	0.0225366	NA	OTU-CM-01210		907	0.264339	0.255374	0.862599	0.892881
908	0.031645	0.00748478	NA	OTU-CM-01310		908	0.264631	0.255661	0.863566	0.893866
909	0.00383576	0.00312551	NA	OTU-CM-01410		909	0.264922	0.255947	0.864534	0.89485
910	0.0165054	0.0170258	NA	OTU-CM-01510		910	0.265214	0.256234	0.865502	0.895835
911	0.0172319	0.0109393	NA	OTU-CM-01810		911	0.265505	0.25652	0.86647	0.896819
912	0.0166797	0.00740253	NA	OTU-CM-01910		912	0.265797	0.256807	0.867438	0.897803
913	0.00517246	0.00855404	NA	OTU-CM-02010		913	0.266088	0.257093	0.868405	0.898788
914	0.00996716	0.0148051	NA	OTU-CM-02110		914	0.26638	0.25738	0.869373	0.899772
915	0.0182199	0.00287876	NA	OTU-CM-0236		915	0.266671	0.257666	0.870341	0.900757
916	0.00261529	8.22504e-05	NA	OTU-CM-0246		916	0.266962	0.257953	0.871309	0.901741
917	0.00863046	0.0101168	NA	OTU-CM-02510		917	0.267254	0.258239	0.872277	0.902726
918	0.00520152	0.00246751	NA	OTU-CM-0267		918	0.267545	0.258526	0.873244	0.90371
919	0.00819458	0.00551077	NA	OTU-CM-02810		919	0.267837	0.258812	0.874212	0.904695
920	0.0110133	0.0376707	NA	OTU-CM-0292		920	0.268128	0.259099	0.87518	0.905679
921	0.00409729	0.00378352	NA	OTU-CM-03110		921	0.26842	0.259386	0.876148	0.906663
922	0.00665446	0.00444152	NA	OTU-CM-03310		922	0.268711	0.259672	0.877116	0.907648
923	0.00258623	0.00205626	NA	OTU-CM-03610		923	0.269003	0.259959	0.878084	0.908632
924	0.0152849	0.00435927	NA	OTU-CM-03710		924	0.269294	0.260245	0.879052	0.909617
925	0.00270247	0.00164501	NA	OTU-CM-03810		925	0.269585	0.260532	0.88002	0.910601
926	0.00694505	0.0100345	NA	OTU-CM-03910		926	0.269877	0.260818	0.880987	0.911586
927	0.00618952	0.00485277	NA	OTU-CM-04010		927	0.270168	0.261105	0.881955	0.91257
928	0.00502717	0.00189176	NA	OTU-CM-04110		928	0.27046	0.261391	0.882923	0.913554
929	0.00682881	0.00608653	NA	OTU-CM-04210		929	0.270751	0.261678	0.883891	0.914539
930	0.0062767	0.000246751	NA	OTU-CM-0449		930	0.271043	0.261965	0.884859	0.915523
931	0.000871764	8.22504e-05	NA	OTU-CM-0458		931	0.271334	0.262251	0.885827	0.916508
932	0.00177259	0.000822504	NA	OTU-CM-0468		932	0.271626	0.262538	0.886795	0.917492
933	0.00217941	0.00156276	NA	OTU-CM-04710		933	0.271917	0.262824	0.887763	0.918477
934	0.00127859	0.000164501	NA	OTU-CM-0489		934	0.272208	0.263111	0.888731	0.919461
935	0.00348705	0.000411252	NA	OTU-CM-0494		935	0.2725	0.263397	0.889699	0.920445
936	0.000871764	0.00123376	NA	OTU-CM-05010		936	0.272791	0.263684	0.890667	0.92143
937	0.00284776	0.00501727	NA	OTU-CM-05110		937	0.273083	0.263971	0.891635	0.922414
938	0.00392294	0.00337227	NA	OTU-CM-0528		938	0.273374	0.264257	0.892603	0.923399
939	0.00540493	0.00172726	NA	OTU-CM-05410		939	0.273666	0.264544	0.893571	0.924383
940	0.00456223	0.00633328	NA	OTU-CM-0559		940	0.273957	0.26483	0.894539	0.925368
941	0.00302211	0.00115151	NA	OTU-CM-05610		941	0.274249	0.265117	0.895507	0.926352
942	0.00308023	0.00213851	NA	OTU-CM-0598		942	0.27454	0.265403	0.896475	0.927336
943	0.00185976	0.00123376	NA	OTU-CM-0604		943	0.274831	0.26569	0.897443	0.928321
944	0.001482	0.00115151	NA	OTU-CM-06110		944	0.275123	0.265977	0.898411	0.929305
945	0.00238282	8.22504e-05	NA	OTU-CM-0629		945	0.275414	0.266263	0.899379	0.93029
946	0.00467846	0.00263201	NA	OTU-CM-06310		946	0.275706	0.26655	0.900347	0.931274
947	0.00865952	0.000329001	NA	OTU-CM-0649		947	0.275997	0.266836	0.901316	0.932259
948	0.00310929	0.00172726	NA	OTU-CM-06510		948	0.276289	0.267123	0.902284	0.933243
949	8.71764e-05	8.22504e-05	NA	OTU-CM-0668		949	0.27658	0.26741	0.903252	0.934228
950	0.00119141	0.00197401	NA	OTU-CM-06710		950	0.276872	0.267696	0.90422	0.935212
951	0.00287682	0.00361902	NA	OTU-CM-06910		951	0.277163	0.267983	0.905188	0.936196
952	0.00223753	0.00189176	NA	OTU-CM-07010		952	0.277454	0.26827	0.906156	0.937181
953	0.00180164	0.00180951	NA	OTU-CM-07110		953	0.277746	0.268556	0.907124	0.938165
954	0.000493999	8.22504e-05	NA	OTU-CM-0728		954	0.278037	0.268843	0.908092	0.93915
955	0.00252811	0.00131601	NA	OTU-CM-0749		955	0.278329	0.269129	0.909061	0.940134
956	0.00159823	0.000493502	NA	OTU-CM-0759		956	0.27862	0.269416	0.910029	0.941119
957	0.00328364	0.00279651	NA	OTU-CM-0762		957	0.278912	0.269703	0.910997	0.942103
958	0.00154012	0.000164501	NA	OTU-CM-0779		958	0.279203	0.269989	0.911965	0.943087
959	0.00162729	0.000329001	NA	OTU-CM-0788		959	0.279495	0.270276	0.912933	0.944072
960	0.00107518	0.000740253	NA	OTU-CM-0809		960	0.279786	0.270563	0.913902	0.945056
961	0.000697411	0.000575753	NA	OTU-CM-08310		961	0.280077	0.270849	0.91487	0.946041
962	0.00122047	0.000822504	NA	OTU-CM-0849		962	0.280369	0.271136	0.915838	0.947025
963	0.000145294	0.000246751	NA	OTU-CM-08710		963	0.28066	0.271422	0.916806	0.94801
964	0.001976	0.000904754	NA	OTU-CM-0888		964	0.280952	0.271709	0.917774	0.948994
965	0.00107518	0.00172726	NA	OTU-CM-09110		965	0.281243	0.271996	0.918743	0.949978
966	0.000464941	0.000246751	NA	OTU-CM-09210		966	0.281535	0.272282	0.919711	0.950963
967	0.000581176	0.00106925	NA	OTU-CM-0947		967	0.281826	0.272569	0.920679	0.951947
968	0.000755528	0.000658003	NA	OTU-CM-0959		968	0.282118	0.272856	0.921647	0.952932
969	0.000493999	0.000822504	NA	OTU-CM-0966		969	0.282409	0.273142	0.922616	0.953916
970	0.00116235	0.000411252	NA	OTU-CM-0978		970	0.2827	0.273429	0.923584	0.954901
971	0.000784587	0.000658003	NA	OTU-CM-0986		971	0.282992	0.273716	0.924552	0.955885
972	0.00116235	0.000575753	NA	OTU-CM-0999		972	0.283283	0.274002	0.925521	0.95687
973	0.00136576	8.22504e-05	NA	OTU-CM-1016		973	0.283575	0.274289	0.926489	0.957854
974	0.00095894	0.000740253	NA	OTU-CM-1027		974	0.283866	0.274576	0.927457	0.958838
975	0.000755528	0.000493502	NA	OTU-CM-1049		975	0.284158	0.274862	0.928426	0.959823
976	0.000290588	0.000411252	NA	OTU-CM-1057		976	0.284449	0.275149	0.929394	0.960807
977	0.000813646	0.00205626	NA	OTU-CM-1137		977	0.284741	0.275436	0.930362	0.961792
978	0.000348705	0.000658003	NA	OTU-CM-1149		978	0.285032	0.275722	0.931331	0.962776
979	0.000261529	0.000822504	NA	OTU-CM-1159		979	0.285323	0.276009	0.932299	0.963761
980	0.00162729	0.00164501	NA	OTU-CM-1166		980	0.285615	0.276296	0.933267	0.964745
981	0.00023247	0.000329001	NA	OTU-CM-1178		981	0.285906	0.276583	0.934236	0.965729
982	0.000290588	0.000164501	NA	OTU-CM-1195		982	0.286198	0.276869	0.935204	0.966714
983	0.000552117	8.22504e-05	NA	OTU-CM-1226		983	0.286489	0.277156	0.936172	0.967698
984	0.000261529	0.000246751	NA	OTU-CM-1248		984	0.286781	0.277443	0.937141	0.968683
985	0.000348705	0.000329001	NA	OTU-CM-12510		985	0.287072	0.277729	0.938109	0.969667
986	0.000435882	0.000411252	NA	OTU-CM-1287		986	0.287364	0.278016	0.939078	0.970652
987	0.000145294	0.000411252	NA	OTU-CM-1296		987	0.287655	0.278303	0.940046	0.971636
988	0.000116235	0.000822504	NA	OTU-CM-1316		988	0.287946	0.278589	0.941015	0.97262
989	8.71764e-05	8.22504e-05	NA	OTU-CM-1351		989	0.288238	0.278876	0.941983	0.973605
990	0.000290588	0.000493502	NA	OTU-CM-1377		990	0.288529	0.279163	0.942951	0.974589
991	0.000174353	8.22504e-05	NA	OTU-CM-1414		991	0.288821	0.27945	0.94392	0.975574
992	0.111682	0.151748	NA	OTU-CM-00111		992	0.289112	0.279736	0.944888	0.976558
993	0.164918	0.203017	NA	OTU-CM-00211		993	0.289404	0.280023	0.945857	0.977543
994	0.0356964	0.00609431	NA	OTU-CM-00311		994	0.289695	0.28031	0.946825	0.978527
995	0.0555437	0.0115792	NA	OTU-CM-00511		995	0.289987	0.280596	0.947794	0.979511
996	0.0275814	0.0218633	NA	OTU-CM-00611		996	0.290278	0.280883	0.948762	0.980496
997	0.0249161	0.0443361	NA	OTU-CM-00711		997	0.290569	0.28117	0.949731	0.98148
998	0.0390281	0.0618572	NA	OTU-CM-00811		998	0.290861	0.281457	0.950699	0.982465
999	0.0285809	0.0101318	NA	OTU-CM-00911		999	0.291152	0.281743	0.951668	0.983449
1000	0.0103282	0.000914146	NA	OTU-CM-01011		1000	0.291444	0.28203	0.952636	0.984434
1001	0.030342	0.0236916	NA	OTU-CM-01211		1001	0.291735	0.282317	0.953605	0.985418
1002	0.0265106	0.00716081	NA	OTU-CM-01311		1002	0.292027	0.282604	0.954574	0.986403
1003	0.00554485	0.00380894	NA	OTU-CM-01411		1003	0.292318	0.28289	0.955542	0.987387
1004	0.0190857	0.0122648	NA	OTU-CM-01511		1004	0.29261	0.283177	0.956511	0.988371
1005	0.0151115	0.00700846	NA	OTU-CM-01811		1005	0.292901	0.283464	0.957479	0.989356
1006	0.0142786	0.00518016	NA	OTU-CM-01911		1006	0.293192	0.283751	0.958448	0.99034
1007	0.0049737	0.00632285	NA	OTU-CM-02011		1007	0.293484	0.284037	0.959416	0.991325
1008	0.00811499	0.0135598	NA	OTU-CM-02111		1008	0.293775	0.284324	0.960385	0.992309
1009	0.0126841	0.00137122	NA	OTU-CM-0237		1009	0.294067	0.284611	0.961354	0.993294
1010	0.00283192	0.000380894	NA	OTU-CM-0247		1010	0.294358	0.284898	0.962322	0.994278
1011	0.0101616	0.00944618	NA	OTU-CM-02511		1011	0.29465	0.285184	0.963291	0.995262
1012	0.00428357	0.000914146	NA	OTU-CM-0268		1012	0.294941	0.285471	0.964259	0.996247
1013	0.00771043	0.00518016	NA	OTU-CM-02811		1013	0.295233	0.285758	0.965228	0.997231
1014	0.0158492	0.047688	NA	OTU-CM-0293		1014	0.295524	0.286045	0.966197	0.998216
1015	0.0060446	0.0039613	NA	OTU-CM-03111		1015	0.295815	0.286331	0.967165	0.9992
1016	0.00880512	0.00388512	NA	OTU-CM-03311		1016	0.296107	0.286618	0.968134	1.00018
1017	0.00214179	0.00274244	NA	OTU-CM-03611		1017	0.296398	0.286905	0.969103	1.00117
1018	0.00230837	0.00182829	NA	OTU-CM-03811		1018	0.29669	0.287192	0.970071	1.00215
1019	0.00640156	0.00639902	NA	OTU-CM-03911		1019	0.296981	0.287479	0.97104	1.00314
1020	0.0156112	0.0121886	NA	OTU-CM-04011		1020	0.297273	0.287765	0.972009	1.00412
1021	0.00525928	0.00198065	NA	OTU-CM-04111		1021	0.297564	0.288052	0.972977	1.00511
1022	0.00392661	0.0054087	NA	OTU-CM-04211		1022	0.297856	0.288339	0.973946	1.00609
1023	0.00613979	0.000457073	NA	OTU-CM-04410		1023	0.298147	0.288626	0.974915	1.00708
1024	0.0010233	0.000152358	NA	OTU-CM-0459		1024	0.298438	0.288912	0.975884	1.00806
1025	0.00306989	0.0010665	NA	OTU-CM-0469		1025	0.29873	0.289199	0.976852	1.00904
1026	0.00214179	0.00236154	NA	OTU-CM-04711		1026	0.299021	0.289486	0.977821	1.01003
1027	0.00123748	0.000837968	NA	OTU-CM-04810		1027	0.299313	0.289773	0.97879	1.01101
1028	0.007996	0.000457073	NA	OTU-CM-0495		1028	0.299604	0.29006	0.979758	1.012
1029	0.00090431	0.0010665	NA	OTU-CM-05011		1029	0.299896	0.290346	0.980727	1.01298
1030	0.00414079	0.00662756	NA	OTU-CM-05111		1030	0.300187	0.290633	0.981696	1.01397
1031	0.00445016	0.00365659	NA	OTU-CM-0529		1031	0.300479	0.29092	0.982665	1.01495
1032	0.00511649	0.0014474	NA	OTU-CM-05411		1032	0.30077	0.291207	0.983634	1.01594
1033	0.00494991	0.00746553	NA	OTU-CM-05510		1033	0.301061	0.291494	0.984602	1.01692
1034	0.00273673	0.000380894	NA	OTU-CM-05611		1034	0.301353	0.291781	0.985571	1.0179
1035	0.00430737	0.00129504	NA	OTU-CM-0599		1035	0.301644	0.292067	0.98654	1.01889
1036	0.00157064	0.00152358	NA	OTU-CM-0605		1036	0.301936	0.292354	0.987509	1.01987
1037	0.00195141	0.00281862	NA	OTU-CM-06111		1037	0.302227	0.292641	0.988478	1.02086
1038	0.00268913	7.61789e-05	NA	OTU-CM-06210		1038	0.302519	0.292928	0.989446	1.02184
1039	0.00218938	0.00152358	NA	OTU-CM-06311		1039	0.30281	0.293215	0.990415	1.02283
1040	0.00285571	7.61789e-05	NA	OTU-CM-06410		1040	0.303102	0.293501	0.991384	1.02381
1041	0.00842436	0.00533252	NA	OTU-CM-06511		1041	0.303393	0.293788	0.992353	1.0248
1042	0.00135646	0.00129504	NA	OTU-CM-06711		1042	0.303684	0.294075	0.993322	1.02578
1043	0.00257014	0.0025139	NA	OTU-CM-06911		1043	0.303976	0.294362	0.994291	1.02676
1044	0.00252255	0.0014474	NA	OTU-CM-07011		1044	0.304267	0.294649	0.99526	1.02775
1045	0.00214179	0.00182829	NA	OTU-CM-07111		1045	0.304559	0.294936	0.996228	1.02873
1046	0.000356964	0.000152358	NA	OTU-CM-0729		1046	0.30485	0.295222	0.997197	1.02972
1047	0.00226077	0.00243772	NA	OTU-CM-07410		1047	0.305142	0.295509	0.998166	1.0307
1048	0.00152305	0.000609431	NA	OTU-CM-07510		1048	0.305433	0.295796	0.999135	1.03169
1049	0.0105661	0.0188924	NA	OTU-CM-0763		1049	0.305725	0.296083	1.0001	1.03267
1050	0.00159444	0.000914146	NA	OTU-CM-0789		1050	0.306016	0.29637	1.00107	1.03366
1051	0.00152305	0.00266626	NA	OTU-CM-08010		1051	0.306307	0.296657	1.00204	1.03464
1052	0.00123748	7.61789e-05	NA	OTU-CM-08311		1052	0.306599	0.296944	1.00301	1.03562
1053	0.00176102	0.00121886	NA	OTU-CM-08410		1053	0.30689	0.29723	1.00398	1.03661
1054	NA	NA	NA	NA7		1054	0.307182	0.297517	1.00495	1.03759
1055	2.37976e-05	7.61789e-05	NA	OTU-CM-08711		1055	0.307473	0.297804	1.00592	1.03858
1056	0.000166583	7.61789e-05	NA	OTU-CM-0889		1056	0.307765	0.298091	1.00689	1.03956
1057	0.00090431	0.000761789	NA	OTU-CM-09111		1057	0.308056	0.298378	1.00786	1.04055
1058	0.000333167	0.000837968	NA	OTU-CM-09211		1058	0.308347	0.298665	1.00882	1.04153
1059	0.00123748	0.000914146	NA	OTU-CM-0948		1059	0.308639	0.298952	1.00979	1.04252
1060	0.000666333	0.00121886	NA	OTU-CM-09510		1060	0.30893	0.299238	1.01076	1.0435
1061	0.00135646	0.00182829	NA	OTU-CM-0967		1061	0.309222	0.299525	1.01173	1.04448
1062	0.000856714	0.000457073	NA	OTU-CM-0979		1062	0.309513	0.299812	1.0127	1.04547
1063	0.000785322	0.00137122	NA	OTU-CM-0987		1063	0.309805	0.300099	1.01367	1.04645
1064	0.000928107	0.000457073	NA	OTU-CM-09910		1064	0.310096	0.300386	1.01464	1.04744
1065	0.000713929	0.000228537	NA	OTU-CM-1028		1065	0.310388	0.300673	1.01561	1.04842
1066	0.000380762	7.61789e-05	NA	OTU-CM-10410		1066	0.310679	0.30096	1.01658	1.04941
1067	0.000166583	0.000152358	NA	OTU-CM-1058		1067	0.31097	0.301247	1.01755	1.05039
1068	2.37976e-05	7.61789e-05	NA	OTU-CM-10610		1068	0.311262	0.301533	1.01851	1.05138
1069	0.000571143	0.000304715	NA	OTU-CM-1099		1069	0.311553	0.30182	1.01948	1.05236
1070	0.000380762	0.000761789	NA	OTU-CM-1138		1070	0.311845	0.302107	1.02045	1.05334
1071	0.000880512	0.000304715	NA	OTU-CM-11410		1071	0.312136	0.302394	1.02142	1.05433
1072	0.000547345	0.000533252	NA	OTU-CM-11510		1072	0.312428	0.302681	1.02239	1.05531
1073	0.000237976	7.61789e-05	NA	OTU-CM-1167		1073	0.312719	0.302968	1.02336	1.0563
1074	0.000142786	0.000304715	NA	OTU-CM-1179		1074	0.313011	0.303255	1.02433	1.05728
1075	0.000428357	0.000533252	NA	OTU-CM-1196		1075	0.313302	0.303542	1.0253	1.05827
1076	0.00049975	7.61789e-05	NA	OTU-CM-1227		1076	0.313593	0.303829	1.02627	1.05925
1077	4.75952e-05	0.000380894	NA	OTU-CM-1249		1077	0.313885	0.304116	1.02724	1.06024
1078	0.000380762	0.000533252	NA	OTU-CM-12511		1078	0.314176	0.304402	1.02821	1.06122
1079	4.75952e-05	0.000228537	NA	OTU-CM-1266		1079	0.314468	0.304689	1.02917	1.0622
1080	0.000118988	7.61789e-05	NA	OTU-CM-1276		1080	0.314759	0.304976	1.03014	1.06319
1081	0.000356964	0.000533252	NA	OTU-CM-1288		1081	0.315051	0.305263	1.03111	1.06417
1082	0.000571143	0.000380894	NA	OTU-CM-1297		1082	0.315342	0.30555	1.03208	1.06516
1083	4.75952e-05	0.000533252	NA	OTU-CM-1301		1083	0.315634	0.305837	1.03305	1.06614
1084	0.000380762	0.000152358	NA	OTU-CM-1317		1084	0.315925	0.306124	1.03402	1.06713
1085	0.00049975	7.61789e-05	NA	OTU-CM-1352		1085	0.316216	0.306411	1.03499	1.06811
1086	0.000190381	0.000152358	NA	OTU-CM-1378		1086	0.316508	0.306698	1.03596	1.06909
1087	0.000428357	0.000228537	NA	OTU-CM-1388		1087	0.316799	0.306985	1.03693	1.07008
1088	0.147379	0.152263	NA	OTU-CM-00112		1088	0.317091	0.307272	1.0379	1.07106
1089	0.0586858	0.0705003	NA	OTU-CM-00212		1089	0.317382	0.307559	1.03887	1.07205
1090	0.0580787	0.00736409	NA	OTU-CM-00312		1090	0.317674	0.307846	1.03984	1.07303
1091	0.0481628	0.0439679	NA	OTU-CM-00512		1091	0.317965	0.308133	1.0408	1.07402
1092	0.046197	0.0272904	NA	OTU-CM-00612		1092	0.318257	0.308419	1.04177	1.075
1093	0.0300078	0.032272	NA	OTU-CM-00712		1093	0.318548	0.308706	1.04274	1.07599
1094	0.0261918	0.0293481	NA	OTU-CM-00812		1094	0.318839	0.308993	1.04371	1.07697
1095	0.0185887	0.00357375	NA	OTU-CM-00912		1095	0.319131	0.30928	1.04468	1.07795
1096	0.0056084	0.000649773	NA	OTU-CM-01012		1096	0.319422	0.309567	1.04565	1.07894
1097	0.00777659	0.0101798	NA	OTU-CM-01212		1097	0.319714	0.309854	1.04662	1.07992
1098	0.019109	0.00985488	NA	OTU-CM-01312		1098	0.320005	0.310141	1.04759	1.08091
1099	0.0068804	0.00444011	NA	OTU-CM-01412		1099	0.320297	0.310428	1.04856	1.08189
1100	0.0202654	0.0230669	NA	OTU-CM-01512		1100	0.320588	0.310715	1.04953	1.08288
1101	0.0288514	0.0133203	NA	OTU-CM-01812		1101	0.32088	0.311002	1.0505	1.08386
1102	0.0183285	0.0157028	NA	OTU-CM-01912		1102	0.321171	0.311289	1.05147	1.08485
1103	0.0110433	0.0122374	NA	OTU-CM-02012		1103	0.321462	0.311576	1.05244	1.08583
1104	0.0194559	0.0330301	NA	OTU-CM-02112		1104	0.321754	0.311863	1.0534	1.08681
1105	0.00494348	0.000541477	NA	OTU-CM-0238		1105	0.322045	0.31215	1.05437	1.0878
1106	0.0163048	0.0152697	NA	OTU-CM-02512		1106	0.322337	0.312437	1.05534	1.08878
1107	0.00714059	0.000758068	NA	OTU-CM-0269		1107	0.322628	0.312724	1.05631	1.08977
1108	0.0285913	0.00628113	NA	OTU-CM-0275		1108	0.32292	0.313011	1.05728	1.09075
1109	0.00722731	0.00736409	NA	OTU-CM-02812		1109	0.323211	0.313298	1.05825	1.09174
1110	0.0157845	0.0470002	NA	OTU-CM-0294		1110	0.323503	0.313585	1.05922	1.09272
1111	0.0126912	0.00866363	NA	OTU-CM-03112		1111	0.323794	0.313872	1.06019	1.09371
1112	0.00722731	0.00444011	NA	OTU-CM-03312		1112	0.324085	0.314159	1.06116	1.09469
1113	0.014975	0.0127789	NA	OTU-CM-03612		1113	0.324377	0.314446	1.06213	1.09567
1114	0.00800786	0.00324886	NA	OTU-CM-03711		1114	0.324668	0.314733	1.0631	1.09666
1115	0.00583967	0.0071475	NA	OTU-CM-03812		1115	0.32496	0.31502	1.06407	1.09764
1116	0.00586858	0.0109378	NA	OTU-CM-03912		1116	0.325251	0.315307	1.06504	1.09863
1117	0.00355584	0.00400693	NA	OTU-CM-04012		1117	0.325543	0.315594	1.06601	1.09961
1118	0.0160446	0.00411523	NA	OTU-CM-04112		1118	0.325834	0.315881	1.06698	1.1006
1119	0.00682258	0.00898852	NA	OTU-CM-04212		1119	0.326126	0.316168	1.06795	1.10158
1120	0.00494348	0.00216591	NA	OTU-CM-04411		1120	0.326417	0.316455	1.06891	1.10257
1121	0.00456766	0.000108295	NA	OTU-CM-04510		1121	0.326708	0.316742	1.06988	1.10355
1122	0.00927987	0.00628113	NA	OTU-CM-04610		1122	0.327	0.317029	1.07085	1.10453
1123	0.00589749	0.00584795	NA	OTU-CM-04712		1123	0.327291	0.317316	1.07182	1.10552
1124	0.000664913	0.000108295	NA	OTU-CM-04811		1124	0.327583	0.317603	1.07279	1.1065
1125	0.00306438	0.00216591	NA	OTU-CM-05012		1125	0.327874	0.31789	1.07376	1.10749
1126	0.00390275	0.00552307	NA	OTU-CM-05112		1126	0.328166	0.318177	1.07473	1.10847
1127	0.00693822	0.00573966	NA	OTU-CM-05210		1127	0.328457	0.318464	1.0757	1.10946
1128	0.00341129	0.00173273	NA	OTU-CM-05412		1128	0.328749	0.318751	1.07667	1.11044
1129	0.000520367	0.000974659	NA	OTU-CM-05511		1129	0.32904	0.319038	1.07764	1.11143
1130	0.00260183	0.00129955	NA	OTU-CM-05612		1130	0.329331	0.319325	1.07861	1.11241
1131	0.0145124	0.0164609	COTU-CM-0937	OTU-CM-057		1131	0.329623	0.319612	1.07958	1.11339
1132	0.00349802	0.00184102	NA	OTU-CM-05910		1132	0.329914	0.319899	1.08055	1.11438
1133	0.00185019	0.00346545	NA	OTU-CM-06112		1133	0.330206	0.320186	1.08152	1.11536
1134	0.00618658	0.00108295	NA	OTU-CM-06211		1134	0.330497	0.320473	1.08249	1.11635
1135	0.00196583	0.00249079	NA	OTU-CM-06312		1135	0.330789	0.32076	1.08346	1.11733
1136	0.00335347	0.00119125	NA	OTU-CM-06411		1136	0.33108	0.321047	1.08443	1.11832
1137	0.00040473	0.000758068	NA	OTU-CM-06512		1137	0.331372	0.321334	1.0854	1.1193
1138	0.000925096	0.00119125	NA	OTU-CM-06712		1138	0.331663	0.321621	1.08637	1.12029
1139	0.000346911	0.000108295	NA	OTU-CM-0684		1139	0.331954	0.321908	1.08733	1.12127
1140	0.00196583	0.00216591	NA	OTU-CM-06912		1140	0.332246	0.322195	1.0883	1.12225
1141	0.000809459	0.000216591	NA	OTU-CM-07012		1141	0.332537	0.322482	1.08927	1.12324
1142	0.00173456	0.00205761	NA	OTU-CM-07112		1142	0.332829	0.322769	1.09024	1.12422
1143	0.0142812	0.0103964	COTU-CM-0395	OTU-CM-073		1143	0.33312	0.323056	1.09121	1.12521
1144	0.00491457	0.00281568	NA	OTU-CM-07411		1144	0.333412	0.323343	1.09218	1.12619
1145	0.00167674	0.00162443	NA	OTU-CM-07511		1145	0.333703	0.32363	1.09315	1.12718
1146	0.00144546	0.000433182	NA	OTU-CM-07710		1146	0.333995	0.323917	1.09412	1.12816
1147	0.000636004	0.000216591	NA	OTU-CM-07810		1147	0.334286	0.324204	1.09509	1.12915
1148	0.00159001	0.00335716	NA	OTU-CM-08011		1148	0.334577	0.324491	1.09606	1.13013
1149	0.000722731	0.000433182	NA	OTU-CM-08312		1149	0.334869	0.324778	1.09703	1.13111
1150	0.000896187	0.00108295	NA	OTU-CM-08712		1150	0.33516	0.325065	1.098	1.1321
1151	0.00112746	0.000433182	NA	OTU-CM-08810		1151	0.335452	0.325352	1.09897	1.13308
1152	0.000607094	0.000866363	NA	OTU-CM-09112		1152	0.335743	0.325639	1.09994	1.13407
1153	0.00135873	0.00216591	NA	OTU-CM-09212		1153	0.336035	0.325926	1.10091	1.13505
1154	0.000722731	0.000324886	NA	OTU-CM-0949		1154	0.336326	0.326214	1.10188	1.13604
1155	0.000202365	0.000108295	NA	OTU-CM-0968		1155	0.336618	0.326501	1.10285	1.13702
1156	0.000982915	0.000649773	NA	OTU-CM-09710		1156	0.336909	0.326788	1.10382	1.13801
1157	0.000867278	0.000974659	NA	OTU-CM-0988		1157	0.3372	0.327075	1.10479	1.13899
1158	0.000260183	0.000758068	NA	OTU-CM-09911		1158	0.337492	0.327362	1.10576	1.13997
1159	0.00208147	0.000758068	COTU-CM-0532	OTU-CM-100		1159	0.337783	0.327649	1.10673	1.14096
1160	0.00040473	0.000216591	NA	OTU-CM-1017		1160	0.338075	0.327936	1.1077	1.14194
1161	0.000925096	0.000324886	NA	OTU-CM-10411		1161	0.338366	0.328223	1.10867	1.14293
1162	0.00205256	0.000433182	NA	OTU-CM-1059		1162	0.338658	0.32851	1.10964	1.14391
1163	0.00040473	0.000216591	NA	OTU-CM-10910		1163	0.338949	0.328797	1.11061	1.1449
1164	0.000954005	0.00162443	NA	OTU-CM-1139		1164	0.339241	0.329084	1.11158	1.14588
1165	0.000838368	0.000649773	NA	OTU-CM-11411		1165	0.339532	0.329371	1.11254	1.14687
1166	0.00078055	0.000108295	NA	OTU-CM-11511		1166	0.339823	0.329658	1.11351	1.14785
1167	0.000346911	0.000433182	NA	OTU-CM-1168		1167	0.340115	0.329946	1.11448	1.14883
1168	0.000260183	0.000324886	NA	OTU-CM-11710		1168	0.340406	0.330233	1.11545	1.14982
1169	0.000433639	0.000649773	NA	OTU-CM-1197		1169	0.340698	0.33052	1.11642	1.1508
1170	0.000491457	0.000866363	NA	OTU-CM-12410		1170	0.340989	0.330807	1.11739	1.15179
1171	8.67278e-05	0.000108295	NA	OTU-CM-12512		1171	0.341281	0.331094	1.11836	1.15277
1172	0.00037582	0.000974659	NA	OTU-CM-1298		1172	0.341572	0.331381	1.11933	1.15376
1173	0.000693822	0.00140784	NA	OTU-CM-1318		1173	0.341864	0.331668	1.1203	1.15474
1174	0.000751641	0.000108295	COTU-CM-0548	OTU-CM-132		1174	0.342155	0.331955	1.12127	1.15573
1175	0.000260183	0.000216591	NA	OTU-CM-1379		1175	0.342446	0.332242	1.12224	1.15671
1176	8.67278e-05	0.000324886	NA	OTU-CM-1389		1176	0.342738	0.332529	1.12321	1.15769
1177	0.000144546	0.000108295	NA	OTU-CM-1415		1177	0.343029	0.332816	1.12418	1.15868
1178	0.121742	0.127875	NA	OTU-CM-00113		1178	0.343321	0.333104	1.12515	1.15966
1179	0.0909739	0.0880751	NA	OTU-CM-00213		1179	0.343612	0.333391	1.12612	1.16065
1180	0.0609519	0.0122579	NA	OTU-CM-00313		1180	0.343904	0.333678	1.12709	1.16163
1181	0.0394242	0.0352603	NA	OTU-CM-00513		1181	0.344195	0.333965	1.12806	1.16262
1182	0.0454545	0.0266344	NA	OTU-CM-00613		1182	0.344487	0.334252	1.12903	1.1636
1183	0.0349825	0.0366223	NA	OTU-CM-00713		1183	0.344778	0.334539	1.13	1.16458
1184	0.0354688	0.0603814	NA	OTU-CM-00813		1184	0.345069	0.334826	1.13097	1.16557
1185	0.0315458	0.0149818	NA	OTU-CM-00913		1185	0.345361	0.335113	1.13194	1.16655
1186	0.0206199	0.000151332	NA	OTU-CM-01013		1186	0.345652	0.335401	1.13291	1.16754
1187	0.00943457	0.00726392	NA	OTU-CM-01213		1187	0.345944	0.335688	1.13388	1.16852
1188	0.0207172	0.00968523	NA	OTU-CM-01313		1188	0.346235	0.335975	1.13485	1.16951
1189	0.00291791	0.00423729	NA	OTU-CM-01413		1189	0.346527	0.336262	1.13582	1.17049
1190	0.023473	0.0161925	NA	OTU-CM-01513		1190	0.346818	0.336549	1.13679	1.17148
1191	0.0194852	0.00711259	NA	OTU-CM-01813		1191	0.34711	0.336836	1.13776	1.17246
1192	0.0141681	0.0102906	NA	OTU-CM-01913		1192	0.347401	0.337123	1.13873	1.17344
1193	0.0103099	0.0154358	NA	OTU-CM-02013		1193	0.347692	0.33741	1.1397	1.17443
1194	0.0155946	0.0281477	NA	OTU-CM-02113		1194	0.347984	0.337698	1.14067	1.17541
1195	0.00483076	0.00151332	NA	OTU-CM-0239		1195	0.348275	0.337985	1.14164	1.1764
1196	0.0136818	0.0160412	NA	OTU-CM-02513		1196	0.348567	0.338272	1.14261	1.17738
1197	0.00343665	0.000302663	NA	OTU-CM-02610		1197	0.348858	0.338559	1.14358	1.17837
1198	0.0296654	0.00544794	NA	OTU-CM-0276		1198	0.34915	0.338846	1.14455	1.17935
1199	0.00904552	0.0062046	NA	OTU-CM-02813		1199	0.349441	0.339133	1.14552	1.18034
1200	0.0128712	0.0561441	NA	OTU-CM-0295		1200	0.349733	0.33942	1.14649	1.18132
1201	0.00765141	0.00393462	NA	OTU-CM-03113		1201	0.350024	0.339708	1.14746	1.1823
1202	0.00988847	0.00771792	NA	OTU-CM-03313		1202	0.350315	0.339995	1.14843	1.18329
1203	0.0103099	0.00892857	NA	OTU-CM-03613		1203	0.350607	0.340282	1.1494	1.18427
1204	0.000842952	0.000453995	NA	OTU-CM-03712		1204	0.350898	0.340569	1.15037	1.18526
1205	0.00583582	0.00529661	NA	OTU-CM-03813		1205	0.35119	0.340856	1.15134	1.18624
1206	0.00470108	0.00892857	NA	OTU-CM-03913		1206	0.351481	0.341143	1.15231	1.18723
1207	0.00557645	0.00408596	NA	OTU-CM-04013		1207	0.351773	0.34143	1.15328	1.18821
1208	0.0138763	0.00514528	NA	OTU-CM-04113		1208	0.352064	0.341718	1.15425	1.1892
1209	0.00911036	0.00741525	NA	OTU-CM-04213		1209	0.352356	0.342005	1.15522	1.19018
1210	0.00674361	0.00151332	NA	OTU-CM-04412		1210	0.352647	0.342292	1.15619	1.19116
1211	0.00722993	0.000151332	NA	OTU-CM-04511		1211	0.352938	0.342579	1.15716	1.19215
1212	0.00949942	0.0066586	NA	OTU-CM-04611		1212	0.35323	0.342866	1.15813	1.19313
1213	0.00616003	0.00680993	NA	OTU-CM-04713		1213	0.353521	0.343153	1.1591	1.19412
1214	0.00204254	0.000605327	NA	OTU-CM-04812		1214	0.353813	0.343441	1.16007	1.1951
1215	0.00372844	0.00257264	NA	OTU-CM-05013		1215	0.354104	0.343728	1.16104	1.19609
1216	0.00330696	0.00469128	NA	OTU-CM-05113		1216	0.354396	0.344015	1.16201	1.19707
1217	0.00616003	0.0090799	NA	OTU-CM-05211		1217	0.354687	0.344302	1.16298	1.19806
1218	0.00301517	0.00151332	NA	OTU-CM-05413		1218	0.354978	0.344589	1.16395	1.19904
1219	0.000324212	0.000453995	NA	OTU-CM-05512		1219	0.35527	0.344877	1.16492	1.20002
1220	0.0015238	0.000453995	NA	OTU-CM-05613		1220	0.355561	0.345164	1.16589	1.20101
1221	0.0268448	0.0208838	NA	OTU-CM-0571		1221	0.355853	0.345451	1.16686	1.20199
1222	0.00379328	0.00257264	NA	OTU-CM-05911		1222	0.356144	0.345738	1.16783	1.20298
1223	0.00178317	0.0033293	NA	OTU-CM-06113		1223	0.356436	0.346025	1.1688	1.20396
1224	0.00285307	0.000605327	NA	OTU-CM-06212		1224	0.356727	0.346312	1.16977	1.20495
1225	0.00178317	0.0028753	NA	OTU-CM-06313		1225	0.357019	0.3466	1.17074	1.20593
1226	0.00188043	0.000756659	NA	OTU-CM-06412		1226	0.35731	0.346887	1.17171	1.20692
1227	6.48424e-05	0.000302663	NA	OTU-CM-06513		1227	0.357601	0.347174	1.17268	1.2079
1228	0.00110232	0.000453995	NA	OTU-CM-06713		1228	0.357893	0.347461	1.17365	1.20888
1229	0.0021398	0.00121065	NA	OTU-CM-06913		1229	0.358184	0.347748	1.17462	1.20987
1230	0.000778109	0.000151332	NA	OTU-CM-07013		1230	0.358476	0.348036	1.17559	1.21085
1231	0.00165348	0.00242131	NA	OTU-CM-07113		1231	0.358767	0.348323	1.17656	1.21184
1232	0.014395	0.00968523	NA	OTU-CM-0731		1232	0.359059	0.34861	1.17753	1.21282
1233	0.00252885	0.00378329	NA	OTU-CM-07412		1233	0.35935	0.348897	1.1785	1.21381
1234	0.00119959	0.00090799	NA	OTU-CM-07512		1234	0.359642	0.349184	1.17947	1.21479
1235	0.00278822	0.000605327	NA	OTU-CM-07711		1235	0.359933	0.349472	1.18044	1.21578
1236	0.00103748	0.000605327	NA	OTU-CM-07811		1236	0.360224	0.349759	1.18141	1.21676
1237	0.000486318	0.00408596	NA	OTU-CM-08012		1237	0.360516	0.350046	1.18238	1.21774
1238	0.000713267	0.000151332	NA	OTU-CM-08313		1238	0.360807	0.350333	1.18335	1.21873
1239	0.000162106	0.000302663	NA	OTU-CM-08411		1239	0.361099	0.35062	1.18432	1.21971
1240	NA	NA	NA	NA8		1240	0.36139	0.350908	1.18529	1.2207
1241	0.00136169	0.000756659	NA	OTU-CM-08713		1241	0.361682	0.351195	1.18626	1.22168
1242	0.000453897	0.000151332	NA	OTU-CM-08811		1242	0.361973	0.351482	1.18723	1.22267
1243	0.000583582	0.00090799	NA	OTU-CM-09113		1243	0.362265	0.351769	1.1882	1.22365
1244	0.000940215	0.00136199	NA	OTU-CM-09213		1244	0.362556	0.352057	1.18917	1.22464
1245	0.00136169	0.000756659	NA	OTU-CM-09410		1245	0.362847	0.352344	1.19014	1.22562
1246	0.000356633	0.000151332	NA	OTU-CM-0969		1246	0.363139	0.352631	1.19111	1.2266
1247	0.000551161	0.000302663	NA	OTU-CM-09711		1247	0.36343	0.352918	1.19208	1.22759
1248	0.000745688	0.000453995	NA	OTU-CM-0989		1248	0.363722	0.353205	1.19305	1.22857
1249	0.00191285	0.00090799	NA	OTU-CM-1001		1249	0.364013	0.353493	1.19402	1.22956
1250	0.000389055	0.000151332	NA	OTU-CM-1018		1250	0.364305	0.35378	1.19499	1.23054
1251	0.000518739	0.000151332	NA	OTU-CM-10412		1251	0.364596	0.354067	1.19596	1.23153
1252	0.0010699	0.000605327	NA	OTU-CM-10510		1252	0.364888	0.354354	1.19693	1.23251
1253	0.000129685	0.000151332	NA	OTU-CM-10911		1253	0.365179	0.354642	1.1979	1.2335
1254	0.000680846	0.000605327	NA	OTU-CM-11310		1254	0.36547	0.354929	1.19887	1.23448
1255	0.000745688	0.00196731	NA	OTU-CM-11412		1255	0.365762	0.355216	1.19984	1.23546
1256	0.000356633	0.000302663	NA	OTU-CM-11512		1256	0.366053	0.355503	1.20081	1.23645
1257	0.000226949	0.000151332	NA	OTU-CM-11711		1257	0.366345	0.355791	1.20178	1.23743
1258	0.000842952	0.00090799	NA	OTU-CM-1198		1258	0.366636	0.356078	1.20275	1.23842
1259	9.72636e-05	0.000756659	NA	OTU-CM-12411		1259	0.366928	0.356365	1.20372	1.2394
1260	9.72636e-05	0.000453995	NA	OTU-CM-12513		1260	0.367219	0.356652	1.20469	1.24039
1261	6.48424e-05	0.000302663	NA	OTU-CM-1299		1261	0.367511	0.35694	1.20566	1.24137
1262	0.000389055	0.000453995	NA	OTU-CM-1319		1262	0.367802	0.357227	1.20663	1.24236
1263	0.000745688	0.000151332	NA	OTU-CM-1321		1263	0.368093	0.357514	1.2076	1.24334
1264	0.00025937	0.000151332	NA	OTU-CM-13810		1264	0.368385	0.357801	1.20858	1.24432
1265	0.108893	0.0963618	NA	OTU-CM-00114		1265	0.368676	0.358089	1.20955	1.24531
1266	0.141521	0.149656	NA	OTU-CM-00214		1266	0.368968	0.358376	1.21052	1.24629
1267	0.131578	0.0228122	NA	OTU-CM-00314		1267	0.369259	0.358663	1.21149	1.24728
1268	0.000184128	0.000196657	NA	OTU-CM-00514		1268	0.369551	0.35895	1.21246	1.24826
1269	0.0520346	0.0316618	NA	OTU-CM-00614		1269	0.369842	0.359238	1.21343	1.24925
1270	0.0183392	0.039823	NA	OTU-CM-00714		1270	0.370134	0.359525	1.2144	1.25023
1271	0.0209906	0.0599803	NA	OTU-CM-00814		1271	0.370425	0.359812	1.21537	1.25122
1272	0.0232001	0.012586	NA	OTU-CM-00914		1272	0.370716	0.360099	1.21634	1.2522
1273	0.00769656	0.000294985	NA	OTU-CM-01014		1273	0.371008	0.360387	1.21731	1.25318
1274	0.00305653	0.00245821	NA	OTU-CM-01214		1274	0.371299	0.360674	1.21828	1.25417
1275	0.015209	0.0143559	NA	OTU-CM-01314		1275	0.371591	0.360961	1.21925	1.25515
1276	0.0174185	0.014061	NA	OTU-CM-01414		1276	0.371882	0.361249	1.22022	1.25614
1277	0.00209906	0.00255654	NA	OTU-CM-01514		1277	0.372174	0.361536	1.22119	1.25712
1278	0.00714417	0.00491642	NA	OTU-CM-01814		1278	0.372465	0.361823	1.22216	1.25811
1279	0.0113423	0.0109145	NA	OTU-CM-01914		1279	0.372757	0.36211	1.22313	1.25909
1280	0.00799116	0.013176	NA	OTU-CM-02014		1280	0.373048	0.362398	1.2241	1.26008
1281	0.0185601	0.0312684	NA	OTU-CM-02114		1281	0.373339	0.362685	1.22507	1.26106
1282	0.00327748	0.000491642	NA	OTU-CM-02310		1282	0.373631	0.362972	1.22604	1.26204
1283	0.0130363	0.000786627	NA	OTU-CM-0248		1283	0.373922	0.36326	1.22701	1.26303
1284	0.00504511	0.00511308	NA	OTU-CM-02514		1284	0.374214	0.363547	1.22798	1.26401
1285	0.00696004	9.83284e-05	NA	OTU-CM-02611		1285	0.374505	0.363834	1.22895	1.265
1286	0.00228319	0.000589971	NA	OTU-CM-0277		1286	0.374797	0.364121	1.22992	1.26598
1287	0.00707052	0.00993117	NA	OTU-CM-02814		1287	0.375088	0.364409	1.23089	1.26697
1288	0.0226109	0.0652901	NA	OTU-CM-0296		1288	0.37538	0.364696	1.23186	1.26795
1289	0.0186706	0.0143559	NA	OTU-CM-03114		1289	0.375671	0.364983	1.23283	1.26893
1290	0.00869085	0.00481809	NA	OTU-CM-03314		1290	0.375962	0.365271	1.2338	1.26992
1291	0.0101639	0.00855457	NA	OTU-CM-03614		1291	0.376254	0.365558	1.23478	1.2709
1292	0.0114896	0.00570305	NA	OTU-CM-03713		1292	0.376545	0.365845	1.23575	1.27189
1293	0.0015835	0.00167158	NA	OTU-CM-03814		1293	0.376837	0.366133	1.23672	1.27287
1294	0.00423495	0.00560472	NA	OTU-CM-03914		1294	0.377128	0.36642	1.23769	1.27386
1295	0.00688639	0.00481809	NA	OTU-CM-04014		1295	0.37742	0.366707	1.23866	1.27484
1296	0.00313018	0.0020649	NA	OTU-CM-04114		1296	0.377711	0.366994	1.23963	1.27583
1297	0.0044559	0.00678466	NA	OTU-CM-04214		1297	0.378003	0.367282	1.2406	1.27681
1298	0.00220954	0.00127827	NA	OTU-CM-04413		1298	0.378294	0.367569	1.24157	1.27779
1299	0.00497146	0.00363815	NA	OTU-CM-04512		1299	0.378585	0.367856	1.24254	1.27878
1300	0.00265145	0.000786627	NA	OTU-CM-04612		1300	0.378877	0.368144	1.24351	1.27976
1301	0.00493463	0.00471976	NA	OTU-CM-04714		1301	0.379168	0.368431	1.24448	1.28075
1302	0.000699687	0.000294985	NA	OTU-CM-04813		1302	0.37946	0.368718	1.24545	1.28173
1303	0.00434542	0.00363815	NA	OTU-CM-05014		1303	0.379751	0.369006	1.24642	1.28272
1304	0.00290922	0.00599803	NA	OTU-CM-05114		1304	0.380043	0.369293	1.24739	1.2837
1305	0.00611305	0.00422812	NA	OTU-CM-05212		1305	0.380334	0.36958	1.24836	1.28469
1306	0.0028724	0.00186824	NA	OTU-CM-05414		1306	0.380626	0.369868	1.24933	1.28567
1307	0.00239367	0.00314651	NA	OTU-CM-05513		1307	0.380917	0.370155	1.2503	1.28665
1308	0.00232001	0.000884956	NA	OTU-CM-05614		1308	0.381208	0.370442	1.25127	1.28764
1309	0.00478733	0.00855457	NA	OTU-CM-0572		1309	0.3815	0.37073	1.25224	1.28862
1310	0.00710735	0.00403147	NA	OTU-CM-0586		1310	0.381791	0.371017	1.25321	1.28961
1311	0.00213589	0.00235988	NA	OTU-CM-05912		1311	0.382083	0.371304	1.25419	1.29059
1312	0.000478733	0.000294985	NA	OTU-CM-0606		1312	0.382374	0.371592	1.25516	1.29158
1313	0.0012889	0.00176991	NA	OTU-CM-06114		1313	0.382666	0.371879	1.25613	1.29256
1314	0.0028724	9.83284e-05	NA	OTU-CM-06213		1314	0.382957	0.372166	1.2571	1.29355
1315	0.00132572	0.00157325	NA	OTU-CM-06314		1315	0.383249	0.372454	1.25807	1.29453
1316	0.00147303	0.000491642	NA	OTU-CM-06413		1316	0.38354	0.372741	1.25904	1.29551
1317	0.00125207	0.00216323	NA	OTU-CM-06514		1317	0.383831	0.373028	1.26001	1.2965
1318	0.00246732	0.00304818	NA	OTU-CM-06714		1318	0.384123	0.373316	1.26098	1.29748
1319	0.000773338	0.000983284	NA	OTU-CM-06914		1319	0.384414	0.373603	1.26195	1.29847
1320	0.00169398	0.000983284	NA	OTU-CM-07014		1320	0.384706	0.37389	1.26292	1.29945
1321	0.00209906	0.00285152	NA	OTU-CM-07114		1321	0.384997	0.374178	1.26389	1.30044
1322	0.000294605	0.000294985	NA	OTU-CM-07210		1322	0.385289	0.374465	1.26486	1.30142
1323	0.00235684	0.00117994	NA	OTU-CM-07413		1323	0.38558	0.374752	1.26583	1.30241
1324	0.000810164	0.000688299	NA	OTU-CM-07513		1324	0.385872	0.37504	1.2668	1.30339
1325	0.00106794	0.00186824	NA	OTU-CM-0764		1325	0.386163	0.375327	1.26777	1.30437
1326	0.000147303	0.000196657	NA	OTU-CM-07712		1326	0.386454	0.375614	1.26874	1.30536
1327	0.000626036	0.000589971	NA	OTU-CM-07812		1327	0.386746	0.375902	1.26971	1.30634
1328	0.00195176	0.00255654	NA	OTU-CM-08013		1328	0.387037	0.376189	1.27069	1.30733
1329	0.00810164	0.0115044	COTU-CM-0731	OTU-CM-082		1329	0.387329	0.376477	1.27166	1.30831
1330	0.0014362	0.000196657	NA	OTU-CM-08314		1330	0.38762	0.376764	1.27263	1.3093
1331	0.000147303	0.000393314	NA	OTU-CM-08412		1331	0.387912	0.377051	1.2736	1.31028
1332	NA	NA	NA	NA9		1332	0.388203	0.377339	1.27457	1.31127
1333	0.00165715	0.0020649	NA	OTU-CM-08714		1333	0.388495	0.377626	1.27554	1.31225
1334	0.00187811	0.000688299	NA	OTU-CM-08812		1334	0.388786	0.377913	1.27651	1.31323
1335	0.000736513	0.000491642	NA	OTU-CM-09114		1335	0.389077	0.378201	1.27748	1.31422
1336	0.000736513	0.00176991	NA	OTU-CM-09214		1336	0.389369	0.378488	1.27845	1.3152
1337	0.000405082	0.000884956	NA	OTU-CM-09411		1337	0.38966	0.378775	1.27942	1.31619
1338	0.000220954	0.000196657	NA	OTU-CM-09511		1338	0.389952	0.379063	1.28039	1.31717
1339	0.00125207	0.00186824	NA	OTU-CM-09610		1339	0.390243	0.37935	1.28136	1.31816
1340	0.000773338	0.000786627	NA	OTU-CM-09712		1340	0.390535	0.379638	1.28233	1.31914
1341	0.000405082	9.83284e-05	NA	OTU-CM-09810		1341	0.390826	0.379925	1.2833	1.32013
1342	0.000368256	0.000196657	NA	OTU-CM-09912		1342	0.391118	0.380212	1.28427	1.32111
1343	0.00191493	0.000983284	NA	OTU-CM-1002		1343	0.391409	0.3805	1.28525	1.32209
1344	0.000405082	0.000196657	NA	OTU-CM-1019		1344	0.3917	0.380787	1.28622	1.32308
1345	0.000810164	0.000589971	NA	OTU-CM-1029		1345	0.391992	0.381074	1.28719	1.32406
1346	0.00195176	0.00176991	NA	OTU-CM-1036		1346	0.392283	0.381362	1.28816	1.32505
1347	0.000552384	0.000688299	NA	OTU-CM-10413		1347	0.392575	0.381649	1.28913	1.32603
1348	0.000552384	0.000884956	NA	OTU-CM-10511		1348	0.392866	0.381937	1.2901	1.32702
1349	0.00084699	0.000589971	NA	OTU-CM-10611		1349	0.393158	0.382224	1.29107	1.328
1350	0.000294605	0.000589971	NA	OTU-CM-10912		1350	0.393449	0.382511	1.29204	1.32899
1351	0.000405082	0.00127827	NA	OTU-CM-11311		1351	0.393741	0.382799	1.29301	1.32997
1352	0.000257779	0.000393314	NA	OTU-CM-11413		1352	0.394032	0.383086	1.29398	1.33095
1353	0.000220954	0.000196657	NA	OTU-CM-11513		1353	0.394323	0.383374	1.29495	1.33194
1354	0.000405082	0.000196657	NA	OTU-CM-1169		1354	0.394615	0.383661	1.29592	1.33292
1355	0.000331431	0.000491642	NA	OTU-CM-11712		1355	0.394906	0.383948	1.29689	1.33391
1356	0.000294605	0.00108161	NA	OTU-CM-1199		1356	0.395198	0.384236	1.29786	1.33489
1357	0.000257779	0.000196657	NA	OTU-CM-1228		1357	0.395489	0.384523	1.29884	1.33588
1358	0.000552384	0.0020649	NA	OTU-CM-12412		1358	0.395781	0.384811	1.29981	1.33686
1359	0.000184128	0.000393314	NA	OTU-CM-12514		1359	0.396072	0.385098	1.30078	1.33785
1360	0.000110477	9.83284e-05	NA	OTU-CM-1277		1360	0.396364	0.385385	1.30175	1.33883
1361	3.68256e-05	9.83284e-05	NA	OTU-CM-12910		1361	0.396655	0.385673	1.30272	1.33981
1362	0.000257779	0.000393314	NA	OTU-CM-13110		1362	0.396946	0.38596	1.30369	1.3408
1363	0.000662861	0.000589971	NA	OTU-CM-1322		1363	0.397238	0.386248	1.30466	1.34178
1364	7.36513e-05	0.000983284	NA	OTU-CM-1332		1364	0.397529	0.386535	1.30563	1.34277
1365	0.000405082	9.83284e-05	NA	OTU-CM-13710		1365	0.397821	0.386822	1.3066	1.34375
1366	0.000257779	0.000196657	NA	OTU-CM-13811		1366	0.398112	0.38711	1.30757	1.34474
1367	0.153037	0.13512	NA	OTU-CM-00115		1367	0.398404	0.387397	1.30854	1.34572
1368	0.180578	0.179623	NA	OTU-CM-00215		1368	0.398695	0.387685	1.30951	1.34671
1369	0.0905666	0.0186705	NA	OTU-CM-00315		1369	0.398987	0.387972	1.31049	1.34769
1370	0.000204439	8.04764e-05	NA	OTU-CM-00515		1370	0.399278	0.38826	1.31146	1.34867
1371	0.0459404	0.0259939	NA	OTU-CM-00615		1371	0.399569	0.388547	1.31243	1.34966
1372	0.021028	0.0351682	NA	OTU-CM-00715		1372	0.399861	0.388834	1.3134	1.35064
1373	0.0161507	0.0624497	NA	OTU-CM-00815		1373	0.400152	0.389122	1.31437	1.35163
1374	0.0256425	0.0127153	NA	OTU-CM-00915		1374	0.400444	0.389409	1.31534	1.35261
1375	0.00747664	0.000563335	NA	OTU-CM-01015		1375	0.400735	0.389697	1.31631	1.3536
1376	0.003125	0.00402382	NA	OTU-CM-01215		1376	0.401027	0.389984	1.31728	1.35458
1377	0.0191881	0.0211653	NA	OTU-CM-01315		1377	0.401318	0.390272	1.31825	1.35557
1378	0.0149533	0.00957669	NA	OTU-CM-01415		1378	0.401609	0.390559	1.31922	1.35655
1379	0.00420561	0.0027362	NA	OTU-CM-01515		1379	0.401901	0.390846	1.32019	1.35753
1380	0.00785631	0.0057943	NA	OTU-CM-01815		1380	0.402192	0.391134	1.32117	1.35852
1381	0.00841121	0.00877193	NA	OTU-CM-01915		1381	0.402484	0.391421	1.32214	1.3595
1382	0.00514019	0.0116691	NA	OTU-CM-02015		1382	0.402775	0.391709	1.32311	1.36049
1383	0.0146028	0.0294544	NA	OTU-CM-02115		1383	0.403067	0.391996	1.32408	1.36147
1384	0.00204439	0.000241429	NA	OTU-CM-02311		1384	0.403358	0.392284	1.32505	1.36246
1385	0.0101636	0.000321906	NA	OTU-CM-0249		1385	0.40365	0.392571	1.32602	1.36344
1386	0.00452687	0.00378239	NA	OTU-CM-02515		1386	0.403941	0.392859	1.32699	1.36443
1387	0.00274533	0.000402382	NA	OTU-CM-0278		1387	0.404232	0.393146	1.32796	1.36541
1388	0.00762266	0.0054724	NA	OTU-CM-02815		1388	0.404524	0.393433	1.32893	1.36639
1389	0.0173481	0.0574602	NA	OTU-CM-0297		1389	0.404815	0.393721	1.3299	1.36738
1390	0.0140479	0.00925479	NA	OTU-CM-03115		1390	0.405107	0.394008	1.33087	1.36836
1391	0.009375	0.00426525	NA	OTU-CM-03315		1391	0.405398	0.394296	1.33185	1.36935
1392	0.00595794	0.00676002	NA	OTU-CM-03615		1392	0.40569	0.394583	1.33282	1.37033
1393	0.00330023	0.000643811	NA	OTU-CM-03714		1393	0.405981	0.394871	1.33379	1.37132
1394	0.00183995	0.00241429	NA	OTU-CM-03815		1394	0.406273	0.395158	1.33476	1.3723
1395	0.00566589	0.00635764	NA	OTU-CM-03915		1395	0.406564	0.395446	1.33573	1.37328
1396	0.00692173	0.00338001	NA	OTU-CM-04015		1396	0.406855	0.395733	1.3367	1.37427
1397	0.00318341	0.00120715	NA	OTU-CM-04115		1397	0.407147	0.396021	1.33767	1.37525
1398	0.00441005	0.00563335	NA	OTU-CM-04215		1398	0.407438	0.396308	1.33864	1.37624
1399	0.0047021	0.00144858	NA	OTU-CM-04414		1399	0.40773	0.396595	1.33961	1.37722
1400	0.00700935	0.0054724	NA	OTU-CM-04513		1400	0.408021	0.396883	1.34058	1.37821
1401	0.00286215	0.00104619	NA	OTU-CM-04613		1401	0.408313	0.39717	1.34156	1.37919
1402	0.00426402	0.0027362	NA	OTU-CM-04715		1402	0.408604	0.397458	1.34253	1.38018
1403	0.00119743	0.000321906	NA	OTU-CM-04814		1403	0.408896	0.397745	1.3435	1.38116
1404	0.00137266	0.000482859	NA	OTU-CM-0496		1404	0.409187	0.398033	1.34447	1.38214
1405	0.00411799	0.00297763	NA	OTU-CM-05015		1405	0.409478	0.39832	1.34544	1.38313
1406	0.00277453	0.00466763	NA	OTU-CM-05115		1406	0.40977	0.398608	1.34641	1.38411
1407	0.00236565	0.00257525	NA	OTU-CM-05213		1407	0.410061	0.398895	1.34738	1.3851
1408	0.00292056	0.00233382	NA	OTU-CM-05415		1408	0.410353	0.399183	1.34835	1.38608
1409	0.00236565	0.00676002	NA	OTU-CM-05514		1409	0.410644	0.39947	1.34932	1.38707
1410	0.00335864	0.00104619	NA	OTU-CM-05615		1410	0.410936	0.399758	1.35029	1.38805
1411	0.00373832	0.00611621	NA	OTU-CM-0573		1411	0.411227	0.400045	1.35127	1.38904
1412	0.00750584	0.00201191	NA	OTU-CM-0587		1412	0.411519	0.400333	1.35224	1.39002
1413	0.00283294	0.000724288	NA	OTU-CM-05913		1413	0.41181	0.40062	1.35321	1.391
1414	0.000554907	0.000321906	NA	OTU-CM-0607		1414	0.412101	0.400908	1.35418	1.39199
1415	0.00274533	0.00354096	NA	OTU-CM-06115		1415	0.412393	0.401195	1.35515	1.39297
1416	0.00224883	0.000563335	NA	OTU-CM-06214		1416	0.412684	0.401483	1.35612	1.39396
1417	0.000788551	0.00209239	NA	OTU-CM-06315		1417	0.412976	0.40177	1.35709	1.39494
1418	0.00189836	0.000724288	NA	OTU-CM-06414		1418	0.413267	0.402058	1.35806	1.39593
1419	0.00300818	0.00104619	NA	OTU-CM-06515		1419	0.413559	0.402345	1.35903	1.39691
1420	0.00379673	0.00265572	NA	OTU-CM-06715		1420	0.41385	0.402632	1.36001	1.3979
1421	0.00183995	0.000724288	NA	OTU-CM-06915		1421	0.414142	0.40292	1.36098	1.39888
1422	0.00292056	0.00241429	NA	OTU-CM-07015		1422	0.414433	0.403207	1.36195	1.39986
1423	0.0036215	0.00249477	NA	OTU-CM-07115		1423	0.414724	0.403495	1.36292	1.40085
1424	0.00073014	0.000160953	NA	OTU-CM-07211		1424	0.415016	0.403782	1.36389	1.40183
1425	0.00110981	0.0013681	NA	OTU-CM-07414		1425	0.415307	0.40407	1.36486	1.40282
1426	0.00119743	0.000160953	NA	OTU-CM-07514		1426	0.415599	0.404357	1.36583	1.4038
1427	0.00280374	0.00281667	NA	OTU-CM-0765		1427	0.41589	0.404645	1.3668	1.40479
1428	0.00108061	0.000241429	NA	OTU-CM-07713		1428	0.416182	0.404932	1.36777	1.40577
1429	0.000642523	0.00120715	NA	OTU-CM-07813		1429	0.416473	0.40522	1.36875	1.40676
1430	0.00140187	0.0027362	NA	OTU-CM-08014		1430	0.416765	0.405508	1.36972	1.40774
1431	0.00966706	0.0115886	NA	OTU-CM-0821		1431	0.417056	0.405795	1.37069	1.40872
1432	0.000525701	0.000160953	NA	OTU-CM-08315		1432	0.417347	0.406083	1.37166	1.40971
1433	0.000116822	0.000321906	NA	OTU-CM-08413		1433	0.417639	0.40637	1.37263	1.41069
1434	8.76168e-05	0.000724288	NA	OTU-CM-0852		1434	0.41793	0.406658	1.3736	1.41168
1435	NA	NA	NA	NA10		1435	0.418222	0.406945	1.37457	1.41266
1436	0.00119743	0.000643811	NA	OTU-CM-08715		1436	0.418513	0.407233	1.37554	1.41365
1437	0.000321262	0.000321906	NA	OTU-CM-08813		1437	0.418805	0.40752	1.37651	1.41463
1438	0.00178154	0.000804764	NA	OTU-CM-09115		1438	0.419096	0.407808	1.37749	1.41562
1439	0.000788551	0.00225334	NA	OTU-CM-09215		1439	0.419388	0.408095	1.37846	1.4166
1440	0.000817757	0.000563335	NA	OTU-CM-09412		1440	0.419679	0.408383	1.37943	1.41758
1441	0.00125584	0.00193143	NA	OTU-CM-09611		1441	0.41997	0.40867	1.3804	1.41857
1442	0.00046729	0.000643811	NA	OTU-CM-09713		1442	0.420262	0.408958	1.38137	1.41955
1443	0.000642523	0.000563335	NA	OTU-CM-09811		1443	0.420553	0.409245	1.38234	1.42054
1444	0.000584112	0.000482859	NA	OTU-CM-09913		1444	0.420845	0.409533	1.38331	1.42152
1445	0.00327103	0.00112667	NA	OTU-CM-1003		1445	0.421136	0.40982	1.38428	1.42251
1446	0.000759346	0.000643811	NA	OTU-CM-10210		1446	0.421428	0.410108	1.38525	1.42349
1447	0.00254089	0.0013681	NA	OTU-CM-1037		1447	0.421719	0.410395	1.38623	1.42448
1448	0.000233645	0.000482859	NA	OTU-CM-10414		1448	0.422011	0.410683	1.3872	1.42546
1449	0.000934579	0.00104619	NA	OTU-CM-10512		1449	0.422302	0.41097	1.38817	1.42644
1450	0.000554907	0.000482859	NA	OTU-CM-10612		1450	0.422593	0.411258	1.38914	1.42743
1451	0.000379673	0.000402382	NA	OTU-CM-10913		1451	0.422885	0.411545	1.39011	1.42841
1452	0.000876168	0.000965717	NA	OTU-CM-11312		1452	0.423176	0.411833	1.39108	1.4294
1453	0.000408879	0.000402382	NA	OTU-CM-11414		1453	0.423468	0.412121	1.39205	1.43038
1454	0.000321262	0.00120715	NA	OTU-CM-11514		1454	0.423759	0.412408	1.39302	1.43137
1455	2.92056e-05	0.000160953	NA	OTU-CM-11610		1455	0.424051	0.412696	1.394	1.43235
1456	0.000817757	0.000563335	NA	OTU-CM-11713		1456	0.424342	0.412983	1.39497	1.43334
1457	5.84112e-05	0.000241429	NA	OTU-CM-1182		1457	0.424634	0.413271	1.39594	1.43432
1458	0.000321262	0.000482859	NA	OTU-CM-11910		1458	0.424925	0.413558	1.39691	1.4353
1459	0.00113902	0.000402382	NA	OTU-CM-1211		1459	0.425216	0.413846	1.39788	1.43629
1460	0.000204439	8.04764e-05	NA	OTU-CM-1229		1460	0.425508	0.414133	1.39885	1.43727
1461	0.000525701	0.00169	NA	OTU-CM-12413		1461	0.425799	0.414421	1.39982	1.43826
1462	0.000146028	0.000643811	NA	OTU-CM-12515		1462	0.426091	0.414708	1.40079	1.43924
1463	0.00026285	8.04764e-05	NA	OTU-CM-1278		1463	0.426382	0.414996	1.40177	1.44023
1464	8.76168e-05	8.04764e-05	NA	OTU-CM-12911		1464	0.426674	0.415284	1.40274	1.44121
1465	0.000292056	0.000402382	NA	OTU-CM-13111		1465	0.426965	0.415571	1.40371	1.4422
1466	0.00116822	0.000724288	NA	OTU-CM-1323		1466	0.427257	0.415859	1.40468	1.44318
1467	0.000642523	0.00257525	NA	OTU-CM-1333		1467	0.427548	0.416146	1.40565	1.44416
1468	0.000671729	0.000885241	NA	OTU-CM-1353		1468	0.427839	0.416434	1.40662	1.44515
1469	8.76168e-05	0.000482859	NA	OTU-CM-13711		1469	0.428131	0.416721	1.40759	1.44613
1470	0.000438084	0.000563335	NA	OTU-CM-13812		1470	0.428422	0.417009	1.40857	1.44712
						1471	0.428714	0.417296	1.40954	1.4481
						1472	0.429005	0.417584	1.41051	1.44909
						1473	0.429297	0.417872	1.41148	1.45007
						1474	0.429588	0.418159	1.41245	1.45106
						1475	0.42988	0.418447	1.41342	1.45204
						1476	0.430171	0.418734	1.41439	1.45302
						1477	0.430462	0.419022	1.41536	1.45401
						1478	0.430754	0.419309	1.41634	1.45499
						1479	0.431045	0.419597	1.41731	1.45598
						1480	0.431337	0.419885	1.41828	1.45696
						1481	0.431628	0.420172	1.41925	1.45795
						1482	0.43192	0.42046	1.42022	1.45893
						1483	0.432211	0.420747	1.42119	1.45992
						1484	0.432503	0.421035	1.42216	1.4609
						1485	0.432794	0.421322	1.42314	1.46188
						1486	0.433085	0.42161	1.42411	1.46287
						1487	0.433377	0.421898	1.42508	1.46385
						1488	0.433668	0.422185	1.42605	1.46484
						1489	0.43396	0.422473	1.42702	1.46582
						1490	0.434251	0.42276	1.42799	1.46681
						1491	0.434543	0.423048	1.42896	1.46779
						1492	0.434834	0.423336	1.42994	1.46877
						1493	0.435126	0.423623	1.43091	1.46976
						1494	0.435417	0.423911	1.43188	1.47074
						1495	0.435708	0.424198	1.43285	1.47173
						1496	0.436	0.424486	1.43382	1.47271
						1497	0.436291	0.424774	1.43479	1.4737
						1498	0.436583	0.425061	1.43576	1.47468
						1499	0.436874	0.425349	1.43674	1.47567
						1500	0.437166	0.425636	1.43771	1.47665
						1501	0.437457	0.425924	1.43868	1.47763
						1502	0.437749	0.426212	1.43965	1.47862
						1503	0.43804	0.426499	1.44062	1.4796
						1504	0.438331	0.426787	1.44159	1.48059
						1505	0.438623	0.427074	1.44256	1.48157
						1506	0.438914	0.427362	1.44354	1.48256
						1507	0.439206	0.42765	1.44451	1.48354
						1508	0.439497	0.427937	1.44548	1.48453
						1509	0.439789	0.428225	1.44645	1.48551
						1510	0.44008	0.428512	1.44742	1.48649
						1511	0.440372	0.4288	1.44839	1.48748
						1512	0.440663	0.429088	1.44936	1.48846
						1513	0.440954	0.429375	1.45034	1.48945
						1514	0.441246	0.429663	1.45131	1.49043
						1515	0.441537	0.42995	1.45228	1.49142
						1516	0.441829	0.430238	1.45325	1.4924
						1517	0.44212	0.430526	1.45422	1.49339
						1518	0.442412	0.430813	1.45519	1.49437
						1519	0.442703	0.431101	1.45617	1.49535
						1520	0.442995	0.431389	1.45714	1.49634
						1521	0.443286	0.431676	1.45811	1.49732
						1522	0.443577	0.431964	1.45908	1.49831
						1523	0.443869	0.432251	1.46005	1.49929
						1524	0.44416	0.432539	1.46102	1.50028
						1525	0.444452	0.432827	1.46199	1.50126
						1526	0.444743	0.433114	1.46297	1.50225
						1527	0.445035	0.433402	1.46394	1.50323
						1528	0.445326	0.43369	1.46491	1.50421
						1529	0.445618	0.433977	1.46588	1.5052
						1530	0.445909	0.434265	1.46685	1.50618
						1531	0.4462	0.434553	1.46782	1.50717
						1532	0.446492	0.43484	1.4688	1.50815
						1533	0.446783	0.435128	1.46977	1.50914
						1534	0.447075	0.435415	1.47074	1.51012
						1535	0.447366	0.435703	1.47171	1.51111
						1536	0.447658	0.435991	1.47268	1.51209
						1537	0.447949	0.436278	1.47365	1.51307
						1538	0.44824	0.436566	1.47463	1.51406
						1539	0.448532	0.436854	1.4756	1.51504
						1540	0.448823	0.437141	1.47657	1.51603
						1541	0.449115	0.437429	1.47754	1.51701
						1542	0.449406	0.437717	1.47851	1.518
						1543	0.449698	0.438004	1.47948	1.51898
						1544	0.449989	0.438292	1.48046	1.51997
						1545	0.450281	0.43858	1.48143	1.52095
						1546	0.450572	0.438867	1.4824	1.52193
						1547	0.450863	0.439155	1.48337	1.52292
						1548	0.451155	0.439443	1.48434	1.5239
						1549	0.451446	0.43973	1.48531	1.52489
						1550	0.451738	0.440018	1.48628	1.52587
						1551	0.452029	0.440306	1.48726	1.52686
						1552	0.452321	0.440593	1.48823	1.52784
						1553	0.452612	0.440881	1.4892	1.52883
						1554	0.452904	0.441169	1.49017	1.52981
						1555	0.453195	0.441456	1.49114	1.53079
						1556	0.453486	0.441744	1.49211	1.53178
						1557	0.453778	0.442032	1.49309	1.53276
						1558	0.454069	0.442319	1.49406	1.53375
						1559	0.454361	0.442607	1.49503	1.53473
						1560	0.454652	0.442895	1.496	1.53572
						1561	0.454944	0.443182	1.49697	1.5367
						1562	0.455235	0.44347	1.49795	1.53769
						1563	0.455527	0.443758	1.49892	1.53867
						1564	0.455818	0.444045	1.49989	1.53965
						1565	0.456109	0.444333	1.50086	1.54064
						1566	0.456401	0.444621	1.50183	1.54162
						1567	0.456692	0.444908	1.5028	1.54261
						1568	0.456984	0.445196	1.50378	1.54359
						1569	0.457275	0.445484	1.50475	1.54458
						1570	0.457567	0.445771	1.50572	1.54556
						1571	0.457858	0.446059	1.50669	1.54655
						1572	0.45815	0.446347	1.50766	1.54753
						1573	0.458441	0.446635	1.50863	1.54851
						1574	0.458732	0.446922	1.50961	1.5495
						1575	0.459024	0.44721	1.51058	1.55048
						1576	0.459315	0.447498	1.51155	1.55147
						1577	0.459607	0.447785	1.51252	1.55245
						1578	0.459898	0.448073	1.51349	1.55344
						1579	0.46019	0.448361	1.51446	1.55442
						1580	0.460481	0.448648	1.51544	1.55541
						1581	0.460773	0.448936	1.51641	1.55639
						1582	0.461064	0.449224	1.51738	1.55737
						1583	0.461355	0.449511	1.51835	1.55836
						1584	0.461647	0.449799	1.51932	1.55934
						1585	0.461938	0.450087	1.5203	1.56033
						1586	0.46223	0.450375	1.52127	1.56131
						1587	0.462521	0.450662	1.52224	1.5623
						1588	0.462813	0.45095	1.52321	1.56328
						1589	0.463104	0.451238	1.52418	1.56427
						1590	0.463396	0.451525	1.52515	1.56525
						1591	0.463687	0.451813	1.52613	1.56623
						1592	0.463978	0.452101	1.5271	1.56722
						1593	0.46427	0.452389	1.52807	1.5682
						1594	0.464561	0.452676	1.52904	1.56919
						1595	0.464853	0.452964	1.53001	1.57017
						1596	0.465144	0.453252	1.53099	1.57116
						1597	0.465436	0.453539	1.53196	1.57214
						1598	0.465727	0.453827	1.53293	1.57312
						1599	0.466019	0.454115	1.5339	1.57411
						1600	0.46631	0.454403	1.53487	1.57509
						1601	0.466601	0.45469	1.53585	1.57608
						1602	0.466893	0.454978	1.53682	1.57706
						1603	0.467184	0.455266	1.53779	1.57805
						1604	0.467476	0.455554	1.53876	1.57903
						1605	0.467767	0.455841	1.53973	1.58002
						1606	0.468059	0.456129	1.5407	1.581
						1607	0.46835	0.456417	1.54168	1.58198
						1608	0.468642	0.456704	1.54265	1.58297
						1609	0.468933	0.456992	1.54362	1.58395
						1610	0.469224	0.45728	1.54459	1.58494
						1611	0.469516	0.457568	1.54556	1.58592
						1612	0.469807	0.457855	1.54654	1.58691
						1613	0.470099	0.458143	1.54751	1.58789
						1614	0.47039	0.458431	1.54848	1.58888
						1615	0.470682	0.458719	1.54945	1.58986
						1616	0.470973	0.459006	1.55042	1.59084
						1617	0.471265	0.459294	1.5514	1.59183
						1618	0.471556	0.459582	1.55237	1.59281
						1619	0.471847	0.45987	1.55334	1.5938
						1620	0.472139	0.460157	1.55431	1.59478
						1621	0.47243	0.460445	1.55528	1.59577
						1622	0.472722	0.460733	1.55626	1.59675
						1623	0.473013	0.461021	1.55723	1.59774
						1624	0.473305	0.461308	1.5582	1.59872
						1625	0.473596	0.461596	1.55917	1.5997
						1626	0.473888	0.461884	1.56014	1.60069
						1627	0.474179	0.462172	1.56111	1.60167
						1628	0.47447	0.462459	1.56209	1.60266
						1629	0.474762	0.462747	1.56306	1.60364
						1630	0.475053	0.463035	1.56403	1.60463
						1631	0.475345	0.463323	1.565	1.60561
						1632	0.475636	0.46361	1.56597	1.6066
						1633	0.475928	0.463898	1.56695	1.60758
						1634	0.476219	0.464186	1.56792	1.60856
						1635	0.476511	0.464474	1.56889	1.60955
						1636	0.476802	0.464761	1.56986	1.61053
						1637	0.477093	0.465049	1.57083	1.61152
						1638	0.477385	0.465337	1.57181	1.6125
						1639	0.477676	0.465625	1.57278	1.61349
						1640	0.477968	0.465912	1.57375	1.61447
						1641	0.478259	0.4662	1.57472	1.61546
						1642	0.478551	0.466488	1.57569	1.61644
						1643	0.478842	0.466776	1.57667	1.61742
						1644	0.479134	0.467064	1.57764	1.61841
						1645	0.479425	0.467351	1.57861	1.61939
						1646	0.479716	0.467639	1.57958	1.62038
						1647	0.480008	0.467927	1.58056	1.62136
						1648	0.480299	0.468215	1.58153	1.62235
						1649	0.480591	0.468502	1.5825	1.62333
						1650	0.480882	0.46879	1.58347	1.62432
						1651	0.481174	0.469078	1.58444	1.6253
						1652	0.481465	0.469366	1.58542	1.62628
						1653	0.481757	0.469654	1.58639	1.62727
						1654	0.482048	0.469941	1.58736	1.62825
						1655	0.482339	0.470229	1.58833	1.62924
						1656	0.482631	0.470517	1.5893	1.63022
						1657	0.482922	0.470805	1.59028	1.63121
						1658	0.483214	0.471092	1.59125	1.63219
						1659	0.483505	0.47138	1.59222	1.63318
						1660	0.483797	0.471668	1.59319	1.63416
						1661	0.484088	0.471956	1.59416	1.63514
						1662	0.48438	0.472244	1.59514	1.63613
						1663	0.484671	0.472531	1.59611	1.63711
						1664	0.484962	0.472819	1.59708	1.6381
[truncated: 8,336 more rows]

## Sheet: Figure 5a
Figure 5a	For the plotted dots
[truncated: 23 more rows]

[truncated: 71 more sheets: Figure 5b, Figure 5c, Figure 5d, Figure 5e, Figure 5f, Figure 5g, Figure 6a, Figure 6b, Figure 7b, Figure 7c, Supplementary Figure 1c, Supplementary Figure 1d, Supplementary Figure 2d, Supplementary Figure 2e, Supplementary Figure 2f, Supplementary Figure 2g, Supplementary Figure 3a, Supplementary Figure 3b, Supplementary Figure 6a, Supplementary Figure 6b …]
